# Supplementary material for: Transcriptomics and weighted protein network analyses of the LRRK2 protein interactome reveal distinct molecular signatures for sporadic and LRRK2 Parkinson’s Disease
Source: NPJ Parkinsons Dis. 2024 Aug 3;10:144. doi: 10.1038/s41531-024-00761-8 (PMC11297940; doi:10.1038/s41531-024-00761-8)
Supplement: Supplementary file 2 — Supplementary Tables [file 41531_2024_761_MOESM2_ESM.xlsx]

## Sheet: Table Legend
	Table S1	LRRK2 interactome
	Table S2	Functional enrichment results for the highly-expressed LRRK2 interactors in whole blood
	Table S3	DEA of the LRRK2 interactome sPD vs controls and LRRK2 PD vs controls
	Table S4	Functional enrichment results for the differentially expressed LRRK2 interactors (UP or DOWN regulated) for LRRK2-PD vs controls and sPD vs controls
	Table S5	Univeriate logistic regression on each LRRK2 interactor and PD phenotype
	Table S6	Modules of co-expressed LRRK2 interactors as indentified by WGCNA
	Table S7	Functional enrichment results for WGCNA modules
	Table S8	2nd layer of interactions across LRRK2 direct interactors - obtained from HIPPIE
	Table S9	Clusters in the 2nd layer LRRK2 interactome
	Table S10	Functional enrichment results for topological cluster A and H

## Sheet: TableS1
NameB	Methods	MS	PubMedIDs	PS	FinalScore	ExpressionScoreBlood
LRRK2	Xray;LS;Enzyme;CoIP;Xlink;2Hyb;Imaging;PAGE;APMS;Chromatography;CoSed;General;Wblot	13	pubmed:18230735;pubmed:22363216;pubmed:22952686;pubmed:19712061;pubmed:18397888;pubmed:20515039;pubmed:20090955;pubmed:17447891;pubmed:18701920;pubmed:16269541;pubmed:21159966;pubmed:19559761;pubmed:22612223;pubmed:20041156;pubmed:17095157;pubmed:21858031;pubmed:22423108;pubmed:21806997;pubmed:19545277;pubmed:19302196;pubmed:17584768;pubmed:19733152;pubmed:19826009;pubmed:20067578;pubmed:20595391…	39	52	14
HSP90AA1	CoIP;Enzyme;Wblot;APMS;General	5	pubmed:19536328;pubmed:20642453;pubmed:20949042;pubmed:17400507;pubmed:18367605;pubmed:19826009;pubmed:22612223;pubmed:16321986;pubmed:23075850;pubmed:24947832;pubmed:26355680;pubmed:31046837;pubmed:29519959	13	18	0
MSN	Enzyme;CoIP	2	pubmed:22363216;pubmed:22952686;pubmed:20642453;pubmed:23241358;pubmed:24695735;pubmed:24351927;pubmed:24904275;pubmed:25009464;pubmed:26824392;pubmed:27357661;pubmed:31046837	11	13	14
YWHAQ	Fluorescence;SPR;CoIP;APMS;Wblot	5	pubmed:20642453;pubmed:22612223;pubmed:23075850;pubmed:24351927;pubmed:24947832;pubmed:24510904;pubmed:31046837;pubmed:29519959	8	13	0
YWHAZ	Fluorescence;SPR;CoIP;Array;APMS;Wblot	6	pubmed:20642453;pubmed:23075850;pubmed:24351927;pubmed:24947832;pubmed:24510904;pubmed:31046837;pubmed:26375402	7	13	14
HSPA8	CoIP;Wblot;APMS	3	pubmed:17400507;pubmed:18367605;pubmed:19826009;pubmed:23455607;pubmed:24947832;pubmed:24510904;pubmed:28320779;pubmed:29519959;pubmed:31046837	9	12	3
CDC37	CoIP;APMS;Wblot	3	pubmed:20642453;pubmed:18367605;pubmed:22612223;pubmed:16321986;pubmed:23075850;pubmed:26355680;pubmed:31046837	7	10	13
DNM1L	Enzyme;CoIP;APMS;Imaging;Wblot	5	pubmed:22639965;pubmed:22228096;pubmed:23813973;pubmed:24282027;pubmed:29541021	5	10	0
STUB1	CoIP;Array;APMS;Wblot	4	pubmed:19196961;pubmed:19536328;pubmed:24510904;pubmed:29513927;pubmed:28320779;pubmed:31046837	6	10	1
TUBB	CoIP;2Hyb;APMS;Imaging;Wblot	5	pubmed:19545277;pubmed:18214993;pubmed:24275654;pubmed:24947832;pubmed:31046837	5	10	5
GAK	CoIP;Array;APMS;Imaging;Wblot	5	pubmed:24947832;pubmed:24510904;pubmed:29513927;pubmed:26375402	4	9	14
MAP1B	Enzyme;CoIP;2Hyb;APMS;Imaging;Wblot;General	7	pubmed:21159966;pubmed:24754922	2	9	0
RAB5B	Enzyme;CoIP;2Hyb;Imaging;Wblot	5	pubmed:18445495;pubmed:25605758;pubmed:26355680;pubmed:27314038	4	9	4
TUBA1A	CoIP;APMS;Enzyme;Wblot;General	5	pubmed:22303461;pubmed:21159966;pubmed:24275654;pubmed:24725412	4	9	3
YWHAG	Fluorescence;Thermal;CoIP;APMS;Wblot	5	pubmed:20642453;pubmed:23075850;pubmed:24947832;pubmed:28202711	4	9	0
ARFGAP1	Enzyme;Array;CoIP;APMS;Imaging	5	pubmed:22363216;pubmed:22423108;pubmed:29513927	3	8	11
ARHGEF7	Enzyme;CoIP;Imaging;Wblot;General	5	pubmed:21048939;pubmed:25500533;pubmed:31046837	3	8	0
BAG5	2Hyb;Array;CoIP;APMS;Wblot	5	pubmed:19001729;pubmed:24947832;pubmed:24510904	3	8	0
MAPT	Enzyme;CoIP;APMS;Wblot;General	5	pubmed:22303461;pubmed:24113872;pubmed:26268594	3	8	0
MBP	Enzyme;General	2	pubmed:17584768;pubmed:19826009;pubmed:16269541;pubmed:21806997;pubmed:17706965;pubmed:17260967	6	8	3
YWHAE	CoIP;APMS;Wblot	3	pubmed:20642453;pubmed:23075850;pubmed:24725412;pubmed:24947832;pubmed:31046837	5	8	0
HSP90AB1	CoIP;APMS	2	pubmed:20642453;pubmed:17400507;pubmed:23075850;pubmed:24947832;pubmed:31046837	5	7	0
MAP2K3	CoIP;Enzyme;Wblot;General	4	pubmed:19302196;pubmed:20067578;pubmed:20173330	3	7	14
MAP2K6	CoIP;Enzyme;Imaging;General;Wblot	5	pubmed:19302196;pubmed:20067578	2	7	14
MAP2K7	CoIP;Enzyme;General;Wblot	4	pubmed:19302196;pubmed:20067578;pubmed:31046837	3	7	13
PRDX3	Enzyme;CoIP;2Hyb;Imaging	4	pubmed:21850687;pubmed:24459295;pubmed:31046837	3	7	1
RAB29	Fluorescence;CoIP;Array;APMS;Imaging	5	pubmed:24510904;pubmed:31552791	2	7	13
RAB32	Fluorescence;2Hyb;CoIP;APMS;Imaging	5	pubmed:25360523;pubmed:31552791	2	7	14
RPS15	Enzyme;CoIP;Imaging	3	pubmed:24725412;pubmed:24947832;pubmed:26824392;pubmed:31046837	4	7	14
SFN	Xray;Array;CoIP;APMS	4	pubmed:24510904;pubmed:28202711;pubmed:31046837	3	7	1
SQSTM1	Enzyme;CoIP;APMS;Imaging;Proximity	5	pubmed:27631370;pubmed:29519959	2	7	13
TP53	APMS;CoIP;Enzyme;General;Wblot	5	pubmed:24725412;pubmed:26384650	2	7	13
YWHAB	CoIP;Array;APMS	3	pubmed:20642453;pubmed:24947832;pubmed:24510904;pubmed:31046837	4	7	11
YWHAH	CoIP;APMS;Wblot	3	pubmed:20642453;pubmed:23075850;pubmed:29541021;pubmed:31046837	4	7	2
CDC42	CoIP;Imaging;Enzyme;Wblot	4	pubmed:21454543;pubmed:21048939	2	6	14
ECHS1	Array;CoIP;APMS	3	pubmed:24947832;pubmed:24510904;pubmed:31046837	3	6	0
HSPB1	APMS;CoIP;Wblot	3	pubmed:24725412;pubmed:29519959;pubmed:31046837	3	6	1
LRP6	2Hyb;CoIP;Imaging;Wblot	4	pubmed:22899650;pubmed:27013965	2	6	0
NUP133	Array;CoIP;APMS	3	pubmed:24725412;pubmed:24947832;pubmed:31046837	3	6	0
PAK6	Array;CoIP;APMS	3	pubmed:24947832;pubmed:24510904;pubmed:26375402	3	6	1
RPS20	Array;CoIP;APMS	3	pubmed:24725412;pubmed:24947832;pubmed:31046837	3	6	5
TUBA1C	CoIP;APMS;Imaging	3	pubmed:18214993;pubmed:24275654;pubmed:31046837	3	6	11
WSB1	CoIP;2Hyb;Imaging;Enzyme;Wblot	5	pubmed:27273569	1	6	8
ACTG1	CoIP;APMS	2	pubmed:20876399;pubmed:24725412;pubmed:31046837	3	5	14
AGO1	CoIP;Wblot;APMS	3	pubmed:20671708;pubmed:17400507	2	5	9
AGO2	CoIP;Wblot;APMS	3	pubmed:20671708;pubmed:17400507	2	5	14
AHCYL1	CoIP;Array;APMS	3	pubmed:29513927;pubmed:31046837	2	5	0
AKT1	Enzyme;CoIP;APMS;General	4	pubmed:21658387	1	5	12
AP3B1	APMS;CoIP	2	pubmed:24725412;pubmed:27424887;pubmed:31046837	3	5	13
ATP2A2	APMS;CoIP;Imaging	3	pubmed:24725412;pubmed:31046837	2	5	0
CBLB	Array;APMS;2Hyb	3	pubmed:29513927;pubmed:32814053	2	5	12
CHGB	Array;APMS	2	pubmed:24947832;pubmed:24510904;pubmed:29513927	3	5
DNAJA1	CoIP;APMS	2	pubmed:19826009;pubmed:24725412;pubmed:31046837	3	5	1
DVL1	CoIP;2Hyb;Imaging;Wblot	4	pubmed:19625296	1	5	0
DVL2	CoIP;2Hyb;Wblot	3	pubmed:19625296;pubmed:31046837	2	5	0
DVL3	CoIP;2Hyb;Imaging;Wblot	4	pubmed:19625296	1	5	11
EIF4EBP1	Enzyme;General	2	pubmed:20090955;pubmed:18701920;pubmed:23082216	3	5	13
LARP4	CoIP;Array;APMS	3	pubmed:29513927;pubmed:31046837	2	5	0
LARP7	CoIP;Array;APMS	3	pubmed:29513927;pubmed:31046837	2	5	0
LDHB	Enzyme;APMS;CoIP	3	pubmed:24725412;pubmed:31046837	2	5	1
MRPL19	CoIP;Array;APMS	3	pubmed:29513927;pubmed:31046837	2	5	0
MYL9	CoIP;Array;APMS	3	pubmed:20876399;pubmed:24510904	2	5	9
MYO1B	CoIP;APMS	2	pubmed:20876399;pubmed:24725412;pubmed:31046837	3	5	0
MYO1C	CoIP;APMS	2	pubmed:20876399;pubmed:24725412;pubmed:31046837	3	5	0
MYO1D	CoIP;APMS;Wblot	3	pubmed:20876399;pubmed:24725412	2	5	0
NCL	CoIP;APMS	2	pubmed:23075850;pubmed:24725412;pubmed:31046837	3	5	0
PPP1CA	CoIP;Imaging;Enzyme;Proximity	4	pubmed:23937259	1	5	14
PPP1R8	Array;CoIP;APMS	3	pubmed:24510904;pubmed:31046837	2	5	1
PRKDC	CoIP;APMS	2	pubmed:17400507;pubmed:19826009;pubmed:31046837	3	5	14
RAB8A	Enzyme;CoIP	2	pubmed:26824392;pubmed:32017888;pubmed:31046837	3	5	14
RAC1	CoIP;Imaging;Wblot	3	pubmed:21454543;pubmed:31046837	2	5	4
RPL10A	Enzyme;CoIP;APMS	3	pubmed:24725412;pubmed:31046837	2	5	13
RPL13	Enzyme;CoIP;APMS	3	pubmed:24725412;pubmed:31046837	2	5	14
RPL23	CoIP;APMS	2	pubmed:18214993;pubmed:24725412;pubmed:31046837	3	5	0
RPS11	Enzyme;CoIP;APMS	3	pubmed:24725412;pubmed:31046837	2	5	14
RPS16	Enzyme;CoIP;APMS	3	pubmed:24725412;pubmed:31046837	2	5	14
RPS2	Enzyme;CoIP;APMS	3	pubmed:24725412;pubmed:31046837	2	5	14
RPS23	Enzyme;APMS;CoIP	3	pubmed:24725412;pubmed:31046837	2	5	4
RPS27	Enzyme;CoIP;APMS	3	pubmed:24725412;pubmed:31046837	2	5	7
RPS3	Enzyme;CoIP;APMS	3	pubmed:24725412;pubmed:31046837	2	5	14
RPS8	CoIP;APMS	2	pubmed:18214993;pubmed:24725412;pubmed:31046837	3	5	8
SLC25A4	CoIP;APMS	2	pubmed:21370995;pubmed:24725412;pubmed:31046837	3	5	0
SLC25A5	CoIP;APMS	2	pubmed:21370995;pubmed:24725412;pubmed:31046837	3	5	6
SLC25A6	CoIP;APMS	2	pubmed:21370995;pubmed:24725412;pubmed:31046837	3	5	13
SNAPIN	Enzyme;CoIP;2Hyb;APMS	4	pubmed:23949442	1	5	1
SNCA	CoIP;Imaging;Wblot	3	pubmed:19878656;pubmed:23183827	2	5	12
STIP1	Array;CoIP;APMS	3	pubmed:24510904;pubmed:31046837	2	5	4
TTC27	CoIP;Array;APMS	3	pubmed:29513927;pubmed:31046837	2	5	0
TUBB4A	2Hyb;CoIP;APMS	3	pubmed:24275654;pubmed:31046837	2	5	2
USP39	CoIP;Array;APMS	3	pubmed:29513927;pubmed:31046837	2	5	14
VIM	CoIP;APMS	2	pubmed:17400507;pubmed:19826009;pubmed:31046837	3	5	14
ZRANB2	CoIP;Array;APMS	3	pubmed:23075850;pubmed:29513927	2	5	0
ABCE1	APMS;CoIP	2	pubmed:24725412;pubmed:31046837	2	4	0
ACLY	APMS;CoIP	2	pubmed:24725412;pubmed:31046837	2	4	4
ACTR2	CoIP;APMS	2	pubmed:20876399;pubmed:31046837	2	4	14
ACTR3	CoIP;APMS	2	pubmed:20876399;pubmed:31046837	2	4	14
AFG3L2	APMS;CoIP	2	pubmed:24725412;pubmed:31046837	2	4	0
AIFM1	APMS;CoIP	2	pubmed:24725412;pubmed:31046837	2	4	0
ANKS4B	Array;APMS	2	pubmed:24947832;pubmed:29513927	2	4
AP2M1	APMS;CoIP	2	pubmed:24725412;pubmed:31046837	2	4	6
ARPC1B	CoIP;APMS	2	pubmed:20876399;pubmed:31046837	2	4	14
ARPC2	CoIP;APMS	2	pubmed:20876399;pubmed:31046837	2	4	14
ATP5F1A	APMS;CoIP	2	pubmed:24725412;pubmed:31046837	2	4	2
ATP5MG	CoIP;APMS	2	pubmed:20876399;pubmed:31046837	2	4	1
ATP5PO	APMS;CoIP	2	pubmed:24725412;pubmed:31046837	2	4	0
BAG2	Array;APMS	2	pubmed:24510904;pubmed:29513927	2	4	0
CAPZA1	CoIP;APMS	2	pubmed:20876399;pubmed:31046837	2	4	14
CAPZB	CoIP;APMS	2	pubmed:20876399;pubmed:31046837	2	4	14
CCT3	APMS;CoIP	2	pubmed:24725412;pubmed:31046837	2	4	0
CCT5	APMS;CoIP	2	pubmed:24725412;pubmed:31046837	2	4	14
CDC42EP3	Array;APMS	2	pubmed:24947832;pubmed:29513927	2	4	14
CDK2	APMS;CoIP	2	pubmed:24725412;pubmed:31046837	2	4	11
CDK5	CoIP;Wblot	2	pubmed:31046837;pubmed:26268594	2	4	3
CFAP20	Array;CoIP	2	pubmed:24947832;pubmed:31046837	2	4	0
CHD1L	CoIP;APMS	2	pubmed:26496610;pubmed:31046837	2	4	0
CKAP5	APMS;CoIP	2	pubmed:24725412;pubmed:31046837	2	4	0
CLTC	CoIP;APMS	2	pubmed:17400507;pubmed:31046837	2	4	0
CMAS	Array;CoIP	2	pubmed:24947832;pubmed:31046837	2	4	0
CNP	APMS;CoIP	2	pubmed:24725412;pubmed:31046837	2	4	0
COPG2	APMS;CoIP	2	pubmed:24725412;pubmed:31046837	2	4	1
COQ8A	APMS;CoIP	2	pubmed:24725412;pubmed:31046837	2	4	11
CSE1L	CoIP;Wblot	2	pubmed:21983832;pubmed:31046837	2	4	0
CSNK1D	Enzyme;2Hyb	2	pubmed:25500533;pubmed:32814053	2	4	14
CUEDC1	Array;APMS	2	pubmed:24510904;pubmed:29513927	2	4	1
CYFIP1	APMS;CoIP	2	pubmed:24725412;pubmed:31046837	2	4	0
DDB1	APMS;CoIP	2	pubmed:24725412;pubmed:31046837	2	4	0
DDX5	APMS;CoIP	2	pubmed:24725412;pubmed:31046837	2	4	10
DIAPH1	APMS;CoIP	2	pubmed:24725412;pubmed:31046837	2	4
DIS3	APMS;CoIP	2	pubmed:24725412;pubmed:31046837	2	4	0
DNM1	2Hyb;CoIP;Imaging	3	pubmed:24282027	1	4	0
DYNC1H1	CoIP;APMS	2	pubmed:19826009;pubmed:31046837	2	4	0
EEF1A1	CoIP;Wblot	2	pubmed:19559761;pubmed:31046837	2	4	13
EEF1A2	Enzyme;CoIP	2	pubmed:19559761;pubmed:31046837	2	4	2
EEF1G	APMS;CoIP	2	pubmed:24725412;pubmed:31046837	2	4	14
EEF2	APMS;CoIP	2	pubmed:24725412;pubmed:31046837	2	4	14
ERPS1	CoIP;APMS	2	pubmed:17400507;pubmed:31046837	2	4
GNAI2	CoIP;APMS	2	pubmed:20876399;pubmed:31046837	2	4	14
GOLGA2	CoIP;Imaging	2	pubmed:24510904;pubmed:31046837	2	4	0
GSK3B	Enzyme;CoIP;APMS	3	pubmed:24165324	1	4	10
GTF2I	APMS;CoIP	2	pubmed:24725412;pubmed:31046837	2	4	0
HACD3	APMS;CoIP	2	pubmed:24725412;pubmed:31046837	2	4	0
HDAC6	CoIP;Wblot	2	pubmed:29519959;pubmed:31046837	2	4	0
HELLS	APMS;CoIP	2	pubmed:24725412;pubmed:31046837	2	4	3
HK1	APMS;CoIP	2	pubmed:24725412;pubmed:31046837	2	4	11
HSPA4	CoIP;APMS	2	pubmed:19826009;pubmed:31046837	2	4	0
HSPA9	CoIP;APMS	2	pubmed:17400507;pubmed:31046837	2	4	0
KHSRP	APMS;CoIP	2	pubmed:24725412;pubmed:31046837	2	4
KIF2A	APMS;CoIP	2	pubmed:24725412;pubmed:31046837	2	4	3
KPNB1	APMS;CoIP	2	pubmed:24725412;pubmed:31046837	2	4	14
LAS1L	APMS;CoIP	2	pubmed:24725412;pubmed:31046837	2	4	0
LDHA	APMS;CoIP	2	pubmed:24725412;pubmed:31046837	2	4	13
LGALS8	Array;APMS	2	pubmed:24510904;pubmed:29513927	2	4	14
LRRC47	APMS;CoIP	2	pubmed:24725412;pubmed:31046837	2	4	0
LRRK1	CoIP;Wblot	2	pubmed:19712061;pubmed:20144646	2	4	13
MAGED2	APMS;CoIP	2	pubmed:24725412;pubmed:31046837	2	4	0
MAPK3	APMS;CoIP	2	pubmed:32707033;pubmed:31046837	2	4
MATK	Array;APMS	2	pubmed:24947832;pubmed:24510904	2	4	10
MDN1	CoIP;APMS	2	pubmed:17400507;pubmed:31046837	2	4	0
MMS19	APMS;CoIP	2	pubmed:24725412;pubmed:31046837	2	4	8
MOGS	APMS;CoIP	2	pubmed:24725412;pubmed:31046837	2	4	11
MSH2	APMS;CoIP	2	pubmed:24725412;pubmed:31046837	2	4	0
MTHFD2	APMS;CoIP	2	pubmed:24725412;pubmed:31046837	2	4	10
MYL6	CoIP;APMS	2	pubmed:20876399;pubmed:24725412	2	4	14
NCLN	APMS;CoIP	2	pubmed:24725412;pubmed:31046837	2	4	14
NDUFAF7	Array;APMS	2	pubmed:24510904;pubmed:29513927	2	4	2
NEK1	Array;APMS	2	pubmed:24947832;pubmed:24510904	2	4	0
NKRF	Array;CoIP	2	pubmed:24947832;pubmed:31046837	2	4	0
NTPCR	APMS;CoIP	2	pubmed:24725412;pubmed:31046837	2	4	0
NUP107	APMS;CoIP	2	pubmed:24725412;pubmed:31046837	2	4	0
NUP160	APMS;CoIP	2	pubmed:24725412;pubmed:31046837	2	4	0
OPA1	CoIP;Imaging	2	pubmed:24282027;pubmed:31046837	2	4	0
PCNA	APMS;CoIP	2	pubmed:24725412;pubmed:31046837	2	4	11
PFKP	APMS;CoIP	2	pubmed:24725412;pubmed:31046837	2	4	1
PHB	APMS;CoIP	2	pubmed:24725412;pubmed:31046837	2	4	1
PKM	APMS;CoIP	2	pubmed:24725412;pubmed:31046837	2	4	14
PLEC	CoIP;APMS	2	pubmed:20876399;pubmed:31046837	2	4	14
POLD1	APMS;CoIP	2	pubmed:24725412;pubmed:31046837	2	4	14
POLE	Array;CoIP	2	pubmed:24947832;pubmed:31046837	2	4	11
PPP2R2A	CoIP;APMS	2	pubmed:26894577;pubmed:31046837	2	4	14
PRKACA	Enzyme;CoIP	2	pubmed:24351927;pubmed:24464040	2	4	14
PRPF6	APMS;CoIP	2	pubmed:24725412;pubmed:31046837	2	4	5
PSMC6	APMS;CoIP	2	pubmed:24725412;pubmed:31046837	2	4	0
PSMD11	CoIP;Wblot	2	pubmed:21983832;pubmed:31046837	2	4	0
PSMD2	APMS;CoIP	2	pubmed:24725412;pubmed:31046837	2	4	5
PSMD6	APMS;CoIP	2	pubmed:24725412;pubmed:31046837	2	4	14
PTCD3	APMS;CoIP	2	pubmed:24725412;pubmed:31046837	2	4	0
PYGB	APMS;CoIP	2	pubmed:24725412;pubmed:31046837	2	4	1
RAB10	Enzyme;CoIP	2	pubmed:26824392;pubmed:31046837	2	4	12
RAB1A	Enzyme;CoIP	2	pubmed:26824392;pubmed:31046837	2	4	7
RAB1B	Enzyme;CoIP	2	pubmed:26824392;pubmed:31046837	2	4	14
RAB7A	CoIP;Wblot	2	pubmed:26355680;pubmed:31046837	2	4	14
RACK1	APMS;CoIP	2	pubmed:24725412;pubmed:31046837	2	4	14
RBM39	APMS;CoIP	2	pubmed:24725412;pubmed:31046837	2	4	11
RGS2	Enzyme;CoIP;Imaging	3	pubmed:24794857	1	4	14
RHOA	CoIP;Wblot	2	pubmed:21454543;pubmed:31046837	2	4	14
RO60	APMS;CoIP	2	pubmed:24725412;pubmed:31046837	2	4	1
RPL11	APMS;CoIP	2	pubmed:24725412;pubmed:31046837	2	4	6
RPL12	APMS;CoIP	2	pubmed:24725412;pubmed:31046837	2	4	14
RPL19	APMS;CoIP	2	pubmed:24725412;pubmed:31046837	2	4	14
RPL21	Enzyme;CoIP	2	pubmed:24725412;pubmed:31046837	2	4	2
RPL24	APMS;CoIP	2	pubmed:24725412;pubmed:31046837	2	4	0
RPL3	APMS;CoIP	2	pubmed:24725412;pubmed:31046837	2	4	12
RPL30	Enzyme;CoIP	2	pubmed:24725412;pubmed:31046837	2	4	14
RPL34	Enzyme;CoIP	2	pubmed:24725412;pubmed:31046837	2	4	0
RPL36A	Enzyme;CoIP	2	pubmed:24725412;pubmed:31046837	2	4	0
RPL9	APMS;CoIP	2	pubmed:24725412;pubmed:31046837	2	4	0
RPLP0	APMS;CoIP	2	pubmed:24725412;pubmed:31046837	2	4	13
RPS13	Enzyme;CoIP	2	pubmed:24725412;pubmed:31046837	2	4	13
RPS14	APMS;CoIP	2	pubmed:24725412;pubmed:31046837	2	4	14
RPS15A	APMS;CoIP	2	pubmed:24725412;pubmed:31046837	2	4	11
RPS18	Enzyme;CoIP	2	pubmed:24725412;pubmed:31046837	2	4	7
RPS19	APMS;CoIP	2	pubmed:24725412;pubmed:31046837	2	4	14
RPS3A	APMS;CoIP	2	pubmed:24725412;pubmed:31046837	2	4	0
RPS5	APMS;CoIP	2	pubmed:24725412;pubmed:31046837	2	4	14
RPS7	APMS;CoIP	2	pubmed:24725412;pubmed:31046837	2	4	0
SAMHD1	APMS;CoIP	2	pubmed:24725412;pubmed:31046837	2	4	13
SCFD1	CoIP;APMS	2	pubmed:17400507;pubmed:31046837	2	4	0
SEC16A	CoIP;Imaging	2	pubmed:25201882;pubmed:31046837	2	4	11
SENP3	APMS;CoIP	2	pubmed:24725412;pubmed:31046837	2	4	0
SF3B1	CoIP;APMS	2	pubmed:31046837;pubmed:24725412	2	4	11
SF3B2	APMS;CoIP	2	pubmed:24725412;pubmed:31046837	2	4	14
SF3B3	APMS;CoIP	2	pubmed:24725412;pubmed:31046837	2	4	9
SFXN1	APMS;CoIP	2	pubmed:24725412;pubmed:31046837	2	4	1
SH3GL1	Enzyme;CoIP	2	pubmed:22998870;pubmed:31046837	2	4	13
SH3GL2	Enzyme;General	2	pubmed:22998870;pubmed:25501810	2	4
SLC25A1	APMS;CoIP	2	pubmed:24725412;pubmed:31046837	2	4	2
SLC25A11	APMS;CoIP	2	pubmed:24725412;pubmed:31046837	2	4	2
SLC25A22	APMS;CoIP	2	pubmed:24725412;pubmed:31046837	2	4	0
SPTLC1	APMS;CoIP	2	pubmed:24725412;pubmed:31046837	2	4	6
SSR4	APMS;CoIP	2	pubmed:24725412;pubmed:31046837	2	4	13
TCF25	Array;CoIP	2	pubmed:24947832;pubmed:31046837	2	4	14
TNPO1	CoIP;Wblot	2	pubmed:21983832;pubmed:31046837	2	4	3
TOR1AIP1	APMS;CoIP	2	pubmed:24725412;pubmed:31046837	2	4	14
TPM3	CoIP;APMS	2	pubmed:20876399;pubmed:31046837	2	4	14
TRAP1	APMS;CoIP	2	pubmed:24725412;pubmed:31046837	2	4	0
TUBB2A	2Hyb;CoIP	2	pubmed:24275654;pubmed:31046837	2	4	1
TUBB4B	2Hyb;CoIP	2	pubmed:24275654;pubmed:31046837	2	4	3
TUBB6	2Hyb;CoIP	2	pubmed:24275654;pubmed:31046837	2	4	0
TUBG1	APMS;CoIP	2	pubmed:24725412;pubmed:31046837	2	4	0
TUFM	APMS;CoIP	2	pubmed:24725412;pubmed:31046837	2	4	1
VPS4A	APMS;CoIP	2	pubmed:24725412;pubmed:31046837	2	4	2
DHX16	APMS;CoIP	2	pubmed:24725412;pubmed:31046837	2	4	14
HSPH1	CoIP;Wblot	2	pubmed:29519959;pubmed:31046837	2	4	3
TXNDC12	CoIP;APMS	2	pubmed:24725412;pubmed:31046837	2	4	14
ABLIM1	Array;APMS	2	pubmed:29513927	1	3	0
ACIN1	CoIP	1	pubmed:23075850;pubmed:31046837	2	3	14
ACTA2	CoIP;APMS	2	pubmed:20876399	1	3	0
ACTB	CoIP;APMS	2	pubmed:20876399	1	3	14
ACTBL2	CoIP;APMS	2	pubmed:20876399	1	3
ACTG2	CoIP;APMS	2	pubmed:20876399	1	3	1
ADRM1	CoIP	1	pubmed:24947832;pubmed:31046837	2	3	12
AFF4	Array;APMS	2	pubmed:29513927	1	3	0
AHDC1	Array;APMS	2	pubmed:29513927	1	3	0
AHNAK	Xlink;Proximity	2	pubmed:30021884	1	3
AKAP8	CoIP;APMS	2	pubmed:17400507	1	3	10
APEX2	Array;APMS	2	pubmed:29513927	1	3	12
ARPC4	CoIP;APMS	2	pubmed:20876399	1	3	14
ARPC5	CoIP;APMS	2	pubmed:20876399	1	3	14
ATRX	CoIP;APMS	2	pubmed:26496610	1	3	0
AURKB	Array;APMS	2	pubmed:29513927	1	3
BAG1	Array;APMS	2	pubmed:24510904	1	3	14
BAG3	Array;APMS	2	pubmed:24510904	1	3	0
BAX	CoIP;Wblot	2	pubmed:24991765	1	3	14
C18orf25	Array;APMS	2	pubmed:29513927	1	3	14
C1orf87	Array;APMS	2	pubmed:29513927	1	3
CALM1	CoIP;APMS	2	pubmed:20876399	1	3	2
CALM2	CoIP;APMS	2	pubmed:20876399	1	3	3
CALM3	CoIP;APMS	2	pubmed:20876399	1	3	3
CAMK1D	Array;APMS	2	pubmed:24510904	1	3	6
CAPZA2	CoIP;APMS	2	pubmed:20876399	1	3	14
CASP8	CoIP;Wblot	2	pubmed:19176810	1	3	14
CBX3	CoIP	1	pubmed:23075850;pubmed:31046837	2	3	1
CCDC43	Array;APMS	2	pubmed:24510904	1	3	0
CDKL3	Array;APMS	2	pubmed:29513927	1	3
CETN3	Array;APMS	2	pubmed:29513927	1	3	0
CSNK1A1	Enzyme;CoIP	2	pubmed:25500533	1	3	6
CXCL11	Array;APMS	2	pubmed:24510904	1	3
CYREN	Array;APMS	2	pubmed:29513927	1	3	14
DAPK1	CoIP;Wblot	2	pubmed:19712061	1	3	3
DBF4B	Array;APMS	2	pubmed:24510904	1	3	2
DBN1	CoIP;APMS	2	pubmed:20876399	1	3	1
DDIT4	Array;APMS	2	pubmed:29513927	1	3	14
DFFA	CoIP	1	pubmed:23075850;pubmed:31046837	2	3	0
DIDO1	Array;APMS	2	pubmed:29513927	1	3	10
DNAJB6	CoIP;Wblot	2	pubmed:29519959	1	3	11
DNAJB8	CoIP;Wblot	2	pubmed:29519959	1	3
DUX3	Array;APMS	2	pubmed:24510904	1	3
DYRK2	Array;APMS	2	pubmed:29513927	1	3	12
E2F4	Array;APMS	2	pubmed:29513927	1	3	14
EEF1D	CoIP	1	pubmed:24947832;pubmed:31046837	2	3
EFHD2	CoIP;APMS	2	pubmed:20876399	1	3	14
EMD	CoIP	1	pubmed:23075850;pubmed:31046837	2	3	14
ENKUR	Array;APMS	2	pubmed:24510904	1	3	1
ESRRG	Array;APMS	2	pubmed:29513927	1	3
FADD	CoIP;Wblot	2	pubmed:19176810	1	3	14
FAM184A	Array;APMS	2	pubmed:29513927	1	3	0
FAM47B	Array;APMS	2	pubmed:24510904	1	3
FAM90A1	Array;APMS	2	pubmed:29513927	1	3
FANCM	Array;APMS	2	pubmed:29513927	1	3	0
FCHSD1	Array;APMS	2	pubmed:29513927	1	3	14
GNA12	CoIP;APMS	2	pubmed:20876399	1	3	2
GNA13	CoIP;APMS	2	pubmed:20876399	1	3	14
GTSF1	Array;APMS	2	pubmed:29513927	1	3
HERC2	CoIP;APMS	2	pubmed:26355680	1	3	0
HMMR	CoIP;APMS	2	pubmed:19826009	1	3	12
HSPA1A	CoIP;Wblot	2	pubmed:29519959	1	3	14
HSPD1	Enzyme;General	2	pubmed:17584768	1	3	0
IQGAP1	CoIP;Wblot	2	pubmed:21983832	1	3	14
ITCH	CoIP;APMS	2	pubmed:26508657	1	3	12
ITGB3BP	Array;APMS	2	pubmed:29513927	1	3	0
JHY	Array;APMS	2	pubmed:29513927	1	3	1
KCTD18	Array;APMS	2	pubmed:29513927	1	3	0
KDM4D	Array;APMS	2	pubmed:29513927	1	3
KLC2	Array;APMS	2	pubmed:29513927	1	3	0
LAMP2	CoIP;Imaging	2	pubmed:23455607	1	3	13
LATS1	Array;APMS	2	pubmed:29513927	1	3	0
LIMA1	CoIP;APMS	2	pubmed:20876399	1	3	0
LMNB1	CoIP	1	pubmed:23075850;pubmed:31046837	2	3	14
LMNB2	CoIP	1	pubmed:23075850;pubmed:31046837	2	3	0
MAP2K4	Enzyme;General	2	pubmed:19302196	1	3	3
MFN2	CoIP;Imaging	2	pubmed:24282027	1	3	14
MLLT3	Array;APMS	2	pubmed:24510904	1	3	1
MPC2	CoIP;APMS	2	pubmed:20876399	1	3	1
MPRIP	CoIP;APMS	2	pubmed:20876399	1	3	0
MRGBP	Array;APMS	2	pubmed:24510904	1	3	12
MRPL28	Array;APMS	2	pubmed:29513927	1	3	7
MTA1	Array;APMS	2	pubmed:24510904	1	3	0
MYL12B	CoIP;APMS	2	pubmed:20876399	1	3	14
MYO1F	CoIP;APMS	2	pubmed:20876399	1	3	14
NCBP3	Array;APMS	2	pubmed:29513927	1	3	3
NEURL4	CoIP;APMS	2	pubmed:26355680	1	3	0
NFATC2	CoIP;Wblot	2	pubmed:21983832	1	3	14
NPM1	CoIP	1	pubmed:23075850;pubmed:31046837	2	3	0
NSL1	Array;APMS	2	pubmed:24510904	1	3	2
PADI4	Array;APMS	2	pubmed:24510904	1	3
PDCL	Array;APMS	2	pubmed:29513927	1	3	0
PHF20L1	Array;APMS	2	pubmed:29513927	1	3	14
PIK3R1	Array;APMS	2	pubmed:29513927	1	3	2
PLK1	Array;APMS	2	pubmed:24510904	1	3	13
POLDIP3	CoIP	1	pubmed:24947832;pubmed:31046837	2	3	14
POU5F1	Array;APMS	2	pubmed:29513927	1	3	11
PPP1R12A	CoIP;APMS	2	pubmed:20876399	1	3	14
PPP2R1A	CoIP;Wblot	2	pubmed:21983832	1	3	2
PRKCZ	Enzyme;General	2	pubmed:20949042	1	3	0
PRKN	CoIP;Wblot	2	pubmed:16352719	1	3
RAB11A	CoIP;Wblot	2	pubmed:26355680	1	3	2
RAB11B	CoIP;Wblot	2	pubmed:26355680	1	3	4
RAB11FIP2	Array;APMS	2	pubmed:24510904	1	3	0
RAB38	Fluorescence;APMS	2	pubmed:31552791	1	3
RAB5A	CoIP;Wblot	2	pubmed:26355680	1	3	3
RAD51AP1	Array;APMS	2	pubmed:29513927	1	3	0
RAI14	CoIP;APMS	2	pubmed:20876399	1	3	0
RANBP1	CoIP	1	pubmed:23075850;pubmed:31046837	2	3	0
RANBP2	CoIP	1	pubmed:23075850;pubmed:31046837	2	3	0
RAPGEF4	Array;APMS	2	pubmed:29513927	1	3	0
RBBP7	CoIP	1	pubmed:23075850;pubmed:31046837	2	3	0
RBIS	Array;APMS	2	pubmed:24510904	1	3	0
RHBDD1	Array;APMS	2	pubmed:29513927	1	3	5
RIF1	CoIP	1	pubmed:23075850;pubmed:31046837	2	3	0
RIPK1	CoIP;Wblot	2	pubmed:19176810	1	3	13
RIPK2	Enzyme;General	2	pubmed:20949042	1	3	14
RIT1	Array;APMS	2	pubmed:29513927	1	3	14
RPAP3	Array;APMS	2	pubmed:24510904	1	3	0
RPL14	Enzyme;APMS	2	pubmed:24725412	1	3	13
RPL23A	Enzyme;APMS	2	pubmed:24725412	1	3	14
RPS6KB2	Array;APMS	2	pubmed:29513927	1	3	14
RPSA	CoIP	1	pubmed:24947832;pubmed:31046837	2	3	14
RUVBL2	CoIP	1	pubmed:23075850;pubmed:31046837	2	3	0
SCEL	Array;APMS	2	pubmed:29513927	1	3
SH3GL3	Enzyme;General	2	pubmed:22998870	1	3
SKA3	Array;APMS	2	pubmed:29513927	1	3
SMTNL2	Array;APMS	2	pubmed:29513927	1	3
SPATS2	Array;APMS	2	pubmed:29513927	1	3	0
SRPK1	CoIP;APMS	2	pubmed:17400507	1	3	14
STAC	Array;APMS	2	pubmed:24510904	1	3
STK24	Enzyme;General	2	pubmed:20949042	1	3	13
STK25	Enzyme;General	2	pubmed:20949042	1	3	0
STK3	Enzyme;General	2	pubmed:20949042	1	3	9
STK40	Array;APMS	2	pubmed:24510904	1	3	14
STN1	Array;APMS	2	pubmed:29513927	1	3	13
SUPT4H1	Array;APMS	2	pubmed:29513927	1	3	14
TAOK3	Enzyme;General	2	pubmed:20949042	1	3	4
TAS2R60	Array;APMS	2	pubmed:29513927	1	3
TBC1D22B	Array;APMS	2	pubmed:29513927	1	3	14
TCEA2	Array;APMS	2	pubmed:29513927	1	3	0
TGIF2LX	Array;APMS	2	pubmed:29513927	1	3
TK1	CoIP;APMS	2	pubmed:26496610	1	3	13
TMOD3	CoIP;APMS	2	pubmed:20876399	1	3	13
TPM1	CoIP;APMS	2	pubmed:20876399	1	3	0
TPM2	CoIP;APMS	2	pubmed:20876399	1	3	0
TPR	CoIP	1	pubmed:23075850;pubmed:31046837	2	3	12
TRADD	CoIP;Wblot	2	pubmed:19176810	1	3	14
TRAF2	Enzyme;General	2	pubmed:20949042	1	3	9
TTLL1	Array;APMS	2	pubmed:29513927	1	3	1
TUBB3	2Hyb;APMS	2	pubmed:24275654	1	3	0
UBXN10	Array;APMS	2	pubmed:29513927	1	3	0
UFD1	Array;APMS	2	pubmed:24510904	1	3	13
UQCRB	Array;APMS	2	pubmed:29513927	1	3	0
VASH2	Array;APMS	2	pubmed:24510904	1	3
VDAC1	CoIP	1	pubmed:21370995;pubmed:31046837	2	3	0
VGLL4	Array;APMS	2	pubmed:29513927	1	3	0
VN1R1	Array;APMS	2	pubmed:29513927	1	3	0
WT1-AS	Array;APMS	2	pubmed:29513927	1	3
XIRP2	Array;APMS	2	pubmed:24510904	1	3
ZAP70	Array;APMS	2	pubmed:29513927	1	3	14
ZFAND5	Array;APMS	2	pubmed:24510904	1	3	0
ZMYM5	Array;APMS	2	pubmed:29513927	1	3	9
HS71B	CoIP	1	pubmed:31046837;pubmed:29519959	2	3
C17orf53	CoIP;APMS	2	pubmed:26496610	1	3	14
FAM192A	Array;APMS	2	pubmed:29513927	1	3	12
SERF1	Array;APMS	2	pubmed:29513927	1	3
APP	CoIP;Enzyme	2	pubmed:28720718	1	3
MARK1	CoIP;Enzyme	2	pubmed:25854701	1	3
BRCA2	CoIP;APMS	2	pubmed:27433848	1	3
MFN1	CoIP	1	pubmed:24282027;pubmed:31046837	2	3
SYNJ1	Enzyme	1	pubmed:27794539;pubmed:29054882	2	3
HIF1A	Enzyme;General	2	pubmed:26751287	1	3	14
TMPO	CoIP	1	pubmed:23075850;pubmed:31046837	2	3	13

## Sheet: TableS2
source	term_name	group	term_id	highlighted	adjusted_p_value	negative_log10_of_adjusted_p_value	term_size	query_size	intersection_size	effective_domain_size	intersections
GO:BP	cytoplasmic translation	biosynthesis	GO:0002181	TRUE	6.76e-19	18.1702	156	134	21	21031	PKM,RACK1,RPL10A,RPL12,RPL13,RPL14,RPL19,RPL23A,RPL3,RPL30,RPLP0,RPS11,RPS13,RPS14,RPS15,RPS16,RPS19,RPS2,RPS3,RPS5,RPSA
GO:BP	translation	biosynthesis	GO:0006412	FALSE	3.65e-18	17.4375	723	134	35	21031	AGO2,AKT1,EEF1A1,EEF1G,EEF2,EIF4EBP1,PKM,POLDIP3,PPP1CA,PRKDC,RACK1,RGS2,RPL10A,RPL12,RPL13,RPL14,RPL19,RPL23A,RPL3,RPL30,RPLP0,RPS11,RPS13,RPS14,RPS15,RPS16,RPS19,RPS2,RPS3,RPS5,RPS6KB2,RPSA,TCF25,TPR,VIM
GO:BP	peptide biosynthetic process	biosynthesis	GO:0043043	FALSE	1.3e-17	16.8851	752	134	35	21031	AGO2,AKT1,EEF1A1,EEF1G,EEF2,EIF4EBP1,PKM,POLDIP3,PPP1CA,PRKDC,RACK1,RGS2,RPL10A,RPL12,RPL13,RPL14,RPL19,RPL23A,RPL3,RPL30,RPLP0,RPS11,RPS13,RPS14,RPS15,RPS16,RPS19,RPS2,RPS3,RPS5,RPS6KB2,RPSA,TCF25,TPR,VIM
GO:BP	amide biosynthetic process	biosynthesis	GO:0043604	FALSE	2.92e-16	15.5346	887	134	36	21031	AGO2,AKT1,EEF1A1,EEF1G,EEF2,EIF4EBP1,PKM,POLDIP3,PPP1CA,PRKDC,RACK1,RGS2,RPL10A,RPL12,RPL13,RPL14,RPL19,RPL23A,RPL3,RPL30,RPLP0,RPS11,RPS13,RPS14,RPS15,RPS16,RPS19,RPS2,RPS3,RPS5,RPS6KB2,RPSA,SNCA,TCF25,TPR,VIM
GO:BP	peptide metabolic process	protein metabolism	GO:0006518	FALSE	5.8e-15	14.2362	911	134	35	21031	AGO2,AKT1,EEF1A1,EEF1G,EEF2,EIF4EBP1,PKM,POLDIP3,PPP1CA,PRKDC,RACK1,RGS2,RPL10A,RPL12,RPL13,RPL14,RPL19,RPL23A,RPL3,RPL30,RPLP0,RPS11,RPS13,RPS14,RPS15,RPS16,RPS19,RPS2,RPS3,RPS5,RPS6KB2,RPSA,TCF25,TPR,VIM
GO:BP	amide metabolic process	protein metabolism	GO:0043603	FALSE	5.6e-13	12.252	1194	134	37	21031	AGO2,AKT1,EEF1A1,EEF1G,EEF2,EIF4EBP1,PKM,POLDIP3,PPP1CA,PRKDC,RACK1,RGS2,RPL10A,RPL12,RPL13,RPL14,RPL19,RPL23A,RPL3,RPL30,RPLP0,RPS11,RPS13,RPS14,RPS15,RPS16,RPS19,RPS2,RPS3,RPS5,RPS6KB2,RPSA,SNCA,TCF25,TP53,TPR,VIM
GO:BP	regulation of protein metabolic process	protein metabolism	GO:0051246	FALSE	5.8e-12	11.2363	2102	134	47	21031	ACTB,AGO2,AKT1,BAX,CASP8,CBLB,CDC37,CSNK1D,EEF1A1,EEF2,EIF4EBP1,FADD,HIF1A,HSPA1A,IQGAP1,ITCH,LRRK1,MAP2K3,MAP2K6,MAP2K7,MSN,PHF20L1,PKM,PLK1,POLDIP3,PPP1CA,PPP1R12A,PRKACA,PRKDC,RAB1B,RAB7A,RACK1,RGS2,RHOA,RIPK1,RIPK2,RPS14,RPS2,RPS3,RPS6KB2,SNCA,SQSTM1,TCF25,TP53,TPR,VIM,LRRK2
GO:BP	positive regulation of protein metabolic process	protein metabolism	GO:0051247	FALSE	9.42e-11	10.0259	1253	134	35	21031	AGO2,AKT1,BAX,CASP8,CBLB,CSNK1D,EEF2,FADD,HSPA1A,IQGAP1,ITCH,LRRK1,MAP2K3,MAP2K6,MAP2K7,MSN,PKM,PLK1,POLDIP3,PPP1R12A,PRKDC,RAB1B,RAB7A,RACK1,RHOA,RIPK1,RIPK2,RPS2,RPS3,RPS6KB2,SNCA,SQSTM1,TP53,VIM,LRRK2
GO:BP	organelle assembly	intracellular organisation	GO:0070925	FALSE	1.46e-09	8.83619	1001	134	30	21031	ACTG1,ACTR2,ACTR3,AKT1,AP3B1,CSNK1D,E2F4,HSPA1A,KPNB1,MFN2,MSN,PLEC,PLK1,PRKDC,RAB1B,RAB32,RAB7A,RAB8A,RHOA,RPL23A,RPLP0,RPS14,RPS15,RPS19,RPS3,RPS5,RPSA,TMOD3,TPR,LRRK2
GO:BP	non-membrane-bounded organelle assembly	intracellular organisation	GO:0140694	FALSE	2.66e-09	8.57493	409	134	20	21031	ACTG1,CSNK1D,E2F4,HSPA1A,KPNB1,MSN,PLEC,PLK1,PRKDC,RHOA,RPL23A,RPLP0,RPS14,RPS15,RPS19,RPS3,RPS5,RPSA,TMOD3,TPR
GO:BP	regulation of cellular component biogenesis	biosynthesis	GO:0044087	FALSE	4.09e-09	8.38798	971	134	29	21031	ACTG1,ACTR2,ACTR3,AKT1,ARPC2,ARPC5,BAX,CAPZA1,CAPZA2,CAPZB,CDC42,CDC42EP3,FCHSD1,HSPA1A,LAMP2,MSN,NCLN,PLK1,PRKACA,RAB1B,RAB7A,RACK1,RHOA,RPS3,SNCA,TMOD3,TP53,TPR,LRRK2
GO:BP	supramolecular fiber organization	cytoskeleton organisation	GO:0097435	FALSE	5.19e-09	8.28506	842	134	27	21031	ACTG1,ACTR2,ACTR3,ARPC1B,ARPC2,ARPC4,ARPC5,BAX,CAPZA1,CAPZA2,CAPZB,CDC42,CDC42EP3,CSNK1D,FCHSD1,HSPA1A,IQGAP1,KPNB1,MYO1F,PLEC,RHOA,RIPK1,RPS3,SNCA,TMOD3,TPM3,VIM
GO:BP	response to other organism	response to stimulus	GO:0051707	FALSE	8.53e-09	8.06915	1548	134	36	21031	ACTG1,ACTR2,ACTR3,AKT1,AP3B1,BAX,CASP8,CCT5,CDC37,CDC42,DDIT4,DHX16,EEF1G,FADD,HIF1A,HSPA1A,ITCH,LAMP2,LGALS8,MAP2K3,MAP2K7,PRKDC,RAB29,RAB7A,RHOA,RIPK2,RPL30,RPS19,SAMHD1,SNCA,SRPK1,TP53,UFD1,VIM,YWHAZ,ZAP70
GO:BP	response to external biotic stimulus	response to stimulus	GO:0043207	FALSE	9.02e-09	8.04487	1551	134	36	21031	ACTG1,ACTR2,ACTR3,AKT1,AP3B1,BAX,CASP8,CCT5,CDC37,CDC42,DDIT4,DHX16,EEF1G,FADD,HIF1A,HSPA1A,ITCH,LAMP2,LGALS8,MAP2K3,MAP2K7,PRKDC,RAB29,RAB7A,RHOA,RIPK2,RPL30,RPS19,SAMHD1,SNCA,SRPK1,TP53,UFD1,VIM,YWHAZ,ZAP70
GO:BP	biological process involved in interspecies interaction between organisms	response to stimulus	GO:0044419	FALSE	9.29e-09	8.03191	1724	134	38	21031	ACTG1,ACTR2,ACTR3,AKT1,AP3B1,BAX,CASP8,CCT5,CDC37,CDC42,DDIT4,DHX16,EEF1A1,EEF1G,FADD,HIF1A,HSPA1A,ITCH,LAMP2,LGALS8,MAP2K3,MAP2K7,PRKDC,RAB29,RAB7A,RHOA,RIPK2,RPL30,RPS19,RPSA,SAMHD1,SNCA,SRPK1,TP53,UFD1,VIM,YWHAZ,ZAP70
GO:BP	response to biotic stimulus	response to stimulus	GO:0009607	FALSE	1.71e-08	7.76598	1586	134	36	21031	ACTG1,ACTR2,ACTR3,AKT1,AP3B1,BAX,CASP8,CCT5,CDC37,CDC42,DDIT4,DHX16,EEF1G,FADD,HIF1A,HSPA1A,ITCH,LAMP2,LGALS8,MAP2K3,MAP2K7,PRKDC,RAB29,RAB7A,RHOA,RIPK2,RPL30,RPS19,SAMHD1,SNCA,SRPK1,TP53,UFD1,VIM,YWHAZ,ZAP70
GO:BP	organonitrogen compound biosynthetic process	biosynthesis	GO:1901566	FALSE	1.76e-08	7.75507	1761	134	38	21031	AGO2,AKT1,EEF1A1,EEF1G,EEF2,EIF4EBP1,HIF1A,PKM,POLDIP3,PPP1CA,PRKDC,RACK1,RGS2,RPL10A,RPL12,RPL13,RPL14,RPL19,RPL23A,RPL3,RPL30,RPLP0,RPS11,RPS13,RPS14,RPS15,RPS16,RPS19,RPS2,RPS3,RPS5,RPS6KB2,RPSA,SNCA,TCF25,TK1,TPR,VIM
GO:BP	cellular response to stress	response to stimulus	GO:0033554	FALSE	2.05e-08	7.68888	1770	134	38	21031	ACTB,ACTR2,AKT1,APEX2,BAX,CDC37,CYREN,DDIT4,DYRK2,HIF1A,HSPA1A,LAMP2,MAP2K3,MAP2K6,MAP2K7,MFN2,MRGBP,NFATC2,PLEC,PLK1,POLD1,PPP1CA,PRKACA,PRKDC,RACK1,RIPK1,RIPK2,RPS3,SAMHD1,SNCA,SQSTM1,STK24,TP53,TPR,TXNDC12,UFD1,YWHAZ,LRRK2
GO:BP	regulation of protein-containing complex assembly	intracellular organisation	GO:0043254	FALSE	3.42e-08	7.46559	417	134	19	21031	ARPC2,ARPC5,BAX,CAPZA1,CAPZA2,CAPZB,CDC42,CDC42EP3,FCHSD1,HSPA1A,LAMP2,MSN,NCLN,RACK1,RHOA,RPS3,SNCA,TMOD3,TP53
GO:BP	regulation of organelle organization	intracellular organisation	GO:0033043	FALSE	7.64e-08	7.11675	1173	134	30	21031	ACTB,ACTG1,AKT1,ARPC2,ARPC5,BAX,CAPZA1,CAPZA2,CAPZB,CCT5,CDC42,CDC42EP3,FCHSD1,HIF1A,HSPA1A,MAP2K7,MSN,PLK1,RAB1B,RAB7A,RHOA,RPS3,SLC25A6,SNCA,SQSTM1,STN1,TMOD3,TP53,TPR,LRRK2
GO:BP	regulation of cellular component organization	intracellular organisation	GO:0051128	FALSE	8.04e-08	7.09454	2425	134	44	21031	ACTB,ACTG1,ACTR2,ACTR3,AKT1,ARPC2,ARPC5,BAX,CAPZA1,CAPZA2,CAPZB,CCT5,CDC42,CDC42EP3,FCHSD1,GAK,HIF1A,HSPA1A,ITCH,LAMP2,MAP2K7,MSN,NCLN,NFATC2,PLK1,PRKACA,RAB1B,RAB29,RAB7A,RACK1,RGS2,RHOA,RPS3,SLC25A6,SNCA,SQSTM1,STK24,STN1,TMOD3,TP53,TPR,VIM,YWHAZ,LRRK2
GO:BP	regulation of apoptotic process	apoptosis	GO:0042981	FALSE	1.84e-07	6.73578	1463	134	33	21031	ACIN1,ACTB,AKT1,BAG1,BAX,CASP8,CDC42,FADD,GNAI2,HIF1A,HSPA1A,ITCH,MAP2K6,MAP2K7,MFN2,MRGBP,PLK1,PPP1CA,PRKDC,RACK1,RHOA,RIPK1,RIPK2,RPS3,SLC25A6,SNCA,SQSTM1,STK40,TP53,TRADD,TXNDC12,YWHAZ,LRRK2
GO:BP	actin filament organization	cytoskeleton organisation	GO:0007015	FALSE	2.04e-07	6.68943	463	134	19	21031	ACTG1,ACTR2,ACTR3,ARPC1B,ARPC2,ARPC4,ARPC5,CAPZA1,CAPZA2,CAPZB,CDC42,CDC42EP3,FCHSD1,IQGAP1,MYO1F,PLEC,RHOA,TMOD3,TPM3
GO:BP	phosphorylation	protein metabolism	GO:0016310	FALSE	3.08e-07	6.51129	1579	134	34	21031	ACTB,AKT1,BAX,CDC37,CSNK1D,DYRK2,EEF1A1,GAK,IQGAP1,LRRK1,MAP2K3,MAP2K6,MAP2K7,PKM,PLK1,PRKACA,PRKDC,RACK1,RGS2,RHOA,RIPK1,RIPK2,RPS3,RPS6KB2,SNCA,SQSTM1,SRPK1,STK24,STK40,TK1,TP53,YWHAZ,ZAP70,LRRK2
GO:BP	regulation of programmed cell death	apoptosis	GO:0043067	FALSE	3.9e-07	6.40899	1506	134	33	21031	ACIN1,ACTB,AKT1,BAG1,BAX,CASP8,CDC42,FADD,GNAI2,HIF1A,HSPA1A,ITCH,MAP2K6,MAP2K7,MFN2,MRGBP,PLK1,PPP1CA,PRKDC,RACK1,RHOA,RIPK1,RIPK2,RPS3,SLC25A6,SNCA,SQSTM1,STK40,TP53,TRADD,TXNDC12,YWHAZ,LRRK2
GO:BP	protein phosphorylation	protein metabolism	GO:0006468	FALSE	4.63e-07	6.33472	1346	134	31	21031	ACTB,AKT1,BAX,CDC37,CSNK1D,DYRK2,GAK,IQGAP1,LRRK1,MAP2K3,MAP2K6,MAP2K7,PLK1,PRKACA,PRKDC,RACK1,RGS2,RHOA,RIPK1,RIPK2,RPS3,RPS6KB2,SNCA,SQSTM1,SRPK1,STK24,STK40,TP53,YWHAZ,ZAP70,LRRK2
GO:BP	ribosomal small subunit assembly	biosynthesis	GO:0000028	FALSE	7.57e-07	6.12086	16	134	6	21031	PRKDC,RPS14,RPS15,RPS19,RPS5,RPSA
GO:BP	negative regulation of signal transduction	response to stimulus	GO:0009968	FALSE	7.59e-07	6.11949	1290	134	30	21031	AKT1,BAX,CASP8,CBLB,DDIT4,DYRK2,EMD,GNAI2,HIF1A,HSPA1A,ITCH,LAMP2,MAP2K3,MFN2,NCLN,PRKACA,PRKDC,RAB7A,RACK1,RGS2,RHOA,RIPK1,SAMHD1,SLC25A6,SNCA,TP53,TXNDC12,UFD1,YWHAZ,LRRK2
GO:BP	cellular response to cytokine stimulus	response to stimulus	GO:0071345	FALSE	1e-06	6.00002	839	134	24	21031	ACTG1,ACTR2,ACTR3,AKT1,CASP8,CDC37,CDC42,FADD,HIF1A,HSPA1A,MAP2K7,PRKACA,RHOA,RIPK1,RIPK2,RPL3,RPS16,RPS3,SAMHD1,TP53,TPR,TRADD,VIM,LRRK2
GO:BP	regulation of protein modification process	protein metabolism	GO:0031399	FALSE	1.12656e-06	5.94825	1229	134	29	21031	ACTB,AKT1,BAX,CBLB,CDC37,CSNK1D,HIF1A,HSPA1A,IQGAP1,ITCH,LRRK1,MAP2K3,MAP2K6,MAP2K7,PLK1,PPP1R12A,PRKDC,RACK1,RGS2,RHOA,RIPK1,RIPK2,RPS2,RPS3,SNCA,SQSTM1,TCF25,TP53,LRRK2
GO:BP	regulation of intracellular signal transduction	signalling	GO:1902531	TRUE	1.44729e-06	5.83944	1766	134	35	21031	AKT1,BAX,CASP8,CDC42,DDIT4,DYRK2,FADD,GNA13,GNAI2,HIF1A,HSPA1A,IQGAP1,ITCH,LRRK1,MAP2K3,MAP2K6,MAP2K7,MFN2,PRKACA,RACK1,RGS2,RHOA,RIPK1,RIPK2,RPS15,RPS3,SQSTM1,STK40,TP53,TPR,TRADD,TXNDC12,YWHAZ,ZAP70,LRRK2
GO:BP	response to cytokine	response to stimulus	GO:0034097	FALSE	1.56985e-06	5.80414	932	134	25	21031	ACTG1,ACTR2,ACTR3,AKT1,CASP8,CDC37,CDC42,FADD,HIF1A,HSPA1A,MAP2K7,PRKACA,RHOA,RIPK1,RIPK2,RPL3,RPS16,RPS3,SAMHD1,SNCA,TP53,TPR,TRADD,VIM,LRRK2
GO:BP	cellular component disassembly	intracellular organisation	GO:0022411	FALSE	1.57442e-06	5.80288	523	134	19	21031	ACIN1,BAX,CAPZA1,CAPZA2,CAPZB,CDC37,DDIT4,GAK,HIF1A,LAMP2,MFN2,PLK1,PPP1CA,RACK1,SH3GL1,SQSTM1,TCF25,TMOD3,TP53
GO:BP	cytoskeleton organization	cytoskeleton organisation	GO:0007010	FALSE	1.85604e-06	5.73141	1512	134	32	21031	ACTB,ACTG1,ACTR2,ACTR3,ARPC1B,ARPC2,ARPC4,ARPC5,CAPZA1,CAPZA2,CAPZB,CDC42,CDC42EP3,CSNK1D,E2F4,FCHSD1,HSPA1A,IQGAP1,KPNB1,LMNB1,MSN,MYO1F,PLEC,PLK1,PPP1R12A,RHOA,RPS3,SNCA,TMOD3,TPM3,TPR,VIM
GO:BP	establishment of localization in cell	intracellular organisation	GO:0051649	FALSE	1.89336e-06	5.72277	1972	134	37	21031	ACTB,ACTG1,ACTR2,AKT1,AP3B1,BAX,CBLB,CDC42,CSNK1D,EMD,GAK,HIF1A,HSPA1A,KPNB1,LAMP2,LMNB1,MSN,MYO1F,PLK1,POLDIP3,PPP1R12A,PRKACA,RAB10,RAB1B,RAB29,RAB32,RAB7A,RAB8A,RPS15,SH3GL1,SNCA,SQSTM1,TP53,TPR,UFD1,YWHAZ,LRRK2
GO:BP	positive regulation of response to stimulus	response to stimulus	GO:0048584	FALSE	2.13568e-06	5.67046	2274	134	40	21031	ACTB,ACTG1,ACTR2,AKT1,AP3B1,BAX,CASP8,CBLB,CDC42,CSNK1D,FADD,GNAI2,HIF1A,HSPA1A,IQGAP1,LAMP2,LRRK1,MAP2K3,MAP2K6,MAP2K7,MRGBP,NFATC2,PPP1CA,PRKDC,RAB29,RACK1,RHOA,RIPK1,RIPK2,RPS15,RPS19,RPS3,SNCA,STK24,TP53,TPR,TRADD,UFD1,ZAP70,LRRK2
GO:BP	programmed cell death	apoptosis	GO:0012501	FALSE	2.23889e-06	5.64997	1984	134	37	21031	ACIN1,ACTB,AKT1,BAG1,BAX,CASP8,CDC42,DDIT4,DYRK2,FADD,GNAI2,HIF1A,HSPA1A,ITCH,MAP2K6,MAP2K7,MFN2,MRGBP,PKM,PLK1,PPP1CA,PRKDC,RACK1,RHOA,RIPK1,RIPK2,RPS3,SLC25A6,SNCA,SQSTM1,STK24,STK40,TP53,TRADD,TXNDC12,YWHAZ,LRRK2
GO:BP	cell death	apoptosis	GO:0008219	FALSE	2.3668e-06	5.62584	1988	134	37	21031	ACIN1,ACTB,AKT1,BAG1,BAX,CASP8,CDC42,DDIT4,DYRK2,FADD,GNAI2,HIF1A,HSPA1A,ITCH,MAP2K6,MAP2K7,MFN2,MRGBP,PKM,PLK1,PPP1CA,PRKDC,RACK1,RHOA,RIPK1,RIPK2,RPS3,SLC25A6,SNCA,SQSTM1,STK24,STK40,TP53,TRADD,TXNDC12,YWHAZ,LRRK2
GO:BP	apoptotic signaling pathway	apoptosis	GO:0097190	FALSE	2.9475e-06	5.53055	607	134	20	21031	AKT1,BAX,CASP8,DDIT4,DYRK2,FADD,GNAI2,HIF1A,HSPA1A,PPP1CA,PRKDC,RACK1,RIPK1,RPS3,SLC25A6,STK24,TP53,TRADD,TXNDC12,LRRK2
GO:BP	apoptotic process	apoptosis	GO:0006915	FALSE	3.15002e-06	5.50169	1913	134	36	21031	ACIN1,ACTB,AKT1,BAG1,BAX,CASP8,CDC42,DDIT4,DYRK2,FADD,GNAI2,HIF1A,HSPA1A,ITCH,MAP2K6,MAP2K7,MFN2,MRGBP,PLK1,PPP1CA,PRKDC,RACK1,RHOA,RIPK1,RIPK2,RPS3,SLC25A6,SNCA,SQSTM1,STK24,STK40,TP53,TRADD,TXNDC12,YWHAZ,LRRK2
GO:BP	intracellular transport	transport	GO:0046907	FALSE	3.19563e-06	5.49544	1371	134	30	21031	ACTR2,AKT1,AP3B1,CBLB,CDC42,CSNK1D,EMD,GAK,HIF1A,HSPA1A,KPNB1,LAMP2,LMNB1,MSN,MYO1F,POLDIP3,PPP1R12A,PRKACA,RAB10,RAB1B,RAB29,RAB32,RAB7A,RAB8A,RPS15,SQSTM1,TP53,TPR,UFD1,LRRK2
GO:BP	negative regulation of response to stimulus	response to stimulus	GO:0048585	FALSE	3.86978e-06	5.41231	1648	134	33	21031	AKT1,BAX,CASP8,CBLB,CYREN,DDIT4,DYRK2,EMD,GNAI2,HIF1A,HSPA1A,ITCH,LAMP2,MAP2K3,MFN2,NCLN,PRKACA,PRKDC,RAB7A,RACK1,RGS2,RHOA,RIPK1,RPS19,RPS3,SAMHD1,SLC25A6,SNCA,TP53,TXNDC12,UFD1,YWHAZ,LRRK2
GO:BP	regulation of phosphate metabolic process	protein metabolism	GO:0019220	FALSE	3.87974e-06	5.4112	1132	134	27	21031	ACTB,AKT1,BAX,CDC37,CSNK1D,DDIT4,EEF1A1,HIF1A,IQGAP1,LRRK1,MAP2K3,MAP2K6,MAP2K7,PLK1,PPP1R12A,PRKACA,PRKDC,RACK1,RGS2,RHOA,RIPK1,RIPK2,RPS3,SNCA,SQSTM1,TP53,LRRK2
GO:BP	regulation of phosphorus metabolic process	protein metabolism	GO:0051174	FALSE	3.95408e-06	5.40295	1133	134	27	21031	ACTB,AKT1,BAX,CDC37,CSNK1D,DDIT4,EEF1A1,HIF1A,IQGAP1,LRRK1,MAP2K3,MAP2K6,MAP2K7,PLK1,PPP1R12A,PRKACA,PRKDC,RACK1,RGS2,RHOA,RIPK1,RIPK2,RPS3,SNCA,SQSTM1,TP53,LRRK2
GO:BP	regulation of amide metabolic process	protein metabolism	GO:0034248	FALSE	5.00578e-06	5.30053	439	134	17	21031	AGO2,AKT1,EEF2,EIF4EBP1,PKM,POLDIP3,PPP1CA,PRKDC,RACK1,RGS2,RPS14,RPS3,RPS6KB2,SNCA,TP53,TPR,VIM
GO:BP	negative regulation of signaling	signalling	GO:0023057	FALSE	5.03307e-06	5.29817	1398	134	30	21031	AKT1,BAX,CASP8,CBLB,DDIT4,DYRK2,EMD,GNAI2,HIF1A,HSPA1A,ITCH,LAMP2,MAP2K3,MFN2,NCLN,PRKACA,PRKDC,RAB7A,RACK1,RGS2,RHOA,RIPK1,SAMHD1,SLC25A6,SNCA,TP53,TXNDC12,UFD1,YWHAZ,LRRK2
GO:BP	negative regulation of cell communication	signalling	GO:0010648	FALSE	5.03307e-06	5.29817	1398	134	30	21031	AKT1,BAX,CASP8,CBLB,DDIT4,DYRK2,EMD,GNAI2,HIF1A,HSPA1A,ITCH,LAMP2,MAP2K3,MFN2,NCLN,PRKACA,PRKDC,RAB7A,RACK1,RGS2,RHOA,RIPK1,SAMHD1,SLC25A6,SNCA,TP53,TXNDC12,UFD1,YWHAZ,LRRK2
GO:BP	cellular response to organic substance	response to stimulus	GO:0071310	FALSE	6.99837e-06	5.155	1971	134	36	21031	ACTB,ACTG1,ACTR2,ACTR3,AKT1,BAX,CASP8,CDC37,CDC42,DDIT4,FADD,GNAI2,HIF1A,HSPA1A,MAP2K3,MAP2K6,MAP2K7,MSN,PKM,PRKACA,PRKDC,RAB10,RAB8A,RACK1,RHOA,RIPK1,RIPK2,RPL3,RPS16,RPS3,SAMHD1,TP53,TPR,TRADD,VIM,LRRK2
GO:BP	regulation of response to stress	response to stimulus	GO:0080134	FALSE	8.07743e-06	5.09273	1340	134	29	21031	ACTB,ACTG1,ACTR2,AKT1,AP3B1,BAX,CASP8,CDC37,CYREN,FADD,HSPA1A,ITCH,LAMP2,MRGBP,PRKDC,RACK1,RIPK1,RIPK2,RPS19,RPS3,SAMHD1,SNCA,STK24,TP53,TRADD,TXNDC12,UFD1,YWHAZ,LRRK2
GO:BP	ribosome assembly	biosynthesis	GO:0042255	FALSE	1.05785e-05	4.97557	63	134	8	21031	PRKDC,RPL23A,RPLP0,RPS14,RPS15,RPS19,RPS5,RPSA
GO:BP	cell cycle	cell cycle	GO:0007049	TRUE	1.20166e-05	4.92022	1819	134	34	21031	ACTB,ACTR2,ACTR3,AKT1,APEX2,BAX,CDC37,CDC42,CSNK1D,E2F4,EIF4EBP1,GAK,GNAI2,HSPA1A,IQGAP1,KPNB1,MAP2K6,MRGBP,PLEC,PLK1,PPP1CA,PPP1R12A,PRKACA,PRKDC,RACK1,RGS2,RHOA,RPS3,SRPK1,TK1,TMOD3,TP53,TPR,USP39
GO:BP	defense response to symbiont	response to stimulus	GO:0140546	FALSE	1.2426e-05	4.90567	1113	134	26	21031	ACTG1,ACTR2,ACTR3,AKT1,AP3B1,CASP8,CDC37,CDC42,DDIT4,DHX16,FADD,HSPA1A,ITCH,LAMP2,PRKDC,RIPK2,RPL30,RPS19,SAMHD1,SNCA,SRPK1,TP53,UFD1,VIM,YWHAZ,ZAP70
GO:BP	positive regulation of programmed cell death	apoptosis	GO:0043068	FALSE	1.37051e-05	4.86312	532	134	18	21031	ACIN1,BAX,CASP8,CDC42,FADD,MAP2K6,MFN2,PPP1CA,PRKDC,RACK1,RIPK1,RIPK2,RPS3,SNCA,SQSTM1,TP53,TRADD,LRRK2
GO:BP	innate immune response	immune response	GO:0045087	FALSE	1.55823e-05	4.80737	965	134	24	21031	ACTG1,ACTR2,ACTR3,AKT1,AP3B1,CASP8,CDC37,CDC42,DHX16,FADD,HSPA1A,ITCH,LAMP2,PRKDC,RIPK2,RPS19,SAMHD1,SNCA,SRPK1,TP53,UFD1,VIM,YWHAZ,ZAP70
GO:BP	endomembrane system organization	cytoskeleton organisation	GO:0010256	FALSE	1.56734e-05	4.80484	602	134	19	21031	AKT1,AP3B1,CDC42,CSNK1D,EMD,GAK,LMNB1,NCLN,PLEC,PLK1,RAB10,RAB1B,RAB29,RAB7A,RAB8A,SQSTM1,TOR1AIP1,YWHAZ,LRRK2
GO:BP	defense response to other organism	response to stimulus	GO:0098542	FALSE	1.90448e-05	4.72022	1220	134	27	21031	ACTG1,ACTR2,ACTR3,AKT1,AP3B1,CASP8,CDC37,CDC42,DDIT4,DHX16,FADD,HSPA1A,ITCH,LAMP2,LGALS8,PRKDC,RIPK2,RPL30,RPS19,SAMHD1,SNCA,SRPK1,TP53,UFD1,VIM,YWHAZ,ZAP70
GO:BP	ribosomal small subunit biogenesis	biosynthesis	GO:0042274	FALSE	2.79961e-05	4.5529	101	134	9	21031	PRKDC,RPS11,RPS13,RPS14,RPS15,RPS16,RPS19,RPS5,RPSA
GO:BP	regulation of translation	biosynthesis	GO:0006417	TRUE	3.27792e-05	4.4844	378	134	15	21031	AGO2,AKT1,EEF2,EIF4EBP1,PKM,POLDIP3,PPP1CA,PRKDC,RACK1,RGS2,RPS14,RPS3,RPS6KB2,TPR,VIM
GO:BP	actin cytoskeleton organization	cytoskeleton organisation	GO:0030036	FALSE	4.83918e-05	4.31523	717	134	20	21031	ACTB,ACTG1,ACTR2,ACTR3,ARPC1B,ARPC2,ARPC4,ARPC5,CAPZA1,CAPZA2,CAPZB,CDC42,CDC42EP3,FCHSD1,IQGAP1,MYO1F,PLEC,RHOA,TMOD3,TPM3
GO:BP	positive regulation of apoptotic process	apoptosis	GO:0043065	FALSE	4.84873e-05	4.31437	512	134	17	21031	ACIN1,BAX,CASP8,CDC42,FADD,MAP2K6,MFN2,PPP1CA,PRKDC,RACK1,RIPK1,RIPK2,RPS3,SNCA,SQSTM1,TP53,TRADD
GO:BP	regulation of catabolic process	protein metabolism	GO:0009894	FALSE	5.02045e-05	4.29926	1026	134	24	21031	AGO2,AKT1,BAX,CBLB,CSNK1D,DDIT4,EEF1A1,HIF1A,HSPA1A,ITCH,MSN,PHF20L1,PLK1,PPP1CA,PRKACA,RAB7A,RAB8A,RACK1,RIPK2,SNCA,SQSTM1,TP53,VIM,LRRK2
GO:BP	negative regulation of cellular component organization	intracellular organisation	GO:0051129	FALSE	5.06632e-05	4.29531	719	134	20	21031	AKT1,CAPZA1,CAPZA2,CAPZB,CDC42,GAK,HSPA1A,LAMP2,PLK1,RAB29,RAB7A,RACK1,SLC25A6,SNCA,STN1,TMOD3,TP53,TPR,VIM,LRRK2
GO:BP	protein polymerization	protein metabolism	GO:0051258	FALSE	6.55943e-05	4.18313	287	134	13	21031	ARPC2,ARPC4,ARPC5,CAPZA1,CAPZA2,CAPZB,CDC42EP3,CSNK1D,FCHSD1,HSPA1A,RPS3,SNCA,TMOD3
GO:BP	actin filament-based process	cytoskeleton organisation	GO:0030029	FALSE	6.61349e-05	4.17957	805	134	21	21031	ACTB,ACTG1,ACTR2,ACTR3,ARPC1B,ARPC2,ARPC4,ARPC5,CAPZA1,CAPZA2,CAPZB,CDC42,CDC42EP3,FCHSD1,IQGAP1,MYL6,MYO1F,PLEC,RHOA,TMOD3,TPM3
GO:BP	regulation of phosphorylation	protein metabolism	GO:0042325	FALSE	7.37038e-05	4.13251	966	134	23	21031	ACTB,AKT1,BAX,CDC37,CSNK1D,EEF1A1,IQGAP1,LRRK1,MAP2K3,MAP2K6,MAP2K7,PLK1,PRKDC,RACK1,RGS2,RHOA,RIPK1,RIPK2,RPS3,SNCA,SQSTM1,TP53,LRRK2
GO:BP	intracellular signaling cassette	signalling	GO:0141124	FALSE	7.59381e-05	4.11954	1861	134	33	21031	AKT1,CASP8,CDC42,CDC42EP3,DYRK2,FADD,GNA13,GNAI2,IQGAP1,ITCH,KPNB1,MAP2K3,MAP2K6,MAP2K7,MFN2,NFATC2,PRKACA,RACK1,RGS2,RHOA,RIPK1,RIPK2,RIT1,RPS3,RPS6KB2,SQSTM1,STK40,TP53,TRADD,VIM,YWHAZ,ZAP70,LRRK2
GO:BP	organonitrogen compound catabolic process	protein metabolism	GO:1901565	FALSE	8.34574e-05	4.07854	1399	134	28	21031	ADRM1,AKT1,C18ORF25,CASP8,CBLB,CSNK1D,DDIT4,EEF1A1,HIF1A,HMMR,HSPA1A,ITCH,LAMP2,LDHA,MSN,PHF20L1,PKM,PLK1,PRKACA,PSMD6,RAB7A,RACK1,RIPK1,SAMHD1,SNCA,SQSTM1,UFD1,LRRK2
GO:BP	regulation of protein modification by small protein conjugation or removal	protein metabolism	GO:1903320	FALSE	8.35015e-05	4.07831	242	134	12	21031	AKT1,CBLB,HIF1A,HSPA1A,ITCH,PLK1,RIPK2,RPS2,RPS3,SQSTM1,TCF25,LRRK2
GO:BP	positive regulation of protein-containing complex assembly	protein metabolism	GO:0031334	FALSE	0.000102637	3.98869	199	134	11	21031	ARPC2,BAX,CDC42EP3,FCHSD1,HSPA1A,MSN,RACK1,RHOA,RPS3,SNCA,TP53
GO:BP	regulation of post-translational protein modification	biosynthesis	GO:1901873	FALSE	0.000104486	3.98094	247	134	12	21031	AKT1,CBLB,HIF1A,HSPA1A,ITCH,PLK1,RIPK2,RPS2,RPS3,SQSTM1,TCF25,LRRK2
GO:BP	defense response	response to stimulus	GO:0006952	FALSE	0.000107779	3.96747	1791	134	32	21031	ACTG1,ACTR2,ACTR3,AKT1,AP3B1,CASP8,CDC37,CDC42,DDIT4,DHX16,FADD,HIF1A,HSPA1A,ITCH,LAMP2,LGALS8,MAP2K3,PRKDC,RIPK1,RIPK2,RPL30,RPS19,SAMHD1,SNCA,SRPK1,TP53,TRADD,UFD1,VIM,YWHAZ,ZAP70,LRRK2
GO:BP	regulation of immune system process	immune response	GO:0002682	FALSE	0.000115025	3.93921	1512	134	29	21031	ACIN1,ACTB,AKT1,AP3B1,BAX,CASP8,CBLB,CDC37,FADD,HIF1A,HSPA1A,ITCH,LAMP2,MAP2K7,MSN,NFATC2,PRKDC,RAB29,RHOA,RIPK1,RIPK2,RPS19,RPS3,SAMHD1,SNCA,UFD1,YWHAZ,ZAP70,LRRK2
GO:BP	regulation of protein phosphorylation	protein metabolism	GO:0001932	FALSE	0.000115492	3.93745	910	134	22	21031	ACTB,AKT1,BAX,CDC37,CSNK1D,IQGAP1,LRRK1,MAP2K3,MAP2K6,MAP2K7,PLK1,PRKDC,RACK1,RGS2,RHOA,RIPK1,RIPK2,RPS3,SNCA,SQSTM1,TP53,LRRK2
GO:BP	macromolecule catabolic process	protein metabolism	GO:0009057	FALSE	0.000128448	3.89127	1338	134	27	21031	ADRM1,AGO2,AKT1,BAX,C18ORF25,CASP8,CBLB,CSNK1D,EEF1A1,HMMR,HSPA1A,ITCH,LAMP2,MSN,PHF20L1,PLK1,PPP1CA,PRKACA,PSMD6,RAB7A,RACK1,RIPK1,SNCA,SQSTM1,UFD1,VIM,LRRK2
GO:BP	regulation of protein polymerization	protein metabolism	GO:0032271	FALSE	0.000132195	3.87878	204	134	11	21031	ARPC2,ARPC5,CAPZA1,CAPZA2,CAPZB,CDC42EP3,FCHSD1,HSPA1A,RPS3,SNCA,TMOD3
GO:BP	negative regulation of organelle organization	intracellular organisation	GO:0010639	FALSE	0.000132979	3.87622	361	134	14	21031	AKT1,CAPZA1,CAPZA2,CAPZB,HSPA1A,PLK1,RAB7A,SLC25A6,SNCA,STN1,TMOD3,TP53,TPR,LRRK2
GO:BP	regulation of protein catabolic process	protein metabolism	GO:0042176	FALSE	0.00015229	3.81733	365	134	14	21031	AKT1,CBLB,CSNK1D,EEF1A1,HSPA1A,ITCH,MSN,PHF20L1,PLK1,PRKACA,RAB7A,RACK1,SNCA,LRRK2
GO:BP	positive regulation of phosphate metabolic process	protein metabolism	GO:0045937	FALSE	0.000190176	3.72085	705	134	19	21031	AKT1,CSNK1D,HIF1A,IQGAP1,LRRK1,MAP2K3,MAP2K6,MAP2K7,PLK1,PPP1R12A,RACK1,RHOA,RIPK1,RIPK2,RPS3,SNCA,SQSTM1,TP53,LRRK2
GO:BP	positive regulation of phosphorus metabolic process	protein metabolism	GO:0010562	FALSE	0.000190176	3.72085	705	134	19	21031	AKT1,CSNK1D,HIF1A,IQGAP1,LRRK1,MAP2K3,MAP2K6,MAP2K7,PLK1,PPP1R12A,RACK1,RHOA,RIPK1,RIPK2,RPS3,SNCA,SQSTM1,TP53,LRRK2
GO:BP	intrinsic apoptotic signaling pathway	apoptosis	GO:0097193	FALSE	0.000193997	3.71221	315	134	13	21031	AKT1,BAX,DDIT4,DYRK2,HIF1A,HSPA1A,PRKDC,RACK1,RPS3,STK24,TP53,TXNDC12,LRRK2
GO:BP	positive regulation of protein modification process	protein metabolism	GO:0031401	FALSE	0.000220374	3.65684	787	134	20	21031	AKT1,CBLB,CSNK1D,IQGAP1,LRRK1,MAP2K3,MAP2K6,MAP2K7,PLK1,PPP1R12A,RACK1,RHOA,RIPK1,RIPK2,RPS2,RPS3,SNCA,SQSTM1,TP53,LRRK2
GO:BP	response to oxygen-containing compound	response to stimulus	GO:1901700	FALSE	0.000249876	3.60228	1663	134	30	21031	ACTB,AKT1,ARPC1B,CASP8,DDIT4,FADD,GNAI2,HIF1A,MAP2K3,MAP2K6,MAP2K7,MSN,PKM,PLEC,PRKACA,PRKDC,RAB10,RAB8A,RACK1,RGS2,RHOA,RIPK1,RIPK2,RPS3,SNCA,SQSTM1,STK24,TP53,VIM,LRRK2
GO:BP	ribosome biogenesis	biosynthesis	GO:0042254	FALSE	0.00024999	3.60208	322	134	13	21031	PRKDC,RPL10A,RPL14,RPL23A,RPLP0,RPS11,RPS13,RPS14,RPS15,RPS16,RPS19,RPS5,RPSA
GO:BP	regulation of apoptotic signaling pathway	apoptosis	GO:2001233	FALSE	0.00026589	3.5753	382	134	14	21031	AKT1,BAX,FADD,GNAI2,HIF1A,HSPA1A,PPP1CA,RACK1,RIPK1,RPS3,SLC25A6,TP53,TXNDC12,LRRK2
GO:BP	positive regulation of cellular component biogenesis	biosynthesis	GO:0044089	FALSE	0.000268817	3.57054	509	134	16	21031	ACTR2,ACTR3,ARPC2,BAX,CDC42,CDC42EP3,FCHSD1,HSPA1A,MSN,RAB7A,RACK1,RHOA,RPS3,SNCA,TP53,TPR
GO:BP	regulation of supramolecular fiber organization	cytoskeleton organisation	GO:1902903	FALSE	0.000274497	3.56146	383	134	14	21031	ACTG1,ARPC2,ARPC5,CAPZA1,CAPZA2,CAPZB,CDC42,CDC42EP3,FCHSD1,HSPA1A,RHOA,RPS3,SNCA,TMOD3
GO:BP	macroautophagy	autophagy	GO:0016236	FALSE	0.000278141	3.55574	325	134	13	21031	AKT1,CDC37,HIF1A,LAMP2,LGALS8,MFN2,PRKACA,RAB1B,RAB7A,RIPK2,SQSTM1,TP53,LRRK2
GO:BP	regulation of cytoskeleton organization	cytoskeleton organisation	GO:0051493	FALSE	0.000314875	3.50186	515	134	16	21031	ACTG1,ARPC2,ARPC5,CAPZA1,CAPZA2,CAPZB,CDC42,CDC42EP3,FCHSD1,HSPA1A,PLK1,RHOA,RPS3,SNCA,TMOD3,TPR
GO:BP	protein catabolic process	protein metabolism	GO:0030163	FALSE	0.000336348	3.47321	968	134	22	21031	ADRM1,AKT1,C18ORF25,CASP8,CBLB,CSNK1D,EEF1A1,HSPA1A,ITCH,LAMP2,MSN,PHF20L1,PLK1,PRKACA,PSMD6,RAB7A,RACK1,RIPK1,SNCA,SQSTM1,UFD1,LRRK2
GO:BP	regulation of protein binding	protein metabolism	GO:0043393	FALSE	0.000349228	3.45689	135	134	9	21031	ACTB,AKT1,BAX,PLK1,PPP1CA,PRKACA,RACK1,RIPK2,LRRK2
GO:BP	membrane organization	cytoskeleton organisation	GO:0061024	FALSE	0.00038542	3.41407	815	134	20	21031	AKT1,AP3B1,BAX,CDC42,CSNK1D,EMD,FCHSD1,HSPA1A,LMNB1,MFN2,NCLN,PLEC,PLK1,RAB7A,RAB8A,RHOA,SLC25A6,SNCA,TOR1AIP1,TP53
GO:BP	regulation of generation of precursor metabolites and energy	protein metabolism	GO:0043467	FALSE	0.000421372	3.37533	138	134	9	21031	AKT1,DDIT4,DYRK2,HIF1A,PPP1CA,PRKACA,RHOA,SNCA,TP53
GO:BP	negative regulation of programmed cell death	apoptosis	GO:0043069	FALSE	0.000486562	3.31286	907	134	21	21031	AKT1,BAG1,BAX,CASP8,FADD,GNAI2,HIF1A,HSPA1A,ITCH,PLK1,PRKDC,RACK1,RHOA,RIPK1,SLC25A6,SNCA,STK40,TP53,TXNDC12,YWHAZ,LRRK2
GO:BP	positive regulation of catabolic process	protein metabolism	GO:0009896	FALSE	0.00049938	3.30157	533	134	16	21031	AGO2,AKT1,BAX,CBLB,CSNK1D,HIF1A,HSPA1A,ITCH,MSN,PLK1,RAB7A,RACK1,RIPK2,SNCA,SQSTM1,LRRK2
GO:BP	positive regulation of protein phosphorylation	protein metabolism	GO:0001934	FALSE	0.000501082	3.30009	603	134	17	21031	AKT1,CSNK1D,IQGAP1,LRRK1,MAP2K3,MAP2K6,MAP2K7,PLK1,RACK1,RHOA,RIPK1,RIPK2,RPS3,SNCA,SQSTM1,TP53,LRRK2
GO:BP	positive regulation of hemopoiesis	immune response	GO:1903708	FALSE	0.000568777	3.24506	187	134	10	21031	ACIN1,ACTB,AP3B1,CASP8,FADD,PRKDC,RHOA,RIPK1,RIPK2,ZAP70
GO:BP	positive regulation of leukocyte differentiation	immune response	GO:1902107	FALSE	0.000568777	3.24506	187	134	10	21031	ACIN1,ACTB,AP3B1,CASP8,FADD,PRKDC,RHOA,RIPK1,RIPK2,ZAP70
GO:BP	intracellular protein transport	transport	GO:0006886	FALSE	0.000625718	3.20362	686	134	18	21031	AKT1,AP3B1,CBLB,CDC42,EMD,KPNB1,LAMP2,PRKACA,RAB1B,RAB29,RAB32,RAB7A,RAB8A,SQSTM1,TP53,TPR,UFD1,LRRK2
GO:BP	negative regulation of intracellular signal transduction	signalling	GO:1902532	FALSE	0.000655804	3.18323	544	134	16	21031	AKT1,CASP8,DDIT4,DYRK2,HIF1A,HSPA1A,ITCH,MAP2K3,MFN2,PRKACA,RACK1,RGS2,RIPK1,TXNDC12,YWHAZ,LRRK2
GO:BP	cellular response to oxygen-containing compound	response to stimulus	GO:1901701	FALSE	0.000655929	3.18314	1179	134	24	21031	ACTB,AKT1,DDIT4,GNAI2,HIF1A,MAP2K3,MAP2K6,MAP2K7,MSN,PKM,PLEC,PRKACA,PRKDC,RAB10,RAB8A,RACK1,RHOA,RIPK1,RIPK2,RPS3,SQSTM1,TP53,VIM,LRRK2
GO:BP	protein localization to organelle	localisation	GO:0033365	FALSE	0.000707941	3.15	1184	134	24	21031	AKT1,AP3B1,CBLB,CCT5,CSNK1D,GAK,KPNB1,LAMP2,LMNB1,MFN2,MSN,NCLN,PLK1,PRKACA,RAB10,RAB29,RAB7A,RAB8A,SQSTM1,TOR1AIP1,TP53,TPR,YWHAZ,LRRK2
GO:BP	organelle localization	localisation	GO:0051640	TRUE	0.000738567	3.13161	620	134	17	21031	ACTR2,ACTR3,AP3B1,CDC42,CSNK1D,HIF1A,KPNB1,LMNB1,MFN2,MYO1F,PLK1,RAB7A,RAB8A,RPS15,SNCA,YWHAZ,LRRK2
GO:BP	negative regulation of phosphate metabolic process	protein metabolism	GO:0045936	FALSE	0.000761455	3.11836	355	134	13	21031	AKT1,BAX,DDIT4,IQGAP1,LRRK1,PLK1,PRKACA,PRKDC,RACK1,RGS2,SNCA,TP53,LRRK2
GO:BP	negative regulation of phosphorus metabolic process	protein metabolism	GO:0010563	FALSE	0.000786071	3.10454	356	134	13	21031	AKT1,BAX,DDIT4,IQGAP1,LRRK1,PLK1,PRKACA,PRKDC,RACK1,RGS2,SNCA,TP53,LRRK2
GO:BP	T cell activation	immune response	GO:0042110	FALSE	0.000855439	3.06781	555	134	16	21031	ACTB,AKT1,AP3B1,BAX,CASP8,CBLB,FADD,ITCH,MSN,PRKDC,RAB29,RHOA,RIPK2,RPS3,TP53,ZAP70
GO:BP	positive regulation of phosphorylation	protein metabolism	GO:0042327	FALSE	0.000922163	3.03519	630	134	17	21031	AKT1,CSNK1D,IQGAP1,LRRK1,MAP2K3,MAP2K6,MAP2K7,PLK1,RACK1,RHOA,RIPK1,RIPK2,RPS3,SNCA,SQSTM1,TP53,LRRK2
GO:BP	organic substance catabolic process	protein metabolism	GO:1901575	FALSE	0.000948092	3.02315	2074	134	33	21031	ADRM1,AGO2,AKT1,BAX,C18ORF25,CASP8,CBLB,CSNK1D,DDIT4,EEF1A1,HIF1A,HMMR,HSPA1A,ITCH,LAMP2,LDHA,MSN,PHF20L1,PKM,PLK1,PPP1CA,PRKACA,PSMD6,RAB7A,RACK1,RIPK1,SAMHD1,SNCA,SQSTM1,TP53,UFD1,VIM,LRRK2
GO:BP	Arp2/3 complex-mediated actin nucleation	cytoskeleton organisation	GO:0034314	FALSE	0.000981602	3.00806	48	134	6	21031	ACTR2,ACTR3,ARPC1B,ARPC2,ARPC4,ARPC5
GO:BP	regulation of protein ubiquitination	protein metabolism	GO:0031396	FALSE	0.00100827	2.99642	199	134	10	21031	AKT1,CBLB,HSPA1A,PLK1,RIPK2,RPS2,RPS3,SQSTM1,TCF25,LRRK2
GO:BP	Golgi organization	intracellular organisation	GO:0007030	FALSE	0.00101077	2.99535	153	134	9	21031	CDC42,CSNK1D,GAK,PLK1,RAB1B,RAB29,RAB8A,YWHAZ,LRRK2
GO:BP	positive regulation of intracellular signal transduction	signalling	GO:1902533	FALSE	0.00101211	2.99477	1033	134	22	21031	AKT1,BAX,CASP8,CDC42,FADD,GNAI2,IQGAP1,LRRK1,MAP2K3,MAP2K6,MAP2K7,RACK1,RHOA,RIPK1,RIPK2,RPS15,RPS3,TP53,TPR,TRADD,ZAP70,LRRK2
GO:BP	positive regulation of cell communication	signalling	GO:0010647	FALSE	0.00103364	2.98563	1777	134	30	21031	AKT1,BAX,CASP8,CDC42,CSNK1D,FADD,GNAI2,HIF1A,HSPA1A,IQGAP1,LRRK1,MAP2K3,MAP2K6,MAP2K7,PPP1CA,PRKACA,RAB29,RACK1,RHOA,RIPK1,RIPK2,RPS15,RPS3,SNCA,SQSTM1,TP53,TPR,TRADD,ZAP70,LRRK2
GO:BP	positive regulation of signaling	signalling	GO:0023056	FALSE	0.00104597	2.98048	1778	134	30	21031	AKT1,BAX,CASP8,CDC42,CSNK1D,FADD,GNAI2,HIF1A,HSPA1A,IQGAP1,LRRK1,MAP2K3,MAP2K6,MAP2K7,PPP1CA,PRKACA,RAB29,RACK1,RHOA,RIPK1,RIPK2,RPS15,RPS3,SNCA,SQSTM1,TP53,TPR,TRADD,ZAP70,LRRK2
GO:BP	mitochondrion organization	intracellular organisation	GO:0007005	FALSE	0.00106823	2.97133	495	134	15	21031	AKT1,AP3B1,BAX,CDC37,HIF1A,HSPA1A,MFN2,PLEC,RAB29,RAB32,SLC25A6,SNCA,SQSTM1,TP53,LRRK2
GO:BP	immune response	immune response	GO:0006955	FALSE	0.00114449	2.94139	1988	134	32	21031	ACTG1,ACTR2,ACTR3,AKT1,AP3B1,BAX,CASP8,CBLB,CDC37,CDC42,DHX16,FADD,HSPA1A,ITCH,LAMP2,MAP2K7,NFATC2,PLEC,PRKDC,RAB29,RIPK2,RPL30,RPS19,RPS3,SAMHD1,SNCA,SRPK1,TP53,UFD1,VIM,YWHAZ,ZAP70
GO:BP	regulation of immune response	immune response	GO:0050776	FALSE	0.0013112	2.88233	881	134	20	21031	AKT1,AP3B1,BAX,CASP8,CBLB,CDC37,FADD,HSPA1A,LAMP2,MAP2K7,NFATC2,PRKDC,RAB29,RIPK2,RPS19,RPS3,SAMHD1,UFD1,YWHAZ,ZAP70
GO:BP	negative regulation of apoptotic process	apoptosis	GO:0043066	FALSE	0.0013112	2.88233	881	134	20	21031	AKT1,BAG1,BAX,FADD,GNAI2,HIF1A,HSPA1A,ITCH,PLK1,PRKDC,RACK1,RHOA,RIPK1,SLC25A6,SNCA,STK40,TP53,TXNDC12,YWHAZ,LRRK2
GO:BP	hemopoiesis	immune response	GO:0030097	FALSE	0.00133372	2.87494	965	134	21	21031	ACIN1,ACTB,AP3B1,BAX,CASP8,CDC42,EEF2,FADD,HIF1A,HSPA1A,ITCH,LRRK1,PRKDC,RHOA,RIPK1,RIPK2,RPS14,RPS19,TMOD3,TP53,ZAP70
GO:BP	regulation of molecular function	general	GO:0065009	FALSE	0.00133887	2.87326	1799	134	30	21031	ACTB,AKT1,BAX,CASP8,CDC37,EEF1A1,FADD,GNAI2,HIF1A,HSPA1A,IQGAP1,ITCH,MAP2K3,MAP2K7,PLK1,PPP1CA,PPP1R12A,PRKACA,RACK1,RGS2,RHOA,RIPK1,RIPK2,RPS2,RPS3,SNCA,TOR1AIP1,TP53,TRADD,LRRK2
GO:BP	regulation of catalytic activity	protein metabolism	GO:0050790	FALSE	0.00134051	2.87273	1227	134	24	21031	ACTB,AKT1,BAX,CASP8,CDC37,EEF1A1,FADD,GNAI2,HIF1A,HSPA1A,IQGAP1,MAP2K3,MAP2K7,PLK1,PPP1R12A,RACK1,RGS2,RHOA,RIPK2,RPS2,RPS3,SNCA,TP53,LRRK2
GO:BP	positive regulation of organelle organization	intracellular organisation	GO:0010638	FALSE	0.00137239	2.86252	505	134	15	21031	ARPC2,BAX,CCT5,CDC42,CDC42EP3,FCHSD1,HIF1A,HSPA1A,MAP2K7,MSN,RHOA,RPS3,SNCA,TP53,TPR
GO:BP	positive regulation of protein catabolic process	protein metabolism	GO:0045732	FALSE	0.00138305	2.85916	206	134	10	21031	AKT1,CBLB,CSNK1D,HSPA1A,ITCH,MSN,PLK1,RAB7A,RACK1,LRRK2
GO:BP	positive regulation of immune system process	immune response	GO:0002684	FALSE	0.00141655	2.84877	1054	134	22	21031	ACIN1,ACTB,AKT1,AP3B1,BAX,CASP8,CBLB,FADD,HSPA1A,ITCH,LAMP2,NFATC2,PRKDC,RAB29,RHOA,RIPK1,RIPK2,RPS19,RPS3,UFD1,ZAP70,LRRK2
GO:BP	protein localization to nucleus	localisation	GO:0034504	FALSE	0.00142292	2.84682	315	134	12	21031	AKT1,CBLB,CCT5,KPNB1,LMNB1,PLK1,SQSTM1,TOR1AIP1,TP53,TPR,YWHAZ,LRRK2
GO:BP	process utilizing autophagic mechanism	autophagy	GO:0061919	FALSE	0.00142789	2.84531	577	134	16	21031	AKT1,CDC37,EEF1A1,HIF1A,LAMP2,LGALS8,MFN2,PRKACA,RAB1B,RAB7A,RAB8A,RIPK2,SNCA,SQSTM1,TP53,LRRK2
GO:BP	autophagy	autophagy	GO:0006914	FALSE	0.00142789	2.84531	577	134	16	21031	AKT1,CDC37,EEF1A1,HIF1A,LAMP2,LGALS8,MFN2,PRKACA,RAB1B,RAB7A,RAB8A,RIPK2,SNCA,SQSTM1,TP53,LRRK2
GO:BP	multicellular organismal-level homeostasis	general	GO:0048871	FALSE	0.00145781	2.8363	806	134	19	21031	ACIN1,ACTB,ACTG1,AKT1,AP3B1,BAX,FADD,HIF1A,HSPA1A,LRRK1,MAP2K6,MFN2,PRKACA,PRKDC,RAB7A,RPS14,RPS19,SQSTM1,TMOD3
GO:BP	programmed necrotic cell death	apoptosis	GO:0097300	FALSE	0.00159486	2.79728	52	134	6	21031	BAX,CASP8,FADD,ITCH,RIPK1,TP53
GO:BP	peptidyl-serine phosphorylation	protein metabolism	GO:0018105	FALSE	0.00164775	2.78311	210	134	10	21031	AKT1,BAX,PLK1,PRKACA,PRKDC,RACK1,RIPK1,RIPK2,SNCA,LRRK2
GO:BP	positive regulation of proteolysis	protein metabolism	GO:0045862	FALSE	0.00167888	2.77498	320	134	12	21031	AKT1,BAX,CASP8,CSNK1D,FADD,HSPA1A,PLK1,RACK1,RIPK2,RPS3,SNCA,LRRK2
GO:BP	regulation of actin filament organization	cytoskeleton organisation	GO:0110053	FALSE	0.00208849	2.68017	269	134	11	21031	ACTG1,ARPC2,ARPC5,CAPZA1,CAPZA2,CAPZB,CDC42,CDC42EP3,FCHSD1,RHOA,TMOD3
GO:BP	actin filament polymerization	cytoskeleton organisation	GO:0030041	FALSE	0.00221207	2.6552	168	134	9	21031	ARPC2,ARPC4,ARPC5,CAPZA1,CAPZA2,CAPZB,CDC42EP3,FCHSD1,TMOD3
GO:BP	nucleocytoplasmic transport	transport	GO:0006913	FALSE	0.0026259	2.58072	334	134	12	21031	AKT1,CBLB,EMD,KPNB1,POLDIP3,PPP1R12A,PRKACA,RPS15,SQSTM1,TP53,TPR,LRRK2
GO:BP	nuclear transport	transport	GO:0051169	FALSE	0.0026259	2.58072	334	134	12	21031	AKT1,CBLB,EMD,KPNB1,POLDIP3,PPP1R12A,PRKACA,RPS15,SQSTM1,TP53,TPR,LRRK2
GO:BP	positive regulation of signal transduction	signalling	GO:0009967	FALSE	0.00268667	2.57079	1561	134	27	21031	AKT1,BAX,CASP8,CDC42,CSNK1D,FADD,GNAI2,HIF1A,HSPA1A,IQGAP1,LRRK1,MAP2K3,MAP2K6,MAP2K7,PPP1CA,RAB29,RACK1,RHOA,RIPK1,RIPK2,RPS15,RPS3,TP53,TPR,TRADD,ZAP70,LRRK2
GO:BP	peptidyl-serine modification	protein metabolism	GO:0018209	FALSE	0.00272535	2.56458	222	134	10	21031	AKT1,BAX,PLK1,PRKACA,PRKDC,RACK1,RIPK1,RIPK2,SNCA,LRRK2
GO:BP	regulation of programmed necrotic cell death	apoptosis	GO:0062098	FALSE	0.00284766	2.54551	32	134	5	21031	CASP8,FADD,ITCH,RIPK1,TP53
GO:BP	regulation of defense response	response to stimulus	GO:0031347	FALSE	0.00315634	2.50082	768	134	18	21031	AKT1,AP3B1,CASP8,CDC37,FADD,HSPA1A,ITCH,LAMP2,PRKDC,RIPK1,RIPK2,RPS19,SAMHD1,SNCA,TRADD,UFD1,YWHAZ,LRRK2
GO:BP	T cell apoptotic process	immune response	GO:0070231	TRUE	0.00340325	2.46811	59	134	6	21031	AKT1,BAX,FADD,HIF1A,RIPK1,TP53
GO:BP	positive regulation of catalytic activity	protein metabolism	GO:0043085	FALSE	0.00345829	2.46114	773	134	18	21031	AKT1,BAX,CASP8,FADD,HIF1A,HSPA1A,IQGAP1,MAP2K3,MAP2K7,PLK1,PPP1R12A,RACK1,RHOA,RIPK2,RPS2,RPS3,SNCA,LRRK2
GO:BP	positive regulation of cellular component organization	intracellular organisation	GO:0051130	FALSE	0.00363169	2.43989	1116	134	22	21031	ACTR2,ACTR3,ARPC2,BAX,CCT5,CDC42,CDC42EP3,FCHSD1,HIF1A,HSPA1A,MAP2K7,MSN,NFATC2,RACK1,RGS2,RHOA,RPS3,SNCA,STK24,TP53,TPR,LRRK2
GO:BP	regulation of intrinsic apoptotic signaling pathway	apoptosis	GO:2001242	FALSE	0.00429059	2.36748	182	134	9	21031	AKT1,BAX,HIF1A,HSPA1A,RACK1,RPS3,TP53,TXNDC12,LRRK2
GO:BP	regulation of innate immune response	immune response	GO:0045088	FALSE	0.00433592	2.36292	415	134	13	21031	AKT1,AP3B1,CASP8,CDC37,FADD,HSPA1A,LAMP2,PRKDC,RIPK2,RPS19,SAMHD1,UFD1,YWHAZ
GO:BP	regulation of actin filament polymerization	cytoskeleton organisation	GO:0030833	FALSE	0.00435663	2.36085	136	134	8	21031	ARPC2,ARPC5,CAPZA1,CAPZA2,CAPZB,CDC42EP3,FCHSD1,TMOD3
GO:BP	regulation of proteolysis	protein metabolism	GO:0030162	FALSE	0.00440585	2.35597	555	134	15	21031	AKT1,BAX,CASP8,CSNK1D,FADD,HSPA1A,PHF20L1,PLK1,PRKACA,RACK1,RIPK2,RPS3,SNCA,TP53,LRRK2
GO:BP	actin nucleation	cytoskeleton organisation	GO:0045010	FALSE	0.00457121	2.33997	62	134	6	21031	ACTR2,ACTR3,ARPC1B,ARPC2,ARPC4,ARPC5
GO:BP	morphogenesis of a polarized epithelium	cytoskeleton organisation	GO:0001738	TRUE	0.00457121	2.33997	62	134	6	21031	ACTB,ACTG1,CDC42,MSN,RAB10,RHOA
GO:BP	negative regulation of apoptotic signaling pathway	apoptosis	GO:2001234	FALSE	0.00471774	2.32627	236	134	10	21031	AKT1,BAX,GNAI2,HIF1A,HSPA1A,RACK1,RIPK1,SLC25A6,TXNDC12,LRRK2
GO:BP	immune response-regulating signaling pathway	immune response	GO:0002764	FALSE	0.00536896	2.27011	492	134	14	21031	AKT1,AP3B1,BAX,CBLB,HSPA1A,LAMP2,MAP2K7,NFATC2,PRKDC,RAB29,RIPK2,RPS3,UFD1,ZAP70
GO:BP	positive regulation of DNA metabolic process	DNA metabolism	GO:0051054	FALSE	0.005996	2.22214	300	134	11	21031	ACTB,ACTR2,AKT1,BAX,CCT5,CDC42,MAP2K7,MRGBP,PRKDC,RPS3,STN1
GO:BP	regulation of response to biotic stimulus	response to stimulus	GO:0002831	FALSE	0.00676823	2.16952	502	134	14	21031	AKT1,AP3B1,CASP8,CDC37,FADD,HSPA1A,ITCH,LAMP2,PRKDC,RIPK2,RPS19,SAMHD1,UFD1,YWHAZ
GO:BP	positive regulation of myeloid cell differentiation	immune response	GO:0045639	FALSE	0.00677664	2.16899	102	134	7	21031	ACIN1,CASP8,FADD,HIF1A,HSPA1A,PRKDC,RIPK1
GO:BP	nucleus organization	intracellular organisation	GO:0006997	FALSE	0.00702652	2.15326	145	134	8	21031	EMD,LMNB1,PLEC,PLK1,RPS19,SRPK1,TOR1AIP1,TPR
GO:BP	response to type II interferon	response to stimulus	GO:0034341	FALSE	0.00739441	2.1311	146	134	8	21031	ACTG1,ACTR2,ACTR3,CDC37,CDC42,SNCA,TP53,VIM
GO:BP	myeloid cell differentiation	immune response	GO:0030099	FALSE	0.00761096	2.11856	437	134	13	21031	ACIN1,AP3B1,CASP8,CDC42,FADD,HIF1A,HSPA1A,LRRK1,PRKDC,RIPK1,RPS14,RPS19,TMOD3
GO:BP	regulation of lamellipodium assembly	cytoskeleton organisation	GO:0010591	TRUE	0.00785574	2.10481	39	134	5	21031	ACTR2,ACTR3,ARPC2,CAPZB,CDC42
GO:BP	regulation of mitochondrion organization	intracellular organisation	GO:0010821	FALSE	0.00817935	2.08728	148	134	8	21031	AKT1,BAX,HIF1A,HSPA1A,SLC25A6,SQSTM1,TP53,LRRK2
GO:BP	actin polymerization or depolymerization	cytoskeleton organisation	GO:0008154	FALSE	0.00820278	2.08604	197	134	9	21031	ARPC2,ARPC4,ARPC5,CAPZA1,CAPZA2,CAPZB,CDC42EP3,FCHSD1,TMOD3
GO:BP	regulation of cellular response to stress	response to stimulus	GO:0080135	FALSE	0.00848361	2.07142	512	134	14	21031	ACTB,ACTR2,BAX,CYREN,HSPA1A,MRGBP,PRKDC,RACK1,RIPK2,RPS3,STK24,TP53,TXNDC12,LRRK2
GO:BP	extrinsic apoptotic signaling pathway in absence of ligand	signalling	GO:0097192	FALSE	0.00859479	2.06576	69	134	6	21031	AKT1,BAX,FADD,HSPA1A,PPP1CA,RIPK1
GO:BP	regulation of cellular component size	cytoskeleton organisation	GO:0032535	FALSE	0.00887446	2.05186	376	134	12	21031	ARPC2,ARPC5,CAPZA1,CAPZA2,CAPZB,CDC42EP3,E2F4,FCHSD1,MSN,PPP1CA,RHOA,TMOD3
GO:BP	cell activation	general	GO:0001775	FALSE	0.00934695	2.02933	1092	134	21	21031	ACTB,ACTG1,AKT1,AP3B1,BAX,CASP8,CBLB,FADD,GNA13,ITCH,MSN,NFATC2,PRKDC,RAB29,RHOA,RIPK2,RPS3,SNCA,TP53,ZAP70,LRRK2
GO:BP	regulation of anatomical structure size	cytoskeleton organisation	GO:0090066	FALSE	0.00990446	2.00417	519	134	14	21031	ARPC2,ARPC5,CAPZA1,CAPZA2,CAPZB,CDC42EP3,E2F4,FCHSD1,MSN,PPP1CA,RGS2,RHOA,TMOD3,LRRK2
GO:BP	regulation of transferase activity	protein metabolism	GO:0051338	FALSE	0.0100182	1.99921	594	134	15	21031	ACTB,AKT1,CDC37,EEF1A1,IQGAP1,MAP2K3,MAP2K7,PLK1,RGS2,RHOA,RPS2,RPS3,SNCA,TP53,LRRK2
GO:BP	positive regulation of molecular function	general	GO:0044093	FALSE	0.0100267	1.99884	1097	134	21	21031	AKT1,BAX,CASP8,FADD,HIF1A,HSPA1A,IQGAP1,MAP2K3,MAP2K7,PLK1,PPP1R12A,RACK1,RHOA,RIPK1,RIPK2,RPS2,RPS3,SNCA,TOR1AIP1,TRADD,LRRK2
GO:BP	necroptotic process	apoptosis	GO:0070266	FALSE	0.010121	1.99478	41	134	5	21031	CASP8,FADD,ITCH,RIPK1,TP53
GO:BP	signal transduction in absence of ligand	signalling	GO:0038034	FALSE	0.0101619	1.99303	71	134	6	21031	AKT1,BAX,FADD,HSPA1A,PPP1CA,RIPK1
GO:BP	regulation of actin polymerization or depolymerization	cytoskeleton organisation	GO:0008064	FALSE	0.0109709	1.95976	154	134	8	21031	ARPC2,ARPC5,CAPZA1,CAPZA2,CAPZB,CDC42EP3,FCHSD1,TMOD3
GO:BP	synaptic vesicle endocytosis	transport	GO:0048488	FALSE	0.0110281	1.9575	72	134	6	21031	ACTB,ACTG1,GAK,SH3GL1,SNCA,LRRK2
GO:BP	homeostasis of number of cells	general	GO:0048872	FALSE	0.0114117	1.94265	321	134	11	21031	ACIN1,AKT1,AP3B1,BAX,FADD,HIF1A,HSPA1A,PRKDC,RPS14,RPS19,TMOD3
GO:BP	presynaptic endocytosis	transport	GO:0140238	FALSE	0.0119533	1.92251	73	134	6	21031	ACTB,ACTG1,GAK,SH3GL1,SNCA,LRRK2
GO:BP	negative regulation of protein binding	protein metabolism	GO:0032091	FALSE	0.0119533	1.92251	73	134	6	21031	ACTB,AKT1,BAX,PPP1CA,RACK1,LRRK2
GO:BP	regulation of protein stability	protein metabolism	GO:0031647	FALSE	0.012459	1.90452	324	134	11	21031	BAG1,CCT5,CDC37,HSPA1A,LAMP2,NCLN,PLK1,PRKDC,SNCA,TP53,LRRK2
GO:BP	regulation of actin filament length	cytoskeleton organisation	GO:0030832	FALSE	0.0126445	1.8981	157	134	8	21031	ARPC2,ARPC5,CAPZA1,CAPZA2,CAPZB,CDC42EP3,FCHSD1,TMOD3
GO:BP	regulation of protein serine/threonine kinase activity	regulation of enzyme functions	GO:0071900	TRUE	0.012717	1.89562	264	134	10	21031	ACTB,AKT1,CDC37,MAP2K7,PLK1,RGS2,RHOA,RPS3,SNCA,LRRK2
GO:BP	negative regulation of protein metabolic process	protein metabolism	GO:0051248	FALSE	0.0128268	1.89188	766	134	17	21031	AGO2,AKT1,BAX,EIF4EBP1,HSPA1A,LRRK1,PHF20L1,PLK1,PRKDC,RACK1,RGS2,RPS3,SNCA,SQSTM1,TP53,TPR,LRRK2
GO:BP	regulation of cytokine-mediated signaling pathway	immune response	GO:0001959	FALSE	0.0132483	1.87784	158	134	8	21031	CASP8,CDC37,FADD,HIF1A,HSPA1A,RIPK1,RIPK2,SAMHD1
GO:BP	mitochondrial membrane organization	intracellular organisation	GO:0007006	FALSE	0.0133732	1.87376	113	134	7	21031	AP3B1,BAX,HSPA1A,MFN2,SLC25A6,SNCA,TP53
GO:BP	motor neuron apoptotic process	apoptosis	GO:0097049	FALSE	0.0144491	1.84016	21	134	4	21031	BAX,FADD,MAP2K7,RHOA
GO:BP	positive regulation of nuclease activity	regulation of enzyme functions	GO:0032075	TRUE	0.0144809	1.8392	7	134	3	21031	AKT1,HSPA1A,RPS3
GO:BP	chromosome movement towards spindle pole	cell cycle	GO:0051305	TRUE	0.0144809	1.8392	7	134	3	21031	ACTR2,ACTR3,KPNB1
GO:BP	cell motility	cytoskeleton organisation	GO:0048870	TRUE	0.0145728	1.83646	1709	134	27	21031	ACTB,ACTG1,ACTR3,AGO2,AKT1,ARPC2,ARPC5,BAX,CDC42,DDIT4,FADD,GNA13,GNAI2,HIF1A,IQGAP1,LGALS8,MAP2K3,MSN,NFATC2,PLEC,RACK1,RHOA,RPS19,STK24,TRADD,ZAP70,LRRK2
GO:BP	immune response-activating signaling pathway	immune response	GO:0002757	FALSE	0.0148358	1.82869	465	134	13	21031	AKT1,AP3B1,BAX,CBLB,HSPA1A,LAMP2,NFATC2,PRKDC,RAB29,RIPK2,RPS3,UFD1,ZAP70
GO:BP	leukocyte activation	immune response	GO:0045321	FALSE	0.0149371	1.82573	946	134	19	21031	ACTB,AKT1,AP3B1,BAX,CASP8,CBLB,FADD,ITCH,MSN,NFATC2,PRKDC,RAB29,RHOA,RIPK2,RPS3,SNCA,TP53,ZAP70,LRRK2
GO:BP	execution phase of apoptosis	apoptosis	GO:0097194	FALSE	0.0151132	1.82064	76	134	6	21031	ACIN1,AKT1,BAX,CASP8,STK24,TP53
GO:BP	T cell proliferation	immune response	GO:0042098	FALSE	0.0160135	1.79551	214	134	9	21031	BAX,CBLB,FADD,ITCH,MSN,RIPK2,RPS3,TP53,ZAP70
GO:BP	negative regulation of protein modification process	protein metabolism	GO:0031400	FALSE	0.016563	1.78086	400	134	12	21031	AKT1,BAX,HSPA1A,LRRK1,PLK1,PRKDC,RACK1,RGS2,RPS3,SNCA,SQSTM1,LRRK2
GO:BP	regulation of actin cytoskeleton organization	cytoskeleton organisation	GO:0032956	FALSE	0.0165803	1.78041	334	134	11	21031	ACTG1,ARPC2,ARPC5,CAPZA1,CAPZA2,CAPZB,CDC42,CDC42EP3,FCHSD1,RHOA,TMOD3
GO:BP	positive regulation of defense response	response to stimulus	GO:0031349	FALSE	0.0170059	1.7694	471	134	13	21031	AKT1,AP3B1,FADD,HSPA1A,LAMP2,PRKDC,RIPK1,RIPK2,RPS19,SNCA,TRADD,UFD1,LRRK2
GO:BP	lymphocyte activation	immune response	GO:0046649	FALSE	0.0170699	1.76777	783	134	17	21031	ACTB,AKT1,AP3B1,BAX,CASP8,CBLB,FADD,ITCH,MSN,NFATC2,PRKDC,RAB29,RHOA,RIPK2,RPS3,TP53,ZAP70
GO:BP	neuron apoptotic process	apoptosis	GO:0051402	FALSE	0.0187397	1.72724	276	134	10	21031	BAX,CASP8,CDC42,FADD,HIF1A,MAP2K7,RHOA,RIPK1,SNCA,TP53
GO:BP	positive regulation of cysteine-type endopeptidase activity	regulation of enzyme functions	GO:2001056	TRUE	0.0187934	1.72599	119	134	7	21031	BAX,CASP8,FADD,RACK1,RIPK2,RPS3,SNCA
GO:BP	regulation of response to cytokine stimulus	immune response	GO:0060759	FALSE	0.0216652	1.66424	169	134	8	21031	CASP8,CDC37,FADD,HIF1A,HSPA1A,RIPK1,RIPK2,SAMHD1
GO:BP	lymphocyte apoptotic process	apoptosis	GO:0070227	FALSE	0.0218592	1.66037	81	134	6	21031	AKT1,BAX,FADD,HIF1A,RIPK1,TP53
GO:BP	regulation of kinase activity	regulation of enzyme functions	GO:0043549	FALSE	0.0222014	1.65362	483	134	13	21031	ACTB,AKT1,CDC37,EEF1A1,IQGAP1,MAP2K3,MAP2K7,PLK1,RGS2,RHOA,RPS3,SNCA,LRRK2
GO:BP	establishment of organelle localization	intracellular organisation	GO:0051656	FALSE	0.0237006	1.62524	486	134	13	21031	AP3B1,CDC42,CSNK1D,HIF1A,KPNB1,LMNB1,MYO1F,PLK1,RAB7A,RPS15,SNCA,YWHAZ,LRRK2
GO:BP	regulation of leukocyte activation	immune response	GO:0002694	FALSE	0.0237962	1.62349	561	134	14	21031	ACTB,AKT1,AP3B1,CBLB,FADD,ITCH,NFATC2,PRKDC,RHOA,RIPK2,RPS3,SNCA,ZAP70,LRRK2
GO:BP	cellular response to type II interferon	response to stimulus	GO:0071346	FALSE	0.0245973	1.60911	124	134	7	21031	ACTG1,ACTR2,ACTR3,CDC37,CDC42,TP53,VIM
GO:BP	synaptic vesicle recycling	transport	GO:0036465	FALSE	0.0251596	1.5993	83	134	6	21031	ACTB,ACTG1,GAK,SH3GL1,SNCA,LRRK2
GO:BP	regulation of hemopoiesis	immune response	GO:1903706	FALSE	0.025679	1.59042	418	134	12	21031	ACIN1,ACTB,AP3B1,CASP8,FADD,HIF1A,HSPA1A,PRKDC,RHOA,RIPK1,RIPK2,ZAP70
GO:BP	positive regulation of protein localization	localisation	GO:1903829	FALSE	0.0258377	1.58775	490	134	13	21031	AKT1,CCT5,CDC42,EMD,HIF1A,MSN,PLK1,PRKACA,RAB29,RACK1,SNCA,SQSTM1,TPR
GO:BP	regulation of response to external stimulus	response to stimulus	GO:0032101	FALSE	0.0266562	1.5742	1077	134	20	21031	AKT1,AP3B1,BAX,CASP8,CDC37,FADD,HSPA1A,ITCH,LAMP2,PRKDC,RIPK1,RIPK2,RPS19,SAMHD1,SNCA,STK24,TRADD,UFD1,YWHAZ,LRRK2
GO:BP	regulation of cysteine-type endopeptidase activity	regulation of enzyme functions	GO:2000116	FALSE	0.0267702	1.57235	174	134	8	21031	AKT1,BAX,CASP8,FADD,RACK1,RIPK2,RPS3,SNCA
GO:BP	establishment or maintenance of cell polarity	general	GO:0007163	TRUE	0.027502	1.56063	229	134	9	21031	ACTB,ACTR2,ACTR3,CDC42,MSN,PLK1,RAB10,RACK1,RHOA
GO:BP	regulation of neuron apoptotic process	apoptosis	GO:0043523	FALSE	0.027502	1.56063	229	134	9	21031	BAX,CASP8,CDC42,HIF1A,MAP2K7,RHOA,RIPK1,SNCA,TP53
GO:BP	positive regulation of leukocyte activation	immune response	GO:0002696	FALSE	0.0284986	1.54518	354	134	11	21031	ACTB,AKT1,AP3B1,FADD,NFATC2,PRKDC,RHOA,RIPK2,RPS3,ZAP70,LRRK2
GO:BP	polarized epithelial cell differentiation	cell cycle	GO:0030859	FALSE	0.029942	1.52372	25	134	4	21031	CDC42,MSN,RAB10,RHOA
GO:BP	regulation of lamellipodium organization	cytoskeleton organisation	GO:1902743	FALSE	0.030147	1.52076	51	134	5	21031	ACTR2,ACTR3,ARPC2,CAPZB,CDC42
GO:BP	translational initiation	biosynthesis	GO:0006413	FALSE	0.0302435	1.51937	128	134	7	21031	AGO2,EIF4EBP1,PPP1CA,RPS3,RPS5,RPS6KB2,TPR
GO:BP	chromosome segregation	cell cycle	GO:0007059	FALSE	0.0302627	1.51909	425	134	12	21031	ACTB,ACTR2,ACTR3,CDC42,CSNK1D,HSPA1A,KPNB1,PLK1,RHOA,RPS3,SRPK1,TPR
GO:BP	regulation of cellular localization	localisation	GO:0060341	FALSE	0.0302655	1.51905	995	134	19	21031	ACTB,AKT1,BAX,CCT5,CDC42,EMD,HIF1A,MSN,PLK1,PPP1R12A,PRKACA,RAB29,RAB8A,RACK1,SNCA,SQSTM1,TPR,YWHAZ,LRRK2
GO:BP	myeloid cell homeostasis	immune response	GO:0002262	FALSE	0.0302927	1.51866	177	134	8	21031	ACIN1,BAX,HIF1A,HSPA1A,PRKDC,RPS14,RPS19,TMOD3
GO:BP	positive regulation of proteasomal ubiquitin-dependent protein catabolic process	protein metabolism	GO:0032436	TRUE	0.0308539	1.51069	86	134	6	21031	AKT1,CSNK1D,HSPA1A,PLK1,RACK1,LRRK2
GO:BP	regulation of carbohydrate metabolic process	protein metabolism	GO:0006109	FALSE	0.0315502	1.501	178	134	8	21031	AKT1,DDIT4,DYRK2,HIF1A,PPP1CA,PRKACA,SNCA,TP53
GO:BP	protein localization to cell periphery	localisation	GO:1990778	FALSE	0.033285	1.47775	360	134	11	21031	ACTB,AKT1,GAK,PLK1,RAB10,RAB29,RAB7A,RAB8A,RACK1,SNCA,SQSTM1
GO:BP	regulation of synaptic vesicle recycling	transport	GO:1903421	FALSE	0.0352116	1.45331	26	134	4	21031	ACTB,ACTG1,SNCA,LRRK2
GO:BP	spindle assembly	cell cycle	GO:0051225	FALSE	0.0387664	1.41154	133	134	7	21031	CSNK1D,HSPA1A,KPNB1,PLK1,RHOA,RPS3,TPR
GO:BP	erythrocyte differentiation	cell cycle	GO:0030218	FALSE	0.0387664	1.41154	133	134	7	21031	ACIN1,HIF1A,HSPA1A,PRKDC,RPS14,RPS19,TMOD3
GO:BP	cell migration	general	GO:0016477	FALSE	0.0392722	1.40592	1496	134	24	21031	ACTG1,AGO2,AKT1,ARPC5,BAX,CDC42,DDIT4,FADD,GNA13,GNAI2,HIF1A,IQGAP1,LGALS8,MAP2K3,MSN,NFATC2,PLEC,RACK1,RHOA,RPS19,STK24,TRADD,ZAP70,LRRK2
GO:BP	cellular catabolic process	protein metabolism	GO:0044248	FALSE	0.0402098	1.39567	1600	134	25	21031	AGO2,AKT1,BAX,CDC37,DDIT4,EEF1A1,HIF1A,HSPA1A,ITCH,LAMP2,LDHA,LGALS8,MFN2,PKM,PRKACA,RAB1B,RAB7A,RAB8A,RIPK2,SAMHD1,SNCA,SQSTM1,TP53,VIM,LRRK2
GO:BP	regulation of necroptotic process	apoptosis	GO:0060544	FALSE	0.0411317	1.38582	27	134	4	21031	CASP8,FADD,ITCH,RIPK1
GO:BP	cellular response to oxidative stress	response to stimulus	GO:0034599	FALSE	0.0425371	1.37123	242	134	9	21031	AKT1,HSPA1A,RACK1,RIPK1,RPS3,SNCA,SQSTM1,TP53,LRRK2
GO:BP	cellular response to chemical stress	response to stimulus	GO:0062197	FALSE	0.0430358	1.36617	304	134	10	21031	AKT1,HSPA1A,PLEC,RACK1,RIPK1,RPS3,SNCA,SQSTM1,TP53,LRRK2
GO:BP	generation of precursor metabolites and energy	protein metabolism	GO:0006091	FALSE	0.0434615	1.3619	515	134	13	21031	AKT1,DDIT4,DYRK2,HIF1A,LDHA,PKM,PLEC,PPP1CA,PRKACA,RHOA,SNCA,STK40,TP53
GO:BP	positive regulation of neuron apoptotic process	apoptosis	GO:0043525	FALSE	0.0437439	1.35908	55	134	5	21031	BAX,CASP8,CDC42,RIPK1,TP53
GO:BP	positive regulation of cell activation	general	GO:0050867	FALSE	0.0438883	1.35765	371	134	11	21031	ACTB,AKT1,AP3B1,FADD,NFATC2,PRKDC,RHOA,RIPK2,RPS3,ZAP70,LRRK2
GO:BP	regulation of binding	general	GO:0051098	FALSE	0.0439377	1.35716	243	134	9	21031	ACTB,AKT1,BAX,PLK1,PPP1CA,PRKACA,RACK1,RIPK2,LRRK2
GO:BP	regulation of proteasomal ubiquitin-dependent protein catabolic process	protein metabolism	GO:0032434	FALSE	0.0447679	1.34903	136	134	7	21031	AKT1,CSNK1D,HSPA1A,PHF20L1,PLK1,RACK1,LRRK2
GO:BP	positive regulation of apoptotic signaling pathway	apoptosis	GO:2001235	FALSE	0.0469307	1.32854	137	134	7	21031	BAX,FADD,PPP1CA,RACK1,RIPK1,RPS3,TP53
GO:BP	positive regulation of lamellipodium assembly	cytoskeleton organisation	GO:0010592	FALSE	0.0477506	1.32102	28	134	4	21031	ACTR2,ACTR3,ARPC2,CDC42
GO:BP	lymphocyte proliferation	immune response	GO:0046651	FALSE	0.0480989	1.31786	308	134	10	21031	BAX,CBLB,FADD,ITCH,MSN,NFATC2,RIPK2,RPS3,TP53,ZAP70
GO:BP	regulation of DNA metabolic process	DNA metabolism	GO:0051052	FALSE	0.0490036	1.30977	521	134	13	21031	ACTB,ACTR2,AKT1,BAX,CCT5,CDC42,CYREN,MAP2K7,MRGBP,PRKDC,RPS3,STN1,TP53
GO:BP	positive regulation of endopeptidase activity	regulation of enzyme functions	GO:0010950	FALSE	0.0491788	1.30822	138	134	7	21031	BAX,CASP8,FADD,RACK1,RIPK2,RPS3,SNCA
GO:BP	regulation of actin filament-based process	cytoskeleton organisation	GO:0032970	FALSE	0.0496018	1.3045	376	134	11	21031	ACTG1,ARPC2,ARPC5,CAPZA1,CAPZA2,CAPZB,CDC42,CDC42EP3,FCHSD1,RHOA,TMOD3

## Sheet: TableS3
interactors	LPD_log2FC_BL	LPD_padj_BL	LPD.score_BL	sPD_log2FC_BL	sPD_padj_BL	sPD.score_BL
LRRK2	-0.0420899	0.625182	0	0.124569	0.0354476	1
HSP90AA1	-0.12374	0.200973	0	0.0634779	0.519302	0
YWHAQ	-0.0398613	0.306422	0	-0.0244461	0.529978	0
HSPA8	-0.0256707	0.649465	0	0.00239364	0.979149	0
MSN	0.03036	0.76494	0	0.060563	0.519302	0
YWHAZ	0.00724433	0.818544	0	0.0315754	0.189125	0
CDC37	-0.00191654	0.969629	0	0.0030467	0.965392	0
DNM1L	-0.0766877	0.0356923	-1	-0.0593998	0.0327897	-1
STUB1	0.117953	0.00213625	1	0.0093928	0.886561	0
TUBB	0.0787047	0.0512324	0	0.00466691	0.954335	0
RAB5B	0.170117	0.0449575	1	0.0451477	0.624403	0
TUBA1A	0.11892	0.0449575	1	0.0758635	0.109581	0
YWHAG	-0.0565217	0.0877439	0	-0.0136218	0.756131	0
ARFGAP1	-0.00553126	0.969629	0	-0.0143283	0.933396	0
ARHGEF7	0.0588219	0.213695	0	0.0337484	0.457243	0
YWHAE	-0.0120834	0.799783	0	0.0325495	0.455747	0
BAG5	-0.0817834	0.0110641	-1	-0.015643	0.658414	0
GAK	0.0622931	0.545657	0	0.0466764	0.67159	0
HSP90AB1	-0.0884611	0.0457236	-1	-0.0296764	0.519302	0
MAP2K3	0.0181938	0.899464	0	-0.127239	0.200134	0
MAP2K6	0.0531642	0.306422	0	0.0763848	0.0515826	0
MAP2K7	0.0507249	0.545657	0	-0.0502761	0.519302	0
MBP	0.143659	0.0175231	1	0.120462	0.00854231	1
SQSTM1	0.0221824	0.640368	0	0.013665	0.837663	0
TP53	-0.0042277	0.97076	0	-0.0612062	0.473443	0
YWHAB	-0.00151481	0.972559	0	0.0746013	0.00854231	1
YWHAH	-0.0461656	0.51349	0	-0.0475197	0.447925	0
CDC42	-0.0291745	0.592835	0	0.00196848	0.979149	0
LRP6	0.113213	0.354353	0	-0.0344396	0.85163	0
PRDX3	0.0147983	0.726672	0	-0.00476723	0.950384	0
RAB29	-0.0314242	0.432565	0	-0.0153784	0.748304	0
RAB32	0.0464356	0.457454	0	-0.0217374	0.777406	0
RPS15	0.00969959	0.899464	0	-0.0662343	0.216498	0	0
TUBA1C	0.0940237	0.0449575	1	0.0208562	0.71989	0
WSB1	-0.0911748	0.081939	0	0.00838156	0.933396	0
ACTG1	0.105105	0.0151534	1	0.0334444	0.398849	0
AGO1	0.0587576	0.414947	0	0.0550621	0.384217	0
AGO2	0.0573867	0.516157	0	-0.0176833	0.920677	0
DNAJA1	-0.0505647	0.563819	0	0.0897066	0.179069	0
DVL1	0.0902226	0.0429985	1	-0.0460964	0.212504	0
DVL2	0.0348069	0.742902	0	-0.0313317	0.825505	0
DVL3	0.0878078	0.438814	0	0.0358901	0.811446	0
ECHS1	-0.0168708	0.715761	0	-0.0178546	0.731286	0
MYL9	0.118957	0.546019	0	-0.1296	0.463792	0
MYO1B	0.125545	0.51349	0	-0.0210818	0.954147	0
MYO1C	0.193792	0.0931231	0	-0.0856661	0.455747	0
MYO1D	0.0552551	0.53372	0	0.03272	0.760434	0
NUP133	-0.0308164	0.214258	0	0.00175375	0.979149	0
PRKDC	0.123574	0.0295624	1	0.100097	0.0206759	1
RAC1	0.109165	0.0378303	1	0.0716646	0.0745792	0
RPL23	-0.345716	0.0402399	-1	-0.162703	0.253411	0	-1
RPS20	-0.201527	0.0607584	0	-0.130665	0.139513	0	0
RPS8	-0.159288	0.065503	0	-0.15555	0.0232322	-1	-1
SNCA	-0.0939302	0.516157	0	-0.235882	0.0241756	-1
VIM	0.0780108	0.11765	0	-0.00167152	0.979149	0
ACTR2	-0.0798506	0.0836048	0	0.0427712	0.293918	0
ACTR3	-0.0333072	0.51349	0	0.0348257	0.445418	0
AHCYL1	0.0460424	0.132671	0	0.0267355	0.353256	0
AKT1	0.0264857	0.673792	0	0.0427693	0.430231	0
ARPC1B	0.0737929	0.0512324	0	0.0263319	0.502436	0
ARPC2	0.0285403	0.478694	0	0.0700484	0.0163796	1
ATP5MG	-0.116656	0.0913682	0	-0.114132	0.0343612	-1
CAPZB	0.0455134	0.632405	0	0.0239406	0.863548	0
CBLB	-0.0118251	0.857275	0	-0.0100731	0.933396	0
CHD1L	-0.0235275	0.514888	0	-0.01944	0.586514	0
CLTC	-0.0135527	0.759038	0	0.0585869	0.0600605	0
CSE1L	-0.0669681	0.0877439	0	-0.0290209	0.455747	0
DYNC1H1	0.0474824	0.478694	0	0.0246755	0.761173	0
EEF1A1	-0.185496	0.0429985	-1	-0.125423	0.0752432	0
EPRS1	-0.105353	0.0203815	-1	-0.0239242	0.616579	0
GNAI2	0.0615517	0.457454	0	0.0577216	0.445171	0
HSPA4	-0.0778662	0.0451581	-1	0.0129391	0.826606	0
HSPA9	-0.0695206	0.0538512	0	-0.0134394	0.7922	0
LARP4	-0.127752	0.00830748	-1	-0.0819366	0.0250299	-1
LARP7	-0.124423	0.0913682	0	-0.00104403	0.991948	0
LDHB	0.00934948	0.9349	0	0.000489737	0.996344	0
LRRK1	0.109393	0.214258	0	0.0334783	0.77179	0
MDN1	0.0707162	0.279215	0	0.0128573	0.924964	0
MRPL19	-0.0426154	0.278858	0	-0.0361928	0.265303	0	0
MYL6	-0.125933	0.189836	0	-0.0512484	0.624403	0
NCL	-0.0745717	0.0970816	0	0.00611517	0.946258	0
PLEC	-0.0947243	0.291971	0	-0.0634606	0.455747	0
PPP1CA	0.040833	0.363105	0	0.0220243	0.649544	0
PPP1R8	-0.0314061	0.395821	0	-0.0146765	0.742155	0
PSMD11	0.0128683	0.74374	0	0.0170681	0.680328	0
RAB7A	0.131811	0.103233	0	0.120252	0.063179	0
RAB8A	0.101127	0.0480637	1	0.0550988	0.205637	0
RHOA	0.0387112	0.330173	0	0.0322481	0.353389	0
RPL10A	-0.0949626	0.224071	0	-0.119564	0.0445498	-1	-1
RPL13	-0.0261344	0.715761	0	-0.112752	0.0250299	-1	-1
RPS11	-0.153117	0.0449575	-1	-0.136133	0.0216082	-1	-2
RPS16	-0.0359584	0.715761	0	-0.103474	0.152445	0	0
RPS2	0.0575253	0.290521	0	-0.0853218	0.0343612	-1	-1
RPS23	-0.108711	0.336697	0	-0.0331696	0.845323	0	0
RPS27	-0.387074	0.0230382	-1	-0.23025	0.0704048	0	-1
RPS3	-0.05773	0.458766	0	-0.0923633	0.108524	0	0
SCFD1	-0.0874768	0.0577183	0	-0.018049	0.77179	0
SLC25A4	0.0455329	0.585705	0	-0.0296295	0.766967	0
SLC25A5	-0.0450588	0.259584	0	-0.0554914	0.0662768	0
SLC25A6	0.0450084	0.323583	0	-0.0861516	0.0119675	-1
SNAPIN	0.0169566	0.662468	0	-0.0480412	0.0729216	0
TNPO1	-0.0506593	0.362772	0	-0.0197814	0.779842	0
TPM3	0.0320314	0.45111	0	0.0495054	0.112267	0
TTC27	-0.0680771	0.111832	0	-0.0396665	0.305662	0
USP39	0.0733489	0.00117129	1	0.0250948	0.154939	0
ZRANB2	-0.130173	0.081939	0	-0.0978706	0.0984407	0
ABCE1	-0.108466	0.103233	0	-0.0713892	0.210526	0
ACLY	0.0291926	0.563819	0	0.0266954	0.595826	0
ACTA2	0.379918	0.00435935	1	0.146995	0.158643	0
ACTB	-0.00126862	0.98877	0	0.0074874	0.979149	0
AFG3L2	-0.0518153	0.048013	-1	-0.0186619	0.478709	0
AIFM1	0.0499574	0.160871	0	0.0145083	0.756131	0
AKAP8	0.0230516	0.451292	0	-0.00413494	0.938347	0
AP2M1	-0.0244208	0.776505	0	-0.0647603	0.397316	0
AP3B1	-0.0363659	0.434919	0	0.0231636	0.624403	0
ARPC4	0.0237769	0.582018	0	0.0333899	0.353389	0
ARPC5	0.0264412	0.67684	0	0.0603172	0.191779	0
ATP2A2	0.0439764	0.377642	0	0.00981051	0.924964	0
ATP5F1A	-0.0562751	0.110194	0	-0.0282439	0.420843	0
ATP5PO	-0.11134	0.102025	0	-0.0663564	0.273547	0
ATRX	-0.0968666	0.0577183	0	0.0175586	0.817	0
BAG2	-0.00224479	0.97627	0	-0.0393005	0.569773	0
BAX	0.07352	0.042778	1	0.00163883	0.979149	0
CAPZA1	-0.0583972	0.484456	0	0.0101908	0.946258	0
CAPZA2	-0.126163	0.179605	0	0.00410656	0.979149	0
CASP8	-0.0248232	0.546019	0	0.0534009	0.0693071	0
CCT3	-0.00564391	0.894795	0	-0.0218035	0.544104	0
CCT5	-0.0182192	0.637748	0	0.0230053	0.519267	0
CDC42EP3	-0.00386978	0.969629	0	-0.000389813	0.996344	0
CDK2	0.12947	0.00594782	1	0.00589119	0.946709	0
CDK5	0.0754988	0.0994893	0	-0.0196834	0.746482	0
CFAP20	0.0673552	0.0378303	1	0.0122534	0.774137	0
CKAP5	-0.00231956	0.969629	0	0.0116712	0.845323	0
CMAS	-0.185392	0.00435935	-1	-0.135848	0.00683455	-1
CNP	-0.00341581	0.97076	0	-0.00389928	0.979149	0
COPG2	-0.0225146	0.640368	0	-0.0301927	0.478709	0
COQ8A	0.0489233	0.441233	0	0.0312323	0.627236	0
CSNK1D	0.127177	0.168628	0	0.0693297	0.445171	0
CUEDC1	0.125252	0.189973	0	0.0110268	0.954335	0
DAPK1	0.0836513	0.342279	0	-0.0146532	0.933396	0
DBN1	0.171546	0.188332	0	0.0222361	0.933396	0
DDB1	-0.000830886	0.987182	0	-0.0586029	0.172475	0
DDX5	0.0176407	0.66326	0	-0.00125228	0.979149	0
DIS3	-0.0864359	0.0756127	0	-0.0272888	0.610089	0
DNM1	0.491878	0.0295624	1	-0.013034	0.979149	0
EEF2	-0.00255103	0.969629	0	-0.0660725	0.0494955	-1
EFHD2	0.0906022	0.252271	0	0.0590732	0.430231	0
EIF4EBP1	0.0939499	0.192361	0	-0.0809217	0.173814	0
FADD	0.0866958	0.0356923	1	0.0501019	0.119466	0
GNA12	-0.057606	0.641298	0	-0.159538	0.067645	0
GNA13	0.0262417	0.592835	0	0.0410936	0.293918	0
GOLGA2	0.062362	0.291971	0	0.0739475	0.103584	0
GSK3B	0.0639685	0.200335	0	0.0815136	0.0334742	1
HACD3	0.0135044	0.768891	0	-0.0237145	0.605583	0
HDAC6	0.020308	0.724932	0	-0.0238358	0.70075	0
HELLS	-0.0209283	0.776505	0	-0.0321899	0.697486	0
HERC2	0.0777363	0.316286	0	0.0256135	0.811446	0
HK1	-0.0482722	0.619643	0	-0.102994	0.139513	0
HMMR	-0.0159145	0.956293	0	-0.139193	0.430231	0
IQGAP1	0.0775698	0.189836	0	0.127767	0.00683455	1
ITCH	-0.00155443	0.971887	0	0.0551968	0.0393108	1
KIF2A	-0.0600876	0.171748	0	-0.0124373	0.863548	0
KPNB1	0.0553001	0.306422	0	0.145096	0.000320263	1
LAS1L	-0.0082001	0.864224	0	-0.0101656	0.886561	0
LDHA	0.013084	0.767966	0	0.00229867	0.979149	0
LGALS8	0.0544041	0.102025	0	0.0158903	0.697486	0
LIMA1	-0.0435573	0.514888	0	-0.0340439	0.612184	0
LRRC47	-0.0122822	0.709391	0	-0.00468087	0.933396	0
MAGED2	0.0238892	0.561593	0	-0.0168844	0.719596	0
MATK	0.04361	0.625182	0	0.012206	0.933396	0
MMS19	0.115508	0.0156731	1	-0.0139915	0.845323	0
MOGS	0.0583617	0.405087	0	-0.0102976	0.933396	0
MPC2	-0.0148562	0.776505	0	-0.0489947	0.234072	0
MPRIP	0.0411888	0.560483	0	-0.0043361	0.979149	0
MSH2	-0.0763026	0.160871	0	-0.00752197	0.943331	0
MTHFD2	-0.0667176	0.291971	0	-0.0384269	0.550836	0
MYL12B	0.0196475	0.770253	0	0.0264344	0.741701	0
MYO1F	0.143846	0.0969708	0	0.118381	0.0846827	0
NCLN	0.0385625	0.746171	0	-0.0174048	0.933396	0
NDUFAF7	-0.0305965	0.457454	0	-0.0115273	0.845323	0
NEK1	-0.0813467	0.0985032	0	-0.0428411	0.353389	0
NEURL4	0.0517687	0.391427	0	-0.0144075	0.886561	0
NFATC2	0.0225754	0.761997	0	0.0361983	0.624403	0
NKRF	0.0133451	0.792856	0	-0.0206935	0.719596	0
NTPCR	-0.052349	0.432358	0	-0.0749132	0.130661	0
NUP107	-0.0974674	0.0378303	-1	-0.0550391	0.139513	0
NUP160	0.0075435	0.845002	0	0.00566336	0.933396	0
OPA1	-0.111507	0.039536	-1	-0.0582566	0.188203	0
PCNA	-0.00506934	0.944895	0	-0.0109516	0.917823	0
PFKP	-0.00929766	0.894195	0	-0.00392979	0.979149	0
PHB	0.00380755	0.963218	0	-0.043805	0.293918	0
PKM	0.00481312	0.969629	0	-0.0457995	0.557165	0
POLD1	0.0484823	0.407784	0	-0.0338499	0.557165	0
POLE	0.0967586	0.174179	0	-0.0123369	0.933396	0
PPP1R12A	-0.0522958	0.363105	0	0.0339027	0.557165	0
PPP2R1A	0.0442788	0.373315	0	0.0192668	0.756131	0
PPP2R2A	-0.056834	0.215724	0	0.0272274	0.572264	0
PRKACA	-0.0504986	0.706321	0	0.0109794	0.963094	0
PRKN	0.16913	0.0402399	1	-0.00298745	0.979149	0
PRPF6	0.0424049	0.334954	0	0.0271018	0.529978	0
PSMC6	-0.148845	0.023582	-1	-0.022061	0.810019	0
PSMD2	0.0243053	0.560266	0	0.0071718	0.933396	0
PSMD6	-0.00996489	0.74599	0	0.0182363	0.519302	0
PTCD3	-0.0358718	0.354353	0	-0.0368755	0.24078	0
PYGB	-0.00841733	0.899464	0	0.015045	0.872998	0
RAB10	-0.0341287	0.354353	0	-0.0200392	0.602862	0
RAB11A	-0.0288966	0.560266	0	0.0222649	0.67159	0
RAB11B	-0.125597	0.275065	0	-0.113914	0.214981	0
RAB1A	0.0327679	0.4654	0	0.0771809	0.0183526	1
RAB1B	-0.0993286	0.273425	0	-0.0213086	0.886561	0
RAB5A	0.00111448	0.978364	0	0.0566016	0.0456852	1
RACK1	0.0183339	0.709391	0	-0.0774179	0.0214118	-1
RBM39	-0.0406391	0.423152	0	0.00718879	0.933396	0
RGS2	0.0998272	0.282242	0	0.186916	0.00854231	1
RIPK1	0.0727715	0.127534	0	0.0724568	0.0584546	0
RO60	-0.105277	0.0756127	0	-0.0343848	0.592965	0
RPL11	-0.308751	0.0129857	-1	-0.174464	0.063179	0	-1
RPL12	-0.0696955	0.287986	0	-0.0817213	0.100805	0	0
RPL19	-0.0637709	0.291971	0	-0.0916471	0.0445498	-1	-1
RPL21	-0.226376	0.104307	0	-0.162373	0.171494	0	0
RPL24	-0.176417	0.0870263	0	-0.14619	0.070265	0	0
RPL3	-0.0521179	0.492885	0	-0.092513	0.0886153	0	0
RPL30	-0.220757	0.0449575	-1	-0.173392	0.0408342	-1	-2
RPL34	-0.413403	0.023582	-1	-0.24601	0.0725679	0	-1
RPL36A	-0.0834867	0.0457236	-1	-0.0628326	0.0600605	0	-1
RPL9	-0.369271	0.0295624	-1	-0.30239	0.0189632	-1	-2
RPLP0	-0.0293031	0.714591	0	-0.141151	0.0117555	-1	-1
RPS13	-0.185625	0.0295624	-1	-0.136548	0.0334742	-1	-2
RPS14	-0.166654	0.0736571	0	-0.153947	0.0334742	-1	-1
RPS15A	-0.378236	0.00627271	-1	-0.257315	0.0141574	-1	-2
RPS18	-0.25545	0.0356923	-1	-0.23128	0.013076	-1	-2
RPS19	-0.0970629	0.134572	0	-0.0888954	0.0846827	0	0
RPS3A	-0.403731	0.0295624	-1	-0.291997	0.0354476	-1	-2
RPS5	-0.125292	0.0929275	0	-0.157203	0.00854231	-1	-1
RPS7	-0.323862	0.0356923	-1	-0.262963	0.0250299	-1	-2
SAMHD1	-0.0245855	0.633343	0	0.0330826	0.463792	0
SEC16A	0.120275	0.298192	0	0.0221552	0.932008	0
SENP3	0.0330723	0.410366	0	-0.0135004	0.795731	0
SF3B1	-0.0341858	0.521925	0	0.00472289	0.963094	0
SF3B2	0.085952	0.189836	0	0.0593743	0.300646	0
SF3B3	-0.0113139	0.770699	0	-0.00681913	0.933396	0
SFXN1	0.0546299	0.189836	0	-0.0111321	0.878934	0
SH3GL1	0.0617326	0.509135	0	-0.0830557	0.251972	0
SLC25A1	0.0731297	0.230437	0	-0.0211372	0.80202	0
SLC25A11	0.0140695	0.709391	0	0.0107991	0.826606	0
SLC25A22	0.0866256	0.35104	0	-0.0348863	0.765562	0
SPTLC1	-0.0108353	0.742486	0	0.0258653	0.324339	0
SRPK1	0.133267	0.0512324	0	0.164628	0.0036553	1
SSR4	-0.106913	0.042778	-1	-0.103919	0.0117555	-1
TCF25	-0.0107182	0.835603	0	0.0275629	0.57845	0
TMOD3	0.0324215	0.303859	0	0.0521641	0.0282177	1
TOR1AIP1	0.0464599	0.167389	0	0.0519314	0.0456852	1
TPM1	0.0505052	0.467887	0	-0.0104733	0.933396	0
TPM2	0.201097	0.081939	0	-0.012067	0.956626	0
TRADD	0.0841903	0.0283803	1	-0.00554501	0.933396	0
TRAP1	0.0978126	0.081939	0	-0.0615063	0.189125	0
TUBB2A	-0.0262381	0.956293	0	-0.300815	0.216498	0
TUBB4B	0.0719796	0.124859	0	-0.0286503	0.572631	0
TUBB6	0.276535	0.0110641	1	0.00778732	0.979149	0
TUBG1	0.132298	0.0449575	1	-0.00301046	0.979149	0
TUFM	-0.0236099	0.616337	0	-0.00881358	0.923641	0
VPS4A	0.0541972	0.0836048	0	-0.00953488	0.845323	0
DHX16	0.0508504	0.102025	0	0.0431062	0.0833225	0
TXNDC12	0.042752	0.335554	0	0.0531669	0.116501	0
HSPH1	-0.04312	0.521925	0	0.00154099	0.985808	0
ABLIM1	0.0428182	0.516157	0	-0.00948019	0.933396	0
ACIN1	0.0670622	0.180214	0	0.0560289	0.173814	0
ADRM1	0.0325439	0.561593	0	-0.00966607	0.933396	0
AFF4	0.0168155	0.697675	0	0.027942	0.445418	0
AHDC1	0.0640008	0.71344	0	-0.0282211	0.933396	0
APEX2	0.0635603	0.299347	0	0.00222907	0.979149	0
BAG1	-0.115465	0.296088	0	-0.151584	0.0693071	0
BAG3	0.182422	0.0295624	1	0.00418409	0.979149	0
C18orf25	0.0524017	0.126983	0	0.037963	0.190446	0
CALM1	-0.00660163	0.802908	0	0.0235903	0.274437	0
CALM2	-0.114189	0.0756127	0	-0.0165486	0.886561	0
CALM3	0.0200432	0.770253	0	-0.00045961	0.996344	0
CAMK1D	0.104392	0.234187	0	0.012138	0.943331	0
CBX3	-0.0920369	0.179605	0	-0.0258795	0.775644	0
CCDC43	-0.107858	0.0356923	-1	-0.0591636	0.139513	0
CDKL3	-0.0369387	0.694515	0	-0.0591525	0.457203	0
CETN3	-0.146311	0.160871	0	-0.0783354	0.445171	0
CSNK1A1	0.0159636	0.649433	0	0.0292292	0.292094	0
CYREN	0.00852951	0.731499	0	-0.049048	0.00683455	-1
DBF4B	-0.000583778	0.993785	0	0.025423	0.886561	0
DDIT4	0.145771	0.101987	0	0.132055	0.063179	0
DFFA	0.0122993	0.731435	0	-0.0179064	0.610089	0
DIDO1	0.0641881	0.0913682	0	0.0319519	0.374809	0
DNAJB6	0.0800326	0.152078	0	0.108638	0.013076	1
DYRK2	-0.0416253	0.457454	0	-0.0575494	0.179826	0
E2F4	0.00241411	0.97627	0	-0.0794357	0.139513	0
EMD	0.0764959	0.241078	0	-0.00245701	0.979149	0
ENKUR	0.153482	0.167389	0	-0.031412	0.863548	0
FAM184A	0.158371	0.124825	0	-0.0138404	0.946258	0
FAM192A	0.0520517	0.0485048	1	0.0404122	0.0548236	0
FANCM	-0.129925	0.0356923	-1	-0.0839535	0.0745792	0
FCHSD1	0.0908186	0.291971	0	0.0260725	0.843059	0
GTSF1	0.0456053	0.715761	0	-0.0245455	0.919933	0
HSPA1A	-0.066657	0.45048	0	0.140799	0.0250299	1
HSPD1	-0.0573767	0.160871	0	0.0123186	0.845323	0
ITGB3BP	-0.154384	0.0457236	-1	-0.0950035	0.135015	0
JHY	0.122664	0.197951	0	-0.0234516	0.886561	0
KCTD18	-0.0133184	0.625182	0	-0.0114006	0.697486	0
KLC2	0.0289006	0.797594	0	-0.0476239	0.711106	0
LAMP2	0.0425529	0.509135	0	0.096227	0.0334742	1
LATS1	-0.0154377	0.697675	0	-0.00778744	0.915765	0
LMNB1	0.0140317	0.885794	0	0.203828	0.00105523	1
LMNB2	0.0397585	0.51349	0	0.00376499	0.979149	0
MAP2K4	0.0288198	0.622441	0	0.0962332	0.0185352	1
MFN2	0.119669	0.0913682	0	0.0139936	0.933396	0
MLLT3	-0.0215237	0.746171	0	-0.0323442	0.624403	0
MRGBP	-0.000809215	0.982816	0	-0.0136127	0.765562	0
MRPL28	-0.0144669	0.726672	0	0.00921222	0.886561	0	0
MTA1	0.0367757	0.757511	0	-0.0526127	0.67346	0
NCBP3	0.0081093	0.853944	0	0.0404721	0.206003	0
NPM1	-0.126184	0.0985032	0	-0.0621551	0.403173	0
NSL1	0.0115439	0.799783	0	-0.0234926	0.615663	0
PADI4	0.186018	0.0969708	0	0.1909	0.0327897	1
PDCL	-0.0550043	0.11765	0	-0.0219703	0.55878	0
PHF20L1	-0.0355562	0.633026	0	0.0314659	0.693555	0
PIK3R1	-0.0473318	0.27951	0	0.00311803	0.979149	0
PLK1	0.144229	0.209172	0	0.00411476	0.979149	0
POLDIP3	0.0778667	0.0768431	0	0.0334089	0.445171	0
PRKCZ	0.128583	0.0449575	1	0.0577767	0.312324	0
RAB11FIP2	-0.0959911	0.0593204	0	-0.065959	0.109139	0
RAB38	-0.0150992	0.914415	0	-0.00226591	0.985808	0
RAD51AP1	-0.183081	0.12461	0	-0.102986	0.353389	0
RANBP1	0.017681	0.681159	0	-0.0332076	0.331531	0
RANBP2	-0.0711317	0.0913682	0	0.00588607	0.943331	0
RBBP7	-0.0211895	0.545657	0	0.00331765	0.956626	0
RBIS	-0.173789	0.0214129	-1	-0.103055	0.068273	0
RHBDD1	-0.109228	0.03613	-1	-0.108102	0.00854231	-1
RIF1	-0.113464	0.0295624	-1	-0.0467617	0.293918	0
RIPK2	-0.0201863	0.71344	0	0.00419829	0.969317	0
RIT1	0.0127043	0.830771	0	0.0812551	0.0515826	0
RPAP3	-0.0827384	0.126983	0	0.0240236	0.731286	0
RPL14	-0.0610975	0.40215	0	-0.0933087	0.0775204	0	0
RPL23A	-0.134332	0.0449575	-1	-0.0759655	0.173814	0	-1
RPS6KB2	0.0314125	0.45111	0	-0.0361885	0.280464	0	0
RPSA	-0.159769	0.0457236	-1	-0.137521	0.0319398	-1	-2
RUVBL2	0.0304981	0.438814	0	-0.0229541	0.544955	0
SKA3	-0.169002	0.287574	0	-0.243097	0.0392415	-1
SPATS2	0.176872	0.0449575	1	0.0314184	0.80202	0
STIP1	0.0408357	0.350434	0	0.0411575	0.246013	0
STK24	0.0627015	0.119468	0	0.0538862	0.097769	0
STK25	0.0277597	0.673792	0	-0.0464985	0.403173	0
STK3	0.0772122	0.25872	0	0.0553711	0.363488	0
STK40	0.0513941	0.633026	0	0.0726578	0.445171	0
STN1	0.0294408	0.466421	0	0.00666992	0.933396	0
SUPT4H1	0.0864466	0.0763062	0	0.0493635	0.234072	0
TAOK3	0.0241789	0.441049	0	0.0531366	0.0189632	1
TAS2R60	0.194638	0.230437	0	0.0711618	0.719596	0
TBC1D22B	0.0484439	0.620963	0	-0.0897568	0.21598	0
TCEA2	0.113355	0.168628	0	-0.0557146	0.504847	0
TPR	-0.0266217	0.569916	0	0.0613618	0.067645	0
TRAF2	0.0878893	0.0913682	0	0.00873476	0.933396	0
TTLL1	0.0982036	0.0926488	0	-0.0415434	0.478709	0
UBXN10	-0.0072932	0.969629	0	-0.0560546	0.649544	0
UFD1	0.0434646	0.278721	0	0.0247156	0.529978	0
UQCRB	-0.169685	0.233234	0	0.0590582	0.742155	0
VGLL4	0.0551787	0.334479	0	0.0219233	0.760434	0
ZAP70	0.0591201	0.383809	0	-0.00665682	0.956626	0
ZFAND5	-0.116005	0.0167049	-1	-0.0514347	0.182473	0
ZMYM5	-0.0478686	0.27951	0	0.00173045	0.979149	0
VDAC1	-0.00154116	0.97076	0	-0.0225542	0.478709	0
HIF1A	0.0324193	0.563819	0	0.102533	0.0117555	1
TMPO	-0.096065	0.045126	-1	-0.0713071	0.0600605	0
HS71B	0.186199	0.0110641	1	0.0761875	0.196051	0
SYNJ1	-0.00230568	0.97076	0	0.0502356	0.158643	0
BRCA2	-0.161054	0.060909	0	-0.109715	0.115588	0
EEF1D	-0.0413557	0.466421	0	-0.0581628	0.179826	0
DIAPH1	0.0914512	0.287574	0	0.061323	0.445418	0
MFN1	-0.0259487	0.610542	0	0.0163352	0.795731	0
MAPK3	0.171251	0.0217172	1	0.118871	0.0334742	1
KHSRP	0.024647	0.792856	0	-0.0132344	0.933396	0
APP	0.0412519	0.51349	0	0.006054	0.956626	0
AHNAK	-0.006488	0.899464	0	-0.0264733	0.557165	0

## Sheet: TableS4
PD-Alteration	source	term_name	term_id	highlighted	adjusted_p_value	negative_log10_of_adjusted_p_value	term_size	query_size	intersection_size	effective_domain_size	intersections
LRRK2PD-DOWN	GO:BP	cytoplasmic translation	GO:0002181	TRUE	1.78243e-10	9.74899	156	37	10	21031	RPS15A,RPL11,RPS3A,RPL9,RPL34,RPS27,RPS7,RPL23,RPS18,RPSA
LRRK2PD-DOWN	GO:BP	translation	GO:0006412	FALSE	1.34594e-08	7.87097	723	37	14	21031	EPRS1,LARP4,RPS15A,RPL11,RPS3A,ABCE1,RPL9,RPL34,RPS27,RPS7,EEF1A1,RPL23,RPS18,RPSA
LRRK2PD-DOWN	GO:BP	peptide biosynthetic process	GO:0043043	FALSE	2.27522e-08	7.64298	752	37	14	21031	EPRS1,LARP4,RPS15A,RPL11,RPS3A,ABCE1,RPL9,RPL34,RPS27,RPS7,EEF1A1,RPL23,RPS18,RPSA
LRRK2PD-DOWN	GO:BP	amide biosynthetic process	GO:0043604	FALSE	2.02815e-07	6.6929	887	37	14	21031	EPRS1,LARP4,RPS15A,RPL11,RPS3A,ABCE1,RPL9,RPL34,RPS27,RPS7,EEF1A1,RPL23,RPS18,RPSA
LRRK2PD-DOWN	GO:BP	peptide metabolic process	GO:0006518	FALSE	2.88121e-07	6.54043	911	37	14	21031	EPRS1,LARP4,RPS15A,RPL11,RPS3A,ABCE1,RPL9,RPL34,RPS27,RPS7,EEF1A1,RPL23,RPS18,RPSA
LRRK2PD-DOWN	GO:BP	amide metabolic process	GO:0043603	FALSE	8.70717e-07	6.06012	1194	37	15	21031	EPRS1,LARP4,CMAS,RPS15A,RPL11,RPS3A,ABCE1,RPL9,RPL34,RPS27,RPS7,EEF1A1,RPL23,RPS18,RPSA
LRRK2PD-DOWN	GO:BP	ribosome biogenesis	GO:0042254	TRUE	5.69278e-06	5.24468	322	37	9	21031	RBIS,RPS15A,RPL11,RPS3A,ABCE1,DIS3,RPS27,RPS7,RPSA
LRRK2PD-DOWN	GO:BP	signal transduction by p53 class mediator	GO:0072331	FALSE	0.00112361	2.94938	181	37	6	21031	EPRS1,BRCA2,RPL11,RPS7,ATRX,RPL23
LRRK2PD-DOWN	GO:BP	organonitrogen compound biosynthetic process	GO:1901566	FALSE	0.00123043	2.90994	1761	37	14	21031	EPRS1,LARP4,RPS15A,RPL11,RPS3A,ABCE1,RPL9,RPL34,RPS27,RPS7,EEF1A1,RPL23,RPS18,RPSA
LRRK2PD-DOWN	GO:BP	ribosomal small subunit biogenesis	GO:0042274	FALSE	0.00143858	2.84207	101	37	5	21031	RPS15A,RPS3A,RPS27,RPS7,RPSA
LRRK2PD-DOWN	GO:BP	nuclear export	GO:0051168	TRUE	0.0180296	1.74401	169	37	5	21031	NUP107,HSPA9,ABCE1,CSE1L,RANBP2
LRRK2PD-DOWN	GO:BP	regulation of intrinsic apoptotic signaling pathway	GO:2001242	TRUE	0.0257994	1.58839	182	37	5	21031	DNM1L,BAG5,OPA1,RPL11,RPS7
LRRK2PD-DOWN	GO:BP	intrinsic apoptotic signaling pathway	GO:0097193	FALSE	0.0272974	1.56388	315	37	6	21031	DNM1L,BAG5,OPA1,BRCA2,RPL11,RPS7
LRRK2PD-DOWN	GO:BP	nuclear transport	GO:0051169	FALSE	0.0379705	1.42055	334	37	6	21031	NUP107,HSPA9,ABCE1,CSE1L,RPL23,RANBP2
LRRK2PD-DOWN	GO:BP	nucleocytoplasmic transport	GO:0006913	FALSE	0.0379705	1.42055	334	37	6	21031	NUP107,HSPA9,ABCE1,CSE1L,RPL23,RANBP2
LRRK2PD-DOWN	GO:BP	regulation of protein ubiquitination	GO:0031396	FALSE	0.0396473	1.40179	199	37	5	21031	BAG5,FANCM,RPL11,RPS7,RPL23
LRRK2PD-UP	GO:BP	establishment of localization in cell	GO:0051649	TRUE	0.000216806	3.66393	1972	26	13	21031	TUBA1C,RAB5B,RAB8A,MAPK3,POLDIP3,ACTG1,RAB7A,BAX,BAG3,TUBA1A,TUBB,DNM1,AHCYL1
LRRK2PD-UP	GO:BP	intracellular transport	GO:0046907	FALSE	0.00437892	2.35863	1371	26	10	21031	TUBA1C,RAB5B,RAB8A,MAPK3,POLDIP3,RAB7A,BAG3,TUBA1A,TUBB,AHCYL1
LRRK2PD-UP	GO:BP	cell cycle	GO:0007049	TRUE	0.00720316	2.14248	1819	26	11	21031	USP39,CDK2,TUBA1C,TUBB6,TUBG1,MMS19,MAPK3,PRKDC,BAX,TUBA1A,TUBB
LRRK2PD-UP	GO:BP	microtubule cytoskeleton organization	GO:0000226	TRUE	0.018125	1.74172	659	26	7	21031	CDK2,TUBA1C,RAC1,TUBB6,TUBG1,TUBA1A,TUBB
LRRK2PD-UP	GO:BP	microtubule-based process	GO:0007017	FALSE	0.0209714	1.67837	953	26	8	21031	CDK2,TUBA1C,RAC1,TUBB6,TUBG1,BAG3,TUBA1A,TUBB
LRRK2PD-UP	GO:BP	tissue homeostasis	GO:0001894	TRUE	0.0256582	1.59077	264	26	5	21031	MBP,ACTG1,RAB7A,BAX,TUBA1A
LRRK2PD-UP	GO:BP	anatomical structure homeostasis	GO:0060249	FALSE	0.0256582	1.59077	264	26	5	21031	MBP,ACTG1,RAB7A,BAX,TUBA1A
LRRK2PD-UP	GO:BP	organelle assembly	GO:0070925	FALSE	0.0299632	1.52341	1001	26	8	21031	CDK2,RAB8A,ACTG1,RAB7A,PRKDC,MFN2,BAG3,TUBB
LRRK2PD-UP	GO:BP	response to unfolded protein	GO:0006986	TRUE	0.037175	1.42975	137	26	4	21031	STUB1,MFN2,BAX,BAG3
LRRK2PD-UP	GO:BP	positive regulation of DNA metabolic process	GO:0051054	TRUE	0.047395	1.32427	300	26	5	21031	CDK2,MMS19,MAPK3,PRKDC,BAX
sPD-DOWN	GO:BP	cytoplasmic translation	GO:0002181	TRUE	4.0251e-30	29.3952	156	26	18	21031	RPS8,RPL10A,RPL13,RPS11,RPS2,RACK1,RPL19,RPL30,RPL9,RPLP0,RPS13,RPS14,RPS15A,RPS18,RPS3A,RPS5,RPS7,RPSA
sPD-DOWN	GO:BP	amide biosynthetic process	GO:0043604	FALSE	9.23848e-22	21.0344	887	26	21	21031	RPS8,SNCA,LARP4,RPL10A,RPL13,RPS11,RPS2,EEF2,RACK1,RPL19,RPL30,RPL9,RPLP0,RPS13,RPS14,RPS15A,RPS18,RPS3A,RPS5,RPS7,RPSA
sPD-DOWN	GO:BP	translation	GO:0006412	FALSE	1.25809e-21	20.9003	723	26	20	21031	RPS8,LARP4,RPL10A,RPL13,RPS11,RPS2,EEF2,RACK1,RPL19,RPL30,RPL9,RPLP0,RPS13,RPS14,RPS15A,RPS18,RPS3A,RPS5,RPS7,RPSA
sPD-DOWN	GO:BP	peptide biosynthetic process	GO:0043043	FALSE	2.7685e-21	20.5578	752	26	20	21031	RPS8,LARP4,RPL10A,RPL13,RPS11,RPS2,EEF2,RACK1,RPL19,RPL30,RPL9,RPLP0,RPS13,RPS14,RPS15A,RPS18,RPS3A,RPS5,RPS7,RPSA
sPD-DOWN	GO:BP	amide metabolic process	GO:0043603	FALSE	6.2866e-21	20.2016	1194	26	22	21031	RPS8,SNCA,LARP4,RPL10A,RPL13,RPS11,RPS2,CMAS,EEF2,RACK1,RPL19,RPL30,RPL9,RPLP0,RPS13,RPS14,RPS15A,RPS18,RPS3A,RPS5,RPS7,RPSA
sPD-DOWN	GO:BP	peptide metabolic process	GO:0006518	FALSE	1.28299e-19	18.8918	911	26	20	21031	RPS8,LARP4,RPL10A,RPL13,RPS11,RPS2,EEF2,RACK1,RPL19,RPL30,RPL9,RPLP0,RPS13,RPS14,RPS15A,RPS18,RPS3A,RPS5,RPS7,RPSA
sPD-DOWN	GO:BP	organonitrogen compound biosynthetic process	GO:1901566	FALSE	3.09273e-17	16.5097	1761	26	22	21031	RPS8,SNCA,ATP5MG,LARP4,RPL10A,RPL13,RPS11,RPS2,EEF2,RACK1,RPL19,RPL30,RPL9,RPLP0,RPS13,RPS14,RPS15A,RPS18,RPS3A,RPS5,RPS7,RPSA
sPD-DOWN	GO:BP	ribosomal small subunit biogenesis	GO:0042274	TRUE	4.44449e-12	11.3522	101	26	9	21031	RPS8,RPS11,RPS13,RPS14,RPS15A,RPS3A,RPS5,RPS7,RPSA
sPD-DOWN	GO:BP	ribosome biogenesis	GO:0042254	FALSE	9.2841e-11	10.0323	322	26	11	21031	RPS8,RPL10A,RPS11,RPLP0,RPS13,RPS14,RPS15A,RPS3A,RPS5,RPS7,RPSA
sPD-DOWN	GO:BP	ribonucleoprotein complex biogenesis	GO:0022613	FALSE	0.0105602	1.97633	1892	26	11	21031	RPS8,RPL10A,RPS11,RPLP0,RPS13,RPS14,RPS15A,RPS3A,RPS5,RPS7,RPSA
sPD-UP	GO:BP	regulation of protein metabolic process	GO:0051246	TRUE	6.7461e-07	6.17095	2102	27	16	21031	LRRK2,MAP2K6,MBP,YWHAB,PRKDC,GSK3B,IQGAP1,ITCH,RAB1A,RGS2,RIPK1,DNAJB6,HSPA1A,MAP2K4,TAOK3,HIF1A
sPD-UP	GO:BP	regulation of protein modification process	GO:0031399	FALSE	1.30522e-06	5.88432	1229	27	13	21031	LRRK2,MAP2K6,YWHAB,PRKDC,GSK3B,IQGAP1,ITCH,RGS2,RIPK1,HSPA1A,MAP2K4,TAOK3,HIF1A
sPD-UP	GO:BP	regulation of molecular function	GO:0065009	TRUE	1.18826e-05	4.92509	1799	27	14	21031	LRRK2,MBP,YWHAB,GSK3B,IQGAP1,ITCH,RGS2,RIPK1,TOR1AIP1,DNAJB6,HSPA1A,TAOK3,HIF1A,MAPK3
sPD-UP	GO:BP	positive regulation of protein metabolic process	GO:0051247	FALSE	2.30676e-05	4.637	1253	27	12	21031	LRRK2,MAP2K6,MBP,PRKDC,GSK3B,IQGAP1,ITCH,RAB1A,RIPK1,HSPA1A,MAP2K4,TAOK3
sPD-UP	GO:BP	MAPK cascade	GO:0000165	FALSE	2.30822e-05	4.63672	745	27	10	21031	LRRK2,MAP2K6,MBP,IQGAP1,ITCH,RGS2,RIPK1,MAP2K4,TAOK3,MAPK3
sPD-UP	GO:BP	negative regulation of intracellular signal transduction	GO:1902532	FALSE	2.42195e-05	4.61583	544	27	9	21031	LRRK2,GSK3B,ITCH,RGS2,RIPK1,HSPA1A,TAOK3,HIF1A,MAPK3
sPD-UP	GO:BP	negative regulation of signal transduction	GO:0009968	FALSE	3.19285e-05	4.49582	1290	27	12	21031	LRRK2,YWHAB,PRKDC,GSK3B,ITCH,RGS2,RIPK1,HSPA1A,LAMP2,TAOK3,HIF1A,MAPK3
sPD-UP	GO:BP	positive regulation of molecular function	GO:0044093	FALSE	7.18789e-05	4.1434	1097	27	11	21031	LRRK2,MBP,YWHAB,GSK3B,IQGAP1,RIPK1,TOR1AIP1,HSPA1A,TAOK3,HIF1A,MAPK3
sPD-UP	GO:BP	negative regulation of cell communication	GO:0010648	FALSE	7.80326e-05	4.10772	1398	27	12	21031	LRRK2,YWHAB,PRKDC,GSK3B,ITCH,RGS2,RIPK1,HSPA1A,LAMP2,TAOK3,HIF1A,MAPK3
sPD-UP	GO:BP	negative regulation of signaling	GO:0023057	FALSE	7.80326e-05	4.10772	1398	27	12	21031	LRRK2,YWHAB,PRKDC,GSK3B,ITCH,RGS2,RIPK1,HSPA1A,LAMP2,TAOK3,HIF1A,MAPK3
sPD-UP	GO:BP	regulation of phosphate metabolic process	GO:0019220	FALSE	9.9137e-05	4.00376	1132	27	11	21031	LRRK2,MAP2K6,YWHAB,PRKDC,GSK3B,IQGAP1,RGS2,RIPK1,MAP2K4,TAOK3,HIF1A
sPD-UP	GO:BP	regulation of phosphorus metabolic process	GO:0051174	FALSE	0.000100036	3.99984	1133	27	11	21031	LRRK2,MAP2K6,YWHAB,PRKDC,GSK3B,IQGAP1,RGS2,RIPK1,MAP2K4,TAOK3,HIF1A
sPD-UP	GO:BP	regulation of MAPK cascade	GO:0043408	FALSE	0.00010193	3.9917	643	27	9	21031	LRRK2,MAP2K6,IQGAP1,ITCH,RGS2,RIPK1,MAP2K4,TAOK3,MAPK3
sPD-UP	GO:BP	intracellular signaling cassette	GO:0141124	FALSE	0.000193403	3.71354	1861	27	13	21031	LRRK2,MAP2K6,MBP,GSK3B,IQGAP1,ITCH,KPNB1,RGS2,RIPK1,MAP2K4,RIT1,TAOK3,MAPK3
sPD-UP	GO:BP	regulation of catalytic activity	GO:0050790	FALSE	0.00022527	3.6473	1227	27	11	21031	LRRK2,MBP,YWHAB,GSK3B,IQGAP1,RGS2,DNAJB6,HSPA1A,TAOK3,HIF1A,MAPK3
sPD-UP	GO:BP	negative regulation of response to stimulus	GO:0048585	FALSE	0.000474992	3.32331	1648	27	12	21031	LRRK2,YWHAB,PRKDC,GSK3B,ITCH,RGS2,RIPK1,HSPA1A,LAMP2,TAOK3,HIF1A,MAPK3
sPD-UP	GO:BP	positive regulation of catalytic activity	GO:0043085	FALSE	0.000487002	3.31247	773	27	9	21031	LRRK2,MBP,YWHAB,GSK3B,IQGAP1,HSPA1A,TAOK3,HIF1A,MAPK3
sPD-UP	GO:BP	protein phosphorylation	GO:0006468	FALSE	0.000573728	3.24129	1346	27	11	21031	LRRK2,MAP2K6,PRKDC,GSK3B,IQGAP1,RGS2,RIPK1,SRPK1,MAP2K4,TAOK3,MAPK3
sPD-UP	GO:BP	regulation of intracellular signal transduction	GO:1902531	FALSE	0.00100474	2.99795	1766	27	12	21031	LRRK2,MAP2K6,GSK3B,IQGAP1,ITCH,RGS2,RIPK1,HSPA1A,MAP2K4,TAOK3,HIF1A,MAPK3
sPD-UP	GO:BP	cellular response to stress	GO:0033554	FALSE	0.00102955	2.98735	1770	27	12	21031	LRRK2,MAP2K6,PRKDC,GSK3B,RIPK1,DNAJB6,HSPA1A,LAMP2,MAP2K4,TAOK3,HIF1A,MAPK3
sPD-UP	GO:BP	negative regulation of apoptotic process	GO:0043066	FALSE	0.00145874	2.83602	881	27	9	21031	LRRK2,PRKDC,GSK3B,ITCH,RIPK1,DNAJB6,HSPA1A,MAP2K4,HIF1A
sPD-UP	GO:BP	negative regulation of programmed cell death	GO:0043069	FALSE	0.00185862	2.73081	907	27	9	21031	LRRK2,PRKDC,GSK3B,ITCH,RIPK1,DNAJB6,HSPA1A,MAP2K4,HIF1A
sPD-UP	GO:BP	positive regulation of MAPK cascade	GO:0043410	FALSE	0.00227624	2.64278	461	27	7	21031	LRRK2,MAP2K6,IQGAP1,RIPK1,MAP2K4,TAOK3,MAPK3
sPD-UP	GO:BP	phosphorylation	GO:0016310	FALSE	0.00281352	2.55075	1579	27	11	21031	LRRK2,MAP2K6,PRKDC,GSK3B,IQGAP1,RGS2,RIPK1,SRPK1,MAP2K4,TAOK3,MAPK3
sPD-UP	GO:BP	protein localization to nucleus	GO:0034504	TRUE	0.00394251	2.40423	315	27	6	21031	LRRK2,GSK3B,KPNB1,TOR1AIP1,DNAJB6,LMNB1
sPD-UP	GO:BP	JNK cascade	GO:0007254	FALSE	0.00399695	2.39827	173	27	5	21031	LRRK2,ITCH,RIPK1,MAP2K4,TAOK3
sPD-UP	GO:BP	regulation of cellular response to stress	GO:0080135	FALSE	0.00456554	2.34051	512	27	7	21031	LRRK2,PRKDC,GSK3B,DNAJB6,HSPA1A,TAOK3,MAPK3
sPD-UP	GO:BP	macroautophagy	GO:0016236	TRUE	0.00472179	2.32589	325	27	6	21031	LRRK2,RAB1A,RAB5A,LAMP2,HIF1A,MAPK3
sPD-UP	GO:BP	regulation of response to stress	GO:0080134	FALSE	0.00533234	2.27308	1340	27	10	21031	LRRK2,PRKDC,GSK3B,ITCH,RIPK1,DNAJB6,HSPA1A,LAMP2,TAOK3,MAPK3
sPD-UP	GO:BP	protein autophosphorylation	GO:0046777	FALSE	0.00585194	2.2327	187	27	5	21031	LRRK2,GSK3B,RIPK1,TAOK3,MAPK3
sPD-UP	GO:BP	regulation of cytokine production	GO:0001817	TRUE	0.00617986	2.20902	773	27	8	21031	LRRK2,MBP,IQGAP1,ITCH,RAB1A,RIPK1,HSPA1A,HIF1A
sPD-UP	GO:BP	cytokine production	GO:0001816	FALSE	0.00654362	2.18418	779	27	8	21031	LRRK2,MBP,IQGAP1,ITCH,RAB1A,RIPK1,HSPA1A,HIF1A
sPD-UP	GO:BP	intracellular transport	GO:0046907	TRUE	0.00654878	2.18384	1371	27	10	21031	LRRK2,GSK3B,KPNB1,RAB1A,RAB5A,HSPA1A,LAMP2,LMNB1,HIF1A,MAPK3
sPD-UP	GO:BP	response to reactive oxygen species	GO:0000302	FALSE	0.00754781	2.12218	197	27	5	21031	LRRK2,RIPK1,MAP2K4,HIF1A,MAPK3
sPD-UP	GO:BP	negative regulation of phosphate metabolic process	GO:0045936	FALSE	0.00784592	2.10536	355	27	6	21031	LRRK2,YWHAB,PRKDC,GSK3B,IQGAP1,RGS2
sPD-UP	GO:BP	negative regulation of phosphorus metabolic process	GO:0010563	FALSE	0.00797354	2.09835	356	27	6	21031	LRRK2,YWHAB,PRKDC,GSK3B,IQGAP1,RGS2
sPD-UP	GO:BP	defense response	GO:0006952	FALSE	0.00964349	2.01577	1791	27	11	21031	LRRK2,PRKDC,ITCH,RAB1A,RIPK1,SRPK1,HSPA1A,LAMP2,PADI4,HIF1A,MAPK3
sPD-UP	GO:BP	autophagy	GO:0006914	FALSE	0.0100227	1.99901	577	27	7	21031	LRRK2,GSK3B,RAB1A,RAB5A,LAMP2,HIF1A,MAPK3
sPD-UP	GO:BP	process utilizing autophagic mechanism	GO:0061919	FALSE	0.0100227	1.99901	577	27	7	21031	LRRK2,GSK3B,RAB1A,RAB5A,LAMP2,HIF1A,MAPK3
sPD-UP	GO:BP	regulation of apoptotic process	GO:0042981	FALSE	0.011699	1.93185	1463	27	10	21031	LRRK2,MAP2K6,PRKDC,GSK3B,ITCH,RIPK1,DNAJB6,HSPA1A,MAP2K4,HIF1A
sPD-UP	GO:BP	regulation of hydrolase activity	GO:0051336	FALSE	0.0135145	1.8692	604	27	7	21031	LRRK2,MBP,GSK3B,IQGAP1,RGS2,DNAJB6,HSPA1A
sPD-UP	GO:BP	positive regulation of myeloid cell differentiation	GO:0045639	FALSE	0.0135476	1.86814	102	27	4	21031	PRKDC,RIPK1,HSPA1A,HIF1A
sPD-UP	GO:BP	apoptotic signaling pathway	GO:0097190	FALSE	0.0139583	1.85517	607	27	7	21031	LRRK2,PRKDC,GSK3B,RIPK1,HSPA1A,MAP2K4,HIF1A
sPD-UP	GO:BP	response to oxidative stress	GO:0006979	FALSE	0.0140335	1.85283	393	27	6	21031	LRRK2,RIPK1,HSPA1A,MAP2K4,HIF1A,MAPK3
sPD-UP	GO:BP	regulation of programmed cell death	GO:0043067	FALSE	0.0151293	1.82018	1506	27	10	21031	LRRK2,MAP2K6,PRKDC,GSK3B,ITCH,RIPK1,DNAJB6,HSPA1A,MAP2K4,HIF1A
sPD-UP	GO:BP	negative regulation of protein modification process	GO:0031400	FALSE	0.015518	1.80916	400	27	6	21031	LRRK2,YWHAB,PRKDC,GSK3B,RGS2,HSPA1A
sPD-UP	GO:BP	negative regulation of apoptotic signaling pathway	GO:2001234	FALSE	0.0181519	1.74108	236	27	5	21031	LRRK2,GSK3B,RIPK1,HSPA1A,HIF1A
sPD-UP	GO:BP	apoptotic process	GO:0006915	FALSE	0.0182022	1.73988	1913	27	11	21031	LRRK2,MAP2K6,PRKDC,GSK3B,ITCH,RIPK1,DNAJB6,HSPA1A,MAP2K4,HIF1A,MAPK3
sPD-UP	GO:BP	regulation of protein phosphorylation	GO:0001932	FALSE	0.0204709	1.68886	910	27	8	21031	LRRK2,MAP2K6,PRKDC,IQGAP1,RGS2,RIPK1,MAP2K4,TAOK3
sPD-UP	GO:BP	regulation of protein modification by small protein conjugation or removal	GO:1903320	FALSE	0.0204937	1.68838	242	27	5	21031	LRRK2,GSK3B,ITCH,HSPA1A,HIF1A
sPD-UP	GO:BP	cellular response to oxidative stress	GO:0034599	FALSE	0.0204937	1.68838	242	27	5	21031	LRRK2,RIPK1,HSPA1A,MAP2K4,MAPK3
sPD-UP	GO:BP	stem cell differentiation	GO:0048863	FALSE	0.0217498	1.66254	245	27	5	21031	PRKDC,GSK3B,ITCH,HIF1A,MAPK3
sPD-UP	GO:BP	regulation of post-translational protein modification	GO:1901873	FALSE	0.0226201	1.6455	247	27	5	21031	LRRK2,GSK3B,ITCH,HSPA1A,HIF1A
sPD-UP	GO:BP	response to biotic stimulus	GO:0009607	FALSE	0.0238885	1.62181	1586	27	10	21031	PRKDC,GSK3B,ITCH,RAB1A,SRPK1,HSPA1A,LAMP2,PADI4,HIF1A,MAPK3
sPD-UP	GO:BP	programmed cell death	GO:0012501	FALSE	0.0257886	1.58857	1984	27	11	21031	LRRK2,MAP2K6,PRKDC,GSK3B,ITCH,RIPK1,DNAJB6,HSPA1A,MAP2K4,HIF1A,MAPK3
sPD-UP	GO:BP	cell death	GO:0008219	FALSE	0.0262883	1.58024	1988	27	11	21031	LRRK2,MAP2K6,PRKDC,GSK3B,ITCH,RIPK1,DNAJB6,HSPA1A,MAP2K4,HIF1A,MAPK3
sPD-UP	GO:BP	regulation of cellular component organization	GO:0051128	FALSE	0.0284192	1.54639	2425	27	12	21031	LRRK2,ARPC2,GSK3B,ITCH,RAB5A,RGS2,TMOD3,DNAJB6,HSPA1A,LAMP2,HIF1A,MAPK3
sPD-UP	GO:BP	regulation of phosphorylation	GO:0042325	FALSE	0.0315691	1.50074	966	27	8	21031	LRRK2,MAP2K6,PRKDC,IQGAP1,RGS2,RIPK1,MAP2K4,TAOK3
sPD-UP	GO:BP	regulation of cellular component biogenesis	GO:0044087	TRUE	0.0327691	1.48454	971	27	8	21031	LRRK2,ARPC2,GSK3B,RAB5A,TMOD3,DNAJB6,HSPA1A,LAMP2
sPD-UP	GO:BP	positive regulation of phosphorus metabolic process	GO:0010562	FALSE	0.0367994	1.43416	705	27	7	21031	LRRK2,MAP2K6,IQGAP1,RIPK1,MAP2K4,TAOK3,HIF1A
sPD-UP	GO:BP	positive regulation of phosphate metabolic process	GO:0045937	FALSE	0.0367994	1.43416	705	27	7	21031	LRRK2,MAP2K6,IQGAP1,RIPK1,MAP2K4,TAOK3,HIF1A
sPD-UP	GO:BP	erythrocyte differentiation	GO:0030218	FALSE	0.0386505	1.41284	133	27	4	21031	PRKDC,TMOD3,HSPA1A,HIF1A
sPD-UP	GO:BP	positive regulation of defense response	GO:0031349	FALSE	0.0391208	1.40759	471	27	6	21031	LRRK2,PRKDC,RIPK1,HSPA1A,LAMP2,MAPK3
sPD-UP	GO:BP	organelle assembly	GO:0070925	FALSE	0.0408089	1.38924	1001	27	8	21031	LRRK2,PRKDC,GSK3B,KPNB1,RAB1A,RAB5A,TMOD3,HSPA1A
sPD-UP	GO:BP	regulation of JNK cascade	GO:0046328	FALSE	0.0446772	1.34991	138	27	4	21031	ITCH,RIPK1,MAP2K4,TAOK3
sPD-UP	GO:BP	positive regulation of cytokine production	GO:0001819	FALSE	0.0488489	1.31115	490	27	6	21031	LRRK2,MBP,RAB1A,RIPK1,HSPA1A,HIF1A
sPD-UP	GO:BP	biological process involved in interspecies interaction between organisms	GO:0044419	TRUE	0.0495029	1.30537	1724	27	10	21031	PRKDC,ITCH,RAB1A,RAB5A,SRPK1,HSPA1A,LAMP2,PADI4,HIF1A,MAPK3
sPD-UP	GO:BP	erythrocyte homeostasis	GO:0034101	FALSE	0.0499738	1.30126	142	27	4	21031	PRKDC,TMOD3,HSPA1A,HIF1A

## Sheet: TableS5
interactors	odd ratio	lci	uci	p
TUBB6	0.21044	0.0721166	0.614073	0.00433784
SNCA	0.360799	0.158866	0.819409	0.0148541
HSPA1A	3.58303	1.28092	10.0226	0.0150261
BAG3	0.221583	0.0612416	0.801724	0.0216289
ACTA2	0.331412	0.12865	0.853743	0.0221652
TUBG1	0.205878	0.0518367	0.817677	0.0247005
LMNB1	3.15655	1.15033	8.66168	0.0256196
CDK2	0.228374	0.0551805	0.945167	0.0415681
RAB5B	0.254055	0.0671457	0.961255	0.04357
LRRK2	2.73005	1.02803	7.24992	0.0438537
SLC25A6	0.27057	0.073299	0.998762	0.0497788
MFN2	0.316382	0.097498	1.02666	0.0553415
PSMC6	2.85704	0.975708	8.36588	0.055475
ATRX	2.66828	0.970755	7.33419	0.0571104
MMS19	0.282817	0.0739387	1.08178	0.0650146
RPS2	0.336672	0.104605	1.08358	0.0679407
RO60	2.29675	0.853707	6.17903	0.0996086
TUBA1C	0.3392	0.0892082	1.28975	0.112604
RPS27	1.63559	0.870976	3.07145	0.125936
ITGB3BP	2.17759	0.77091	6.15103	0.14186
RIF1	2.25755	0.758729	6.71716	0.14328
RPL23	1.6354	0.839123	3.18728	0.148512
RANBP2	2.16855	0.732662	6.41854	0.162073
EPRS1	2.15291	0.733248	6.32124	0.162896
STUB1	0.380762	0.0941896	1.53923	0.175467
BRCA2	2.14049	0.703307	6.51454	0.180183
FANCM	2.10855	0.691696	6.42765	0.189583
RBIS	1.92522	0.719838	5.14905	0.191872
HSPA4	2.13715	0.677494	6.7416	0.19507
DIS3	2.03721	0.692547	5.9927	0.196138
DNM1	0.62521	0.305258	1.28052	0.199139
SCFD1	2.04056	0.684286	6.08499	0.200743
OPA1	2.0053	0.690349	5.82494	0.200932
RAB8A	0.420323	0.104439	1.69163	0.222454
RPL34	1.51978	0.773569	2.98583	0.224426
BAX	0.43574	0.111899	1.6968	0.23104
ABCE1	1.79758	0.68473	4.71906	0.233692
RPL11	1.62358	0.71439	3.68986	0.247258
ZFAND5	1.95637	0.61798	6.19336	0.253704
RPS3A	1.43173	0.771773	2.65601	0.254996
RPL9	1.47282	0.75603	2.8692	0.255125
CCDC43	1.88648	0.621158	5.72929	0.262773
HSPA9	1.91377	0.60678	6.036	0.268062
RPS15A	1.51577	0.71716	3.20368	0.276022
TUBB	0.514483	0.155577	1.70137	0.276106
BAG5	1.93802	0.584889	6.42163	0.279018
RACK1	0.515698	0.154882	1.71708	0.280553
ZRANB2	1.61765	0.653189	4.00616	0.29856
POLDIP3	0.485774	0.123719	1.90736	0.300825
RAC1	0.515716	0.143792	1.84963	0.309522
EEF2	0.525531	0.151929	1.81784	0.309589
MAP2K4	1.7695	0.57563	5.43948	0.31922
ITCH	1.80291	0.543072	5.98537	0.335669
RPLP0	0.607571	0.215169	1.71559	0.346782
RPL13	0.602089	0.205852	1.76103	0.354166
ACTG1	0.560527	0.164637	1.90838	0.354392
YWHAB	1.75427	0.532072	5.78392	0.355807
LARP4	1.74895	0.53378	5.73051	0.35589
NUP107	1.6904	0.550122	5.19424	0.359363
RAB7A	0.583118	0.181918	1.86912	0.364111
PADI4	0.645727	0.250446	1.66488	0.365406
TMPO	1.62176	0.551568	4.76839	0.379564
RAB5A	1.71302	0.51542	5.69329	0.379727
RAB11FIP2	1.59974	0.55314	4.62662	0.385866
CSE1L	1.66062	0.522322	5.27962	0.390091
SKA3	0.688938	0.293867	1.61514	0.391368
HIF1A	1.64152	0.524988	5.13268	0.394146
RPL30	1.43273	0.623693	3.29122	0.396762
USP39	0.552709	0.138658	2.20317	0.400681
EEF1A1	1.46853	0.597209	3.61111	0.402552
RIT1	1.58911	0.525641	4.80416	0.411883
DNM1L	1.63236	0.505093	5.27548	0.412915
KPNB1	1.7022	0.47477	6.10295	0.414203
MAPK3	0.629971	0.191415	2.07332	0.447082
SUPT4H1	0.630024	0.189605	2.09346	0.450799
RPS7	1.30091	0.635341	2.6637	0.471861
RAB1A	1.5068	0.485869	4.67294	0.477708
AFG3L2	1.62381	0.423245	6.22989	0.479777
CMAS	1.48897	0.487594	4.54688	0.4846
MBP	0.634774	0.177107	2.27512	0.485283
TUBA1A	0.651617	0.190533	2.22851	0.494799
RGS2	1.36626	0.554679	3.36529	0.497428
SRPK1	1.42761	0.445242	4.57746	0.549259
AHCYL1	0.685569	0.17811	2.63884	0.583033
LAMP2	1.32875	0.443088	3.98469	0.611961
RHBDD1	0.717793	0.186376	2.76445	0.629833
HS71B	0.765247	0.256979	2.2788	0.630815
TAOK3	1.37428	0.374963	5.03689	0.631396
RPS5	0.787033	0.280729	2.20647	0.648871
FAM192A	0.7475	0.197503	2.8291	0.668246
RPS13	1.20862	0.461768	3.16341	0.699512
RPSA	1.20279	0.454809	3.18092	0.709794
RPL10A	0.828766	0.306798	2.23878	0.711056
RPS18	1.16078	0.519451	2.59393	0.716283
MAP2K6	1.25222	0.359889	4.35702	0.723676
IQGAP1	1.22217	0.390678	3.82338	0.730249
TOR1AIP1	1.22099	0.362526	4.11229	0.74725
RPS14	1.15838	0.460418	2.91439	0.754798
PRKDC	0.829523	0.245791	2.79957	0.763286
RIPK1	0.82944	0.220162	3.12484	0.78229
RPS8	1.14078	0.442029	2.94409	0.785401
ARPC2	1.18349	0.333685	4.19749	0.794239
ATP5MG	0.865461	0.289628	2.58615	0.795855
TMOD3	1.13704	0.311812	4.14625	0.84574
GSK3B	0.882139	0.236804	3.28613	0.85174
RPS11	1.07214	0.392005	2.93233	0.892062
SSR4	0.924121	0.264655	3.22684	0.901558
RPL19	0.943111	0.314296	2.83	0.916793
DNAJB6	1.04908	0.290494	3.78862	0.941699

## Sheet: TableS6
interactor	WGCNA_Module
HSP90AA1	blue
HSPA8	blue
ARHGEF7	blue
MBP	blue
AGO1	blue
DNAJA1	blue
PRKDC	blue
RAC1	blue
RPL23	blue
RPS20	blue
RPS8	blue
AHCYL1	blue
ATP5MG	blue
CLTC	blue
EEF1A1	blue
LARP7	blue
LDHB	blue
MDN1	blue
MYL6	blue
PPP1R8	blue
RPL10A	blue
RPL13	blue
RPS11	blue
RPS2	blue
RPS23	blue
RPS27	blue
RPS3	blue
ABCE1	blue
ATP2A2	blue
ATP5PO	blue
GSK3B	blue
IQGAP1	blue
KPNB1	blue
MSH2	blue
MYL12B	blue
PHB	blue
PSMC6	blue
RACK1	blue
RIPK1	blue
RPL11	blue
RPL12	blue
RPL19	blue
RPL21	blue
RPL24	blue
RPL3	blue
RPL30	blue
RPL34	blue
RPL9	blue
RPLP0	blue
RPS13	blue
RPS14	blue
RPS15A	blue
RPS18	blue
RPS19	blue
RPS3A	blue
RPS5	blue
RPS7	blue
SSR4	blue
TMOD3	blue
HSPH1	blue
CBX3	blue
CCDC43	blue
CETN3	blue
DNAJB6	blue
HSPD1	blue
ITGB3BP	blue
NCBP3	blue
NPM1	blue
RBIS	blue
RPL14	blue
RPL23A	blue
RPSA	blue
STK24	blue
TAOK3	blue
UQCRB	blue
EEF1D	blue
ACTR3	brown
CSE1L	brown
LARP4	brown
SCFD1	brown
TNPO1	brown
ZRANB2	brown
ACLY	brown
AP3B1	brown
ATRX	brown
CAPZA1	brown
CAPZA2	brown
COQ8A	brown
DIS3	brown
GNA13	brown
GOLGA2	brown
HDAC6	brown
KIF2A	brown
NDUFAF7	brown
NUP107	brown
OPA1	brown
PPP1R12A	brown
PRPF6	brown
PYGB	brown
RAB11A	brown
RBM39	brown
RO60	brown
SF3B1	brown
DHX16	brown
CALM2	brown
FANCM	brown
NSL1	brown
PHF20L1	brown
PIK3R1	brown
POLDIP3	brown
RAB11FIP2	brown
RIF1	brown
RPAP3	brown
TPR	brown
ZFAND5	brown
ZMYM5	brown
TMPO	brown
MFN1	brown
MSN	turquoise
STUB1	turquoise
RAB5B	turquoise
ARFGAP1	turquoise
BAG5	turquoise
GAK	turquoise
MAP2K3	turquoise
MAP2K7	turquoise
TP53	turquoise
YWHAH	turquoise
CDC42	turquoise
AGO2	turquoise
DVL2	turquoise
DVL3	turquoise
MYO1C	turquoise
AKT1	turquoise
CAPZB	turquoise
DYNC1H1	turquoise
GNAI2	turquoise
LRRK1	turquoise
PLEC	turquoise
PPP1CA	turquoise
PSMD11	turquoise
RAB7A	turquoise
RAB8A	turquoise
ACTB	turquoise
AKAP8	turquoise
AP2M1	turquoise
ATP5F1A	turquoise
CCT5	turquoise
CNP	turquoise
CSNK1D	turquoise
CUEDC1	turquoise
DBN1	turquoise
EFHD2	turquoise
EIF4EBP1	turquoise
GNA12	turquoise
HERC2	turquoise
HK1	turquoise
LRRC47	turquoise
MMS19	turquoise
MOGS	turquoise
MPRIP	turquoise
MYO1F	turquoise
NCLN	turquoise
NEURL4	turquoise
NFATC2	turquoise
PKM	turquoise
POLD1	turquoise
POLE	turquoise
PPP2R1A	turquoise
PRKACA	turquoise
RAB11B	turquoise
RAB1B	turquoise
SEC16A	turquoise
SF3B2	turquoise
SH3GL1	turquoise
SLC25A1	turquoise
SLC25A11	turquoise
SLC25A22	turquoise
TCF25	turquoise
TPM2	turquoise
TRAP1	turquoise
VPS4A	turquoise
ACIN1	turquoise
ADRM1	turquoise
AHDC1	turquoise
APEX2	turquoise
BAG3	turquoise
CALM3	turquoise
CAMK1D	turquoise
DIDO1	turquoise
E2F4	turquoise
EMD	turquoise
FCHSD1	turquoise
KLC2	turquoise
LMNB2	turquoise
MTA1	turquoise
PDCL	turquoise
PRKCZ	turquoise
RANBP2	turquoise
RPS6KB2	turquoise
STK25	turquoise
STK40	turquoise
TBC1D22B	turquoise
TCEA2	turquoise
TRAF2	turquoise
UFD1	turquoise
VGLL4	turquoise
ZAP70	turquoise
DIAPH1	turquoise
KHSRP	turquoise

## Sheet: TableS7
WGCNA.Module	source	term_name	group	term_id	highlighted	adjusted_p_value	negative_log10_of_adjusted_p_value	term_size	query_size	intersection_size	effective_domain_size	intersections
MBlue	GO:BP	positive regulation of apoptotic process	apoptosis	GO:0043065	TRUE	0.00309996	2.50864	512	74	11	21031	ARHGEF7,DNAJA1,PRKDC,RPS3,ATP2A2,PHB,RACK1,RIPK1,RPL11,RPS7,HSPD1
MBlue	GO:BP	regulation of apoptotic process	apoptosis	GO:0042981	FALSE	0.00416047	2.38086	1463	74	18	21031	HSP90AA1,ARHGEF7,DNAJA1,PRKDC,RPS3,ATP2A2,GSK3B,MSH2,PHB,RACK1,RIPK1,RPL11,RPS3A,RPS7,DNAJB6,HSPD1,ITGB3BP,NPM1
MBlue	GO:BP	positive regulation of programmed cell death	apoptosis	GO:0043068	FALSE	0.00448769	2.34798	532	74	11	21031	ARHGEF7,DNAJA1,PRKDC,RPS3,ATP2A2,PHB,RACK1,RIPK1,RPL11,RPS7,HSPD1
MBlue	GO:BP	regulation of programmed cell death	apoptosis	GO:0043067	FALSE	0.0062669	2.20295	1506	74	18	21031	HSP90AA1,ARHGEF7,DNAJA1,PRKDC,RPS3,ATP2A2,GSK3B,MSH2,PHB,RACK1,RIPK1,RPL11,RPS3A,RPS7,DNAJB6,HSPD1,ITGB3BP,NPM1
MBlue	GO:BP	apoptotic process	apoptosis	GO:0006915	FALSE	0.0121152	1.91667	1913	74	20	21031	HSP90AA1,ARHGEF7,DNAJA1,PRKDC,AHCYL1,RPS3,ATP2A2,GSK3B,MSH2,PHB,RACK1,RIPK1,RPL11,RPS3A,RPS7,DNAJB6,HSPD1,ITGB3BP,NPM1,STK24
MBlue	GO:BP	programmed cell death	apoptosis	GO:0012501	FALSE	0.0208889	1.68008	1984	74	20	21031	HSP90AA1,ARHGEF7,DNAJA1,PRKDC,AHCYL1,RPS3,ATP2A2,GSK3B,MSH2,PHB,RACK1,RIPK1,RPL11,RPS3A,RPS7,DNAJB6,HSPD1,ITGB3BP,NPM1,STK24
MBlue	GO:BP	cell death	apoptosis	GO:0008219	FALSE	0.0215226	1.6671	1988	74	20	21031	HSP90AA1,ARHGEF7,DNAJA1,PRKDC,AHCYL1,RPS3,ATP2A2,GSK3B,MSH2,PHB,RACK1,RIPK1,RPL11,RPS3A,RPS7,DNAJB6,HSPD1,ITGB3BP,NPM1,STK24
MBlue	GO:BP	intrinsic apoptotic signaling pathway	apoptosis	GO:0097193	TRUE	0.0274235	1.56188	315	74	8	21031	DNAJA1,PRKDC,RPS3,MSH2,RACK1,RPL11,RPS7,STK24
MBlue	GO:BP	chaperone-mediated autophagy	autophagy	GO:0061684	TRUE	0.0341808	1.46622	15	74	3	21031	HSP90AA1,HSPA8,EEF1A1
MBlue	GO:BP	cytoplasmic translation	biosynthesis	GO:0002181	TRUE	2.33e-48	47.6321	156	74	33	21031	RPL23,RPS20,RPS8,RPL10A,RPL13,RPS11,RPS2,RPS23,RPS27,RPS3,RACK1,RPL11,RPL12,RPL19,RPL21,RPL24,RPL3,RPL30,RPL34,RPL9,RPLP0,RPS13,RPS14,RPS15A,RPS18,RPS19,RPS3A,RPS5,RPS7,RPL14,RPL23A,RPSA,EEF1D
MBlue	GO:BP	translation	biosynthesis	GO:0006412	FALSE	9.04e-33	32.0439	723	74	38	21031	AGO1,PRKDC,RPL23,RPS20,RPS8,EEF1A1,RPL10A,RPL13,RPS11,RPS2,RPS23,RPS27,RPS3,ABCE1,RACK1,RPL11,RPL12,RPL19,RPL21,RPL24,RPL3,RPL30,RPL34,RPL9,RPLP0,RPS13,RPS14,RPS15A,RPS18,RPS19,RPS3A,RPS5,RPS7,NPM1,RPL14,RPL23A,RPSA,EEF1D
MBlue	GO:BP	peptide biosynthetic process	biosynthesis	GO:0043043	FALSE	3.98e-32	31.3998	752	74	38	21031	AGO1,PRKDC,RPL23,RPS20,RPS8,EEF1A1,RPL10A,RPL13,RPS11,RPS2,RPS23,RPS27,RPS3,ABCE1,RACK1,RPL11,RPL12,RPL19,RPL21,RPL24,RPL3,RPL30,RPL34,RPL9,RPLP0,RPS13,RPS14,RPS15A,RPS18,RPS19,RPS3A,RPS5,RPS7,NPM1,RPL14,RPL23A,RPSA,EEF1D
MBlue	GO:BP	amide biosynthetic process	biosynthesis	GO:0043604	FALSE	1.94e-29	28.7129	887	74	38	21031	AGO1,PRKDC,RPL23,RPS20,RPS8,EEF1A1,RPL10A,RPL13,RPS11,RPS2,RPS23,RPS27,RPS3,ABCE1,RACK1,RPL11,RPL12,RPL19,RPL21,RPL24,RPL3,RPL30,RPL34,RPL9,RPLP0,RPS13,RPS14,RPS15A,RPS18,RPS19,RPS3A,RPS5,RPS7,NPM1,RPL14,RPL23A,RPSA,EEF1D
MBlue	GO:BP	organonitrogen compound biosynthetic process	biosynthesis	GO:1901566	FALSE	6.04e-22	21.2187	1761	74	41	21031	AGO1,PRKDC,RPL23,RPS20,RPS8,ATP5MG,CLTC,EEF1A1,RPL10A,RPL13,RPS11,RPS2,RPS23,RPS27,RPS3,ABCE1,ATP5PO,RACK1,RPL11,RPL12,RPL19,RPL21,RPL24,RPL3,RPL30,RPL34,RPL9,RPLP0,RPS13,RPS14,RPS15A,RPS18,RPS19,RPS3A,RPS5,RPS7,NPM1,RPL14,RPL23A,RPSA,EEF1D
MBlue	GO:BP	cellular nitrogen compound biosynthetic process	biosynthesis	GO:0044271	FALSE	1.03e-13	12.9886	4836	74	51	21031	HSP90AA1,HSPA8,AGO1,PRKDC,RAC1,RPL23,RPS20,RPS8,ATP5MG,EEF1A1,LARP7,RPL10A,RPL13,RPS11,RPS2,RPS23,RPS27,RPS3,ABCE1,ATP5PO,PHB,PSMC6,RACK1,RIPK1,RPL11,RPL12,RPL19,RPL21,RPL24,RPL3,RPL30,RPL34,RPL9,RPLP0,RPS13,RPS14,RPS15A,RPS18,RPS19,RPS3A,RPS5,RPS7,CBX3,DNAJB6,ITGB3BP,NCBP3,NPM1,RPL14,RPL23A,RPSA,EEF1D
MBlue	GO:BP	gene expression	biosynthesis	GO:0010467	FALSE	2.37414e-06	5.62449	9214	74	58	21031	HSP90AA1,HSPA8,MBP,AGO1,DNAJA1,PRKDC,RAC1,RPL23,RPS20,RPS8,AHCYL1,EEF1A1,LARP7,PPP1R8,RPL10A,RPL13,RPS11,RPS2,RPS23,RPS27,RPS3,ABCE1,GSK3B,IQGAP1,MSH2,PHB,PSMC6,RACK1,RIPK1,RPL11,RPL12,RPL19,RPL21,RPL24,RPL3,RPL30,RPL34,RPL9,RPLP0,RPS13,RPS14,RPS15A,RPS18,RPS19,RPS3A,RPS5,RPS7,HSPH1,CBX3,DNAJB6,HSPD1,ITGB3BP,NCBP3,NPM1,RPL14,RPL23A,RPSA,EEF1D
MBlue	GO:BP	macromolecule biosynthetic process	biosynthesis	GO:0009059	FALSE	5.34927e-06	5.27171	9691	74	59	21031	HSP90AA1,HSPA8,MBP,AGO1,DNAJA1,PRKDC,RAC1,RPL23,RPS20,RPS8,AHCYL1,CLTC,EEF1A1,LARP7,PPP1R8,RPL10A,RPL13,RPS11,RPS2,RPS23,RPS27,RPS3,ABCE1,GSK3B,IQGAP1,MSH2,PHB,PSMC6,RACK1,RIPK1,RPL11,RPL12,RPL19,RPL21,RPL24,RPL3,RPL30,RPL34,RPL9,RPLP0,RPS13,RPS14,RPS15A,RPS18,RPS19,RPS3A,RPS5,RPS7,HSPH1,CBX3,DNAJB6,HSPD1,ITGB3BP,NCBP3,NPM1,RPL14,RPL23A,RPSA,EEF1D
MBlue	GO:BP	cellular component biogenesis	biosynthesis	GO:0044085	FALSE	6.60604e-06	5.18006	4955	74	41	21031	HSP90AA1,HSPA8,ARHGEF7,AGO1,PRKDC,RAC1,RPS8,CLTC,MDN1,RPL10A,RPS11,RPS23,RPS27,RPS3,ABCE1,ATP2A2,GSK3B,IQGAP1,KPNB1,PSMC6,RACK1,RIPK1,RPL11,RPL24,RPLP0,RPS13,RPS14,RPS15A,RPS19,RPS3A,RPS5,RPS7,TMOD3,DNAJB6,HSPD1,ITGB3BP,NPM1,RBIS,RPL14,RPL23A,RPSA
MBlue	GO:BP	cellular biosynthetic process	biosynthesis	GO:0044249	FALSE	1.53551e-05	4.81375	10565	74	61	21031	HSP90AA1,HSPA8,MBP,AGO1,DNAJA1,PRKDC,RAC1,RPL23,RPS20,RPS8,AHCYL1,ATP5MG,CLTC,EEF1A1,LARP7,PPP1R8,RPL10A,RPL13,RPS11,RPS2,RPS23,RPS27,RPS3,ABCE1,ATP5PO,GSK3B,IQGAP1,MSH2,PHB,PSMC6,RACK1,RIPK1,RPL11,RPL12,RPL19,RPL21,RPL24,RPL3,RPL30,RPL34,RPL9,RPLP0,RPS13,RPS14,RPS15A,RPS18,RPS19,RPS3A,RPS5,RPS7,HSPH1,CBX3,DNAJB6,HSPD1,ITGB3BP,NCBP3,NPM1,RPL14,RPL23A,RPSA,EEF1D
MBlue	GO:BP	organic substance biosynthetic process	biosynthesis	GO:1901576	FALSE	2.22321e-05	4.65302	10646	74	61	21031	HSP90AA1,HSPA8,MBP,AGO1,DNAJA1,PRKDC,RAC1,RPL23,RPS20,RPS8,AHCYL1,ATP5MG,CLTC,EEF1A1,LARP7,PPP1R8,RPL10A,RPL13,RPS11,RPS2,RPS23,RPS27,RPS3,ABCE1,ATP5PO,GSK3B,IQGAP1,MSH2,PHB,PSMC6,RACK1,RIPK1,RPL11,RPL12,RPL19,RPL21,RPL24,RPL3,RPL30,RPL34,RPL9,RPLP0,RPS13,RPS14,RPS15A,RPS18,RPS19,RPS3A,RPS5,RPS7,HSPH1,CBX3,DNAJB6,HSPD1,ITGB3BP,NCBP3,NPM1,RPL14,RPL23A,RPSA,EEF1D
MBlue	GO:BP	biosynthetic process	biosynthesis	GO:0009058	FALSE	2.8902e-05	4.53907	10704	74	61	21031	HSP90AA1,HSPA8,MBP,AGO1,DNAJA1,PRKDC,RAC1,RPL23,RPS20,RPS8,AHCYL1,ATP5MG,CLTC,EEF1A1,LARP7,PPP1R8,RPL10A,RPL13,RPS11,RPS2,RPS23,RPS27,RPS3,ABCE1,ATP5PO,GSK3B,IQGAP1,MSH2,PHB,PSMC6,RACK1,RIPK1,RPL11,RPL12,RPL19,RPL21,RPL24,RPL3,RPL30,RPL34,RPL9,RPLP0,RPS13,RPS14,RPS15A,RPS18,RPS19,RPS3A,RPS5,RPS7,HSPH1,CBX3,DNAJB6,HSPD1,ITGB3BP,NCBP3,NPM1,RPL14,RPL23A,RPSA,EEF1D
MBlue	GO:BP	cellular component organization or biogenesis	biosynthesis	GO:0071840	FALSE	0.00217666	2.66221	8361	74	50	21031	HSP90AA1,HSPA8,ARHGEF7,MBP,AGO1,PRKDC,RAC1,RPL23,RPS8,AHCYL1,CLTC,MDN1,RPL10A,RPS11,RPS23,RPS27,RPS3,ABCE1,ATP2A2,GSK3B,IQGAP1,KPNB1,MSH2,PHB,PSMC6,RACK1,RIPK1,RPL11,RPL24,RPLP0,RPS13,RPS14,RPS15A,RPS19,RPS3A,RPS5,RPS7,TMOD3,CBX3,CETN3,DNAJB6,HSPD1,ITGB3BP,NPM1,RBIS,RPL14,RPL23A,RPSA,STK24,TAOK3
MBlue	GO:BP	regulation of molecular function	general	GO:0065009	FALSE	5.04332e-05	4.29728	1799	74	23	21031	HSP90AA1,ARHGEF7,MBP,DNAJA1,RPL23,AHCYL1,EEF1A1,RPS2,RPS3,ABCE1,ATP2A2,GSK3B,IQGAP1,MSH2,PHB,RACK1,RIPK1,RPL11,RPS7,DNAJB6,HSPD1,NPM1,TAOK3
MBlue	GO:BP	positive regulation of molecular function	general	GO:0044093	FALSE	0.00973471	2.01168	1097	74	15	21031	HSP90AA1,ARHGEF7,MBP,RPS2,RPS3,GSK3B,IQGAP1,MSH2,PHB,RACK1,RIPK1,RPL11,HSPD1,NPM1,TAOK3
MBlue	GO:BP	non-membrane-bounded organelle assembly	intracellular organisation	GO:0140694	FALSE	1.39e-09	8.85645	409	74	16	21031	PRKDC,MDN1,RPS23,RPS27,RPS3,KPNB1,RPL11,RPL24,RPLP0,RPS14,RPS19,RPS5,TMOD3,NPM1,RPL23A,RPSA
MBlue	GO:BP	organelle assembly	intracellular organisation	GO:0070925	FALSE	1.45261e-05	4.83785	1001	74	18	21031	PRKDC,MDN1,RPS23,RPS27,RPS3,ATP2A2,GSK3B,KPNB1,RPL11,RPL24,RPLP0,RPS14,RPS19,RPS5,TMOD3,NPM1,RPL23A,RPSA
MBlue	GO:BP	organelle organization	intracellular organisation	GO:0006996	FALSE	0.000935756	3.02884	3613	74	31	21031	HSP90AA1,ARHGEF7,PRKDC,RAC1,CLTC,MDN1,RPS23,RPS27,RPS3,ABCE1,ATP2A2,GSK3B,IQGAP1,KPNB1,MSH2,PHB,RACK1,RPL11,RPL24,RPLP0,RPS14,RPS19,RPS5,TMOD3,CETN3,DNAJB6,HSPD1,ITGB3BP,NPM1,RPL23A,RPSA
MBlue	GO:BP	protein-containing complex organization	intracellular organisation	GO:0043933	TRUE	0.0131389	1.88144	4074	74	31	21031	HSP90AA1,HSPA8,ARHGEF7,AGO1,PRKDC,RAC1,RPL23,CLTC,MDN1,RPS27,RPS3,ABCE1,ATP2A2,GSK3B,PHB,PSMC6,RACK1,RIPK1,RPL11,RPL24,RPLP0,RPS14,RPS19,RPS5,TMOD3,CBX3,HSPD1,ITGB3BP,NPM1,RPL23A,RPSA
MBlue	GO:BP	regulation of protein-containing complex assembly	intracellular organisation	GO:0043254	TRUE	0.0284752	1.54553	417	74	9	21031	HSP90AA1,HSPA8,ARHGEF7,RAC1,RPS3,GSK3B,PSMC6,RACK1,TMOD3
MBlue	GO:BP	peptide metabolic process	metabolism	GO:0006518	FALSE	5.24e-29	28.2811	911	74	38	21031	AGO1,PRKDC,RPL23,RPS20,RPS8,EEF1A1,RPL10A,RPL13,RPS11,RPS2,RPS23,RPS27,RPS3,ABCE1,RACK1,RPL11,RPL12,RPL19,RPL21,RPL24,RPL3,RPL30,RPL34,RPL9,RPLP0,RPS13,RPS14,RPS15A,RPS18,RPS19,RPS3A,RPS5,RPS7,NPM1,RPL14,RPL23A,RPSA,EEF1D
MBlue	GO:BP	amide metabolic process	metabolism	GO:0043603	FALSE	1.12e-24	23.9506	1194	74	38	21031	AGO1,PRKDC,RPL23,RPS20,RPS8,EEF1A1,RPL10A,RPL13,RPS11,RPS2,RPS23,RPS27,RPS3,ABCE1,RACK1,RPL11,RPL12,RPL19,RPL21,RPL24,RPL3,RPL30,RPL34,RPL9,RPLP0,RPS13,RPS14,RPS15A,RPS18,RPS19,RPS3A,RPS5,RPS7,NPM1,RPL14,RPL23A,RPSA,EEF1D
MBlue	GO:BP	protein metabolic process	metabolism	GO:0019538	FALSE	3.93e-16	15.4054	4912	74	54	21031	HSP90AA1,HSPA8,MBP,AGO1,DNAJA1,PRKDC,RAC1,RPL23,RPS20,RPS8,EEF1A1,PPP1R8,RPL10A,RPL13,RPS11,RPS2,RPS23,RPS27,RPS3,ABCE1,GSK3B,IQGAP1,PHB,PSMC6,RACK1,RIPK1,RPL11,RPL12,RPL19,RPL21,RPL24,RPL3,RPL30,RPL34,RPL9,RPLP0,RPS13,RPS14,RPS15A,RPS18,RPS19,RPS3A,RPS5,RPS7,HSPH1,DNAJB6,HSPD1,NPM1,RPL14,RPL23A,RPSA,STK24,TAOK3,EEF1D
MBlue	GO:BP	organonitrogen compound metabolic process	metabolism	GO:1901564	FALSE	1.25e-15	14.9033	5986	74	58	21031	HSP90AA1,HSPA8,MBP,AGO1,DNAJA1,PRKDC,RAC1,RPL23,RPS20,RPS8,ATP5MG,CLTC,EEF1A1,LDHB,PPP1R8,RPL10A,RPL13,RPS11,RPS2,RPS23,RPS27,RPS3,ABCE1,ATP5PO,GSK3B,IQGAP1,PHB,PSMC6,RACK1,RIPK1,RPL11,RPL12,RPL19,RPL21,RPL24,RPL3,RPL30,RPL34,RPL9,RPLP0,RPS13,RPS14,RPS15A,RPS18,RPS19,RPS3A,RPS5,RPS7,HSPH1,DNAJB6,HSPD1,NPM1,RPL14,RPL23A,RPSA,STK24,TAOK3,EEF1D
MBlue	GO:BP	cellular nitrogen compound metabolic process	metabolism	GO:0034641	FALSE	7.71e-07	6.11279	8692	74	57	21031	HSP90AA1,HSPA8,AGO1,PRKDC,RAC1,RPL23,RPS20,RPS8,AHCYL1,ATP5MG,EEF1A1,LARP7,LDHB,PPP1R8,RPL10A,RPL13,RPS11,RPS2,RPS23,RPS27,RPS3,ABCE1,ATP5PO,MSH2,PHB,PSMC6,RACK1,RIPK1,RPL11,RPL12,RPL19,RPL21,RPL24,RPL3,RPL30,RPL34,RPL9,RPLP0,RPS13,RPS14,RPS15A,RPS18,RPS19,RPS3A,RPS5,RPS7,CBX3,DNAJB6,HSPD1,ITGB3BP,NCBP3,NPM1,RPL14,RPL23A,RPSA,TAOK3,EEF1D
MBlue	GO:BP	regulation of protein metabolic process	metabolism	GO:0051246	FALSE	4.28299e-05	4.36825	2102	74	25	21031	HSP90AA1,MBP,AGO1,DNAJA1,PRKDC,RAC1,RPL23,EEF1A1,PPP1R8,RPS2,RPS3,ABCE1,GSK3B,IQGAP1,PHB,PSMC6,RACK1,RIPK1,RPL11,RPS14,RPS7,DNAJB6,HSPD1,NPM1,TAOK3
MBlue	GO:BP	ncRNA processing	metabolism	GO:0034470	FALSE	7.24933e-05	4.1397	438	74	12	21031	AGO1,PRKDC,RPS8,LARP7,RPL10A,RPS27,RIPK1,RPL11,RPS14,RPS19,RPS7,RPL14
MBlue	GO:BP	nitrogen compound metabolic process	metabolism	GO:0006807	FALSE	8.40273e-05	4.07558	11995	74	64	21031	HSP90AA1,HSPA8,MBP,AGO1,DNAJA1,PRKDC,RAC1,RPL23,RPS20,RPS8,AHCYL1,ATP5MG,CLTC,EEF1A1,LARP7,LDHB,PPP1R8,RPL10A,RPL13,RPS11,RPS2,RPS23,RPS27,RPS3,ABCE1,ATP5PO,GSK3B,IQGAP1,MSH2,PHB,PSMC6,RACK1,RIPK1,RPL11,RPL12,RPL19,RPL21,RPL24,RPL3,RPL30,RPL34,RPL9,RPLP0,RPS13,RPS14,RPS15A,RPS18,RPS19,RPS3A,RPS5,RPS7,HSPH1,CBX3,DNAJB6,HSPD1,ITGB3BP,NCBP3,NPM1,RPL14,RPL23A,RPSA,STK24,TAOK3,EEF1D
MBlue	GO:BP	cellular metabolic process	metabolism	GO:0044237	FALSE	0.000147707	3.8306	12881	74	66	21031	HSP90AA1,HSPA8,MBP,AGO1,DNAJA1,PRKDC,RAC1,RPL23,RPS20,RPS8,AHCYL1,ATP5MG,CLTC,EEF1A1,LARP7,LDHB,PPP1R8,RPL10A,RPL13,RPS11,RPS2,RPS23,RPS27,RPS3,ABCE1,ATP2A2,ATP5PO,GSK3B,IQGAP1,MSH2,PHB,PSMC6,RACK1,RIPK1,RPL11,RPL12,RPL19,RPL21,RPL24,RPL3,RPL30,RPL34,RPL9,RPLP0,RPS13,RPS14,RPS15A,RPS18,RPS19,RPS3A,RPS5,RPS7,HSPH1,CBX3,DNAJB6,HSPD1,ITGB3BP,NCBP3,NPM1,RPL14,RPL23A,RPSA,STK24,TAOK3,UQCRB,EEF1D
MBlue	GO:BP	primary metabolic process	metabolism	GO:0044238	FALSE	0.000697122	3.15669	12505	74	64	21031	HSP90AA1,HSPA8,MBP,AGO1,DNAJA1,PRKDC,RAC1,RPL23,RPS20,RPS8,AHCYL1,ATP5MG,CLTC,EEF1A1,LARP7,LDHB,PPP1R8,RPL10A,RPL13,RPS11,RPS2,RPS23,RPS27,RPS3,ABCE1,ATP5PO,GSK3B,IQGAP1,MSH2,PHB,PSMC6,RACK1,RIPK1,RPL11,RPL12,RPL19,RPL21,RPL24,RPL3,RPL30,RPL34,RPL9,RPLP0,RPS13,RPS14,RPS15A,RPS18,RPS19,RPS3A,RPS5,RPS7,HSPH1,CBX3,DNAJB6,HSPD1,ITGB3BP,NCBP3,NPM1,RPL14,RPL23A,RPSA,STK24,TAOK3,EEF1D
MBlue	GO:BP	ncRNA metabolic process	metabolism	GO:0034660	FALSE	0.00412327	2.38476	640	74	12	21031	AGO1,PRKDC,RPS8,LARP7,RPL10A,RPS27,RIPK1,RPL11,RPS14,RPS19,RPS7,RPL14
MBlue	GO:BP	negative regulation of protein metabolic process	metabolism	GO:0051248	FALSE	0.0044673	2.34996	766	74	13	21031	AGO1,DNAJA1,PRKDC,RPL23,PPP1R8,RPS3,GSK3B,PHB,RACK1,RPL11,RPS7,DNAJB6,NPM1
MBlue	GO:BP	macromolecule metabolic process	metabolism	GO:0043170	FALSE	0.0110513	1.95659	12170	74	61	21031	HSP90AA1,HSPA8,MBP,AGO1,DNAJA1,PRKDC,RAC1,RPL23,RPS20,RPS8,AHCYL1,CLTC,EEF1A1,LARP7,PPP1R8,RPL10A,RPL13,RPS11,RPS2,RPS23,RPS27,RPS3,ABCE1,GSK3B,IQGAP1,MSH2,PHB,PSMC6,RACK1,RIPK1,RPL11,RPL12,RPL19,RPL21,RPL24,RPL3,RPL30,RPL34,RPL9,RPLP0,RPS13,RPS14,RPS15A,RPS18,RPS19,RPS3A,RPS5,RPS7,HSPH1,CBX3,DNAJB6,HSPD1,ITGB3BP,NCBP3,NPM1,RPL14,RPL23A,RPSA,STK24,TAOK3,EEF1D
MBlue	GO:BP	negative regulation of nitrogen compound metabolic process	metabolism	GO:0051172	FALSE	0.0277072	1.55741	2202	74	21	21031	HSPA8,AGO1,DNAJA1,PRKDC,RPL23,CLTC,LARP7,PPP1R8,RPS3,ABCE1,GSK3B,MSH2,PHB,RACK1,RPL11,RPS13,RPS14,RPS7,CBX3,DNAJB6,NPM1
MBlue	GO:BP	metabolic process	metabolism	GO:0008152	FALSE	0.0302492	1.51929	14261	74	66	21031	HSP90AA1,HSPA8,MBP,AGO1,DNAJA1,PRKDC,RAC1,RPL23,RPS20,RPS8,AHCYL1,ATP5MG,CLTC,EEF1A1,LARP7,LDHB,PPP1R8,RPL10A,RPL13,RPS11,RPS2,RPS23,RPS27,RPS3,ABCE1,ATP2A2,ATP5PO,GSK3B,IQGAP1,MSH2,PHB,PSMC6,RACK1,RIPK1,RPL11,RPL12,RPL19,RPL21,RPL24,RPL3,RPL30,RPL34,RPL9,RPLP0,RPS13,RPS14,RPS15A,RPS18,RPS19,RPS3A,RPS5,RPS7,HSPH1,CBX3,DNAJB6,HSPD1,ITGB3BP,NCBP3,NPM1,RPL14,RPL23A,RPSA,STK24,TAOK3,UQCRB,EEF1D
MBlue	GO:BP	positive regulation of protein metabolic process	metabolism	GO:0051247	FALSE	0.0472434	1.32566	1253	74	15	21031	HSP90AA1,MBP,PRKDC,RAC1,RPS2,RPS3,GSK3B,IQGAP1,PHB,PSMC6,RACK1,RIPK1,HSPD1,NPM1,TAOK3
MBlue	GO:BP	regulation of protein ubiquitination	protein modification	GO:0031396	FALSE	6.10639e-05	4.21422	199	74	9	21031	HSP90AA1,DNAJA1,RPL23,RPS2,RPS3,GSK3B,RPL11,RPS7,NPM1
MBlue	GO:BP	regulation of protein modification by small protein conjugation or removal	protein modification	GO:1903320	FALSE	0.000325529	3.48741	242	74	9	21031	HSP90AA1,DNAJA1,RPL23,RPS2,RPS3,GSK3B,RPL11,RPS7,NPM1
MBlue	GO:BP	regulation of post-translational protein modification	protein modification	GO:1901873	FALSE	0.000387074	3.41221	247	74	9	21031	HSP90AA1,DNAJA1,RPL23,RPS2,RPS3,GSK3B,RPL11,RPS7,NPM1
MBlue	GO:BP	regulation of protein modification process	protein modification	GO:0031399	FALSE	0.0017228	2.76376	1229	74	17	21031	HSP90AA1,DNAJA1,PRKDC,RAC1,RPL23,PPP1R8,RPS2,RPS3,GSK3B,IQGAP1,PHB,RACK1,RIPK1,RPL11,RPS7,NPM1,TAOK3
MBlue	GO:BP	negative regulation of protein modification process	protein modification	GO:0031400	FALSE	0.0024916	2.60352	400	74	10	21031	DNAJA1,PRKDC,RPL23,PPP1R8,RPS3,GSK3B,RACK1,RPL11,RPS7,NPM1
MBlue	GO:BP	regulation of protein stability	protein modification	GO:0031647	TRUE	0.00371758	2.42974	324	74	9	21031	HSP90AA1,HSPA8,PRKDC,RPL23,PHB,RPL11,RPS7,HSPD1,NPM1
MBlue	GO:BP	protein refolding	protein modification	GO:0042026	TRUE	0.00431615	2.3649	27	74	4	21031	HSP90AA1,HSPA8,DNAJA1,HSPD1
MBlue	GO:BP	negative regulation of protein ubiquitination	protein modification	GO:0031397	FALSE	0.0132438	1.87799	76	74	5	21031	DNAJA1,RPL23,RPS3,RPL11,RPS7
MBlue	GO:BP	protein stabilization	protein modification	GO:0050821	FALSE	0.0197365	1.70473	215	74	7	21031	HSP90AA1,RPL23,PHB,RPL11,RPS7,HSPD1,NPM1
MBlue	GO:BP	regulation of ubiquitin-protein transferase activity	protein modification	GO:0051438	FALSE	0.0217117	1.66331	40	74	4	21031	RPL23,RPS2,RPL11,RPS7
MBlue	GO:BP	response to topologically incorrect protein	protein modification	GO:0035966	FALSE	0.0273974	1.56229	150	74	6	21031	HSP90AA1,HSPA8,DNAJA1,RACK1,HSPH1,HSPD1
MBlue	GO:BP	negative regulation of protein modification by small protein conjugation or removal	protein modification	GO:1903321	FALSE	0.0287175	1.54185	89	74	5	21031	DNAJA1,RPL23,RPS3,RPL11,RPS7
MBlue	GO:BP	negative regulation of post-translational protein modification	protein modification	GO:1901874	FALSE	0.0355665	1.44896	93	74	5	21031	DNAJA1,RPL23,RPS3,RPL11,RPS7
MBlue	GO:BP	regulation of catalytic activity	regulation of enzyme function	GO:0050790	TRUE	9.50104e-06	5.02223	1227	74	20	21031	HSP90AA1,ARHGEF7,MBP,DNAJA1,RPL23,EEF1A1,RPS2,RPS3,ABCE1,GSK3B,IQGAP1,MSH2,PHB,RACK1,RPL11,RPS7,DNAJB6,HSPD1,NPM1,TAOK3
MBlue	GO:BP	regulation of transferase activity	regulation of enzyme function	GO:0051338	FALSE	0.000255152	3.5932	594	74	13	21031	HSP90AA1,DNAJA1,RPL23,EEF1A1,RPS2,RPS3,GSK3B,IQGAP1,PHB,RPL11,RPS7,NPM1,TAOK3
MBlue	GO:BP	negative regulation of ubiquitin protein ligase activity	regulation of enzyme function	GO:1904667	FALSE	0.0091296	2.03955	10	74	3	21031	RPL23,RPL11,RPS7
MBlue	GO:BP	regulation of hydrolase activity	regulation of enzyme function	GO:0051336	FALSE	0.0150222	1.82327	604	74	11	21031	ARHGEF7,MBP,RPS3,ABCE1,GSK3B,IQGAP1,PHB,RACK1,DNAJB6,HSPD1,NPM1
MBlue	GO:BP	positive regulation of catalytic activity	regulation of enzyme function	GO:0043085	FALSE	0.0279735	1.55325	773	74	12	21031	HSP90AA1,ARHGEF7,MBP,RPS2,RPS3,GSK3B,IQGAP1,MSH2,PHB,RACK1,HSPD1,TAOK3
MBlue	GO:BP	negative regulation of ubiquitin-protein transferase activity	regulation of enzyme function	GO:0051444	FALSE	0.0419623	1.37714	16	74	3	21031	RPL23,RPL11,RPS7
MBlue	GO:BP	regulation of proteolysis	regulation of enzyme function	GO:0030162	FALSE	0.0441094	1.35547	555	74	10	21031	MBP,RPL23,RPS3,GSK3B,PSMC6,RACK1,RPL11,RPS7,DNAJB6,HSPD1
MBlue	GO:BP	response to unfolded protein	response to stimulus	GO:0006986	TRUE	0.0163263	1.78711	137	74	6	21031	HSP90AA1,HSPA8,DNAJA1,RACK1,HSPH1,HSPD1
MBlue	GO:BP	response to heat	response to stimulus	GO:0009408	TRUE	0.048152	1.31739	99	74	5	21031	HSP90AA1,DNAJA1,GSK3B,DNAJB6,EEF1D
MBlue	GO:BP	ribosome biogenesis	ribosomal function	GO:0042254	TRUE	6.17e-21	20.2097	322	74	23	21031	PRKDC,RPS8,MDN1,RPL10A,RPS11,RPS23,RPS27,ABCE1,RPL11,RPL24,RPLP0,RPS13,RPS14,RPS15A,RPS19,RPS3A,RPS5,RPS7,NPM1,RBIS,RPL14,RPL23A,RPSA
MBlue	GO:BP	ribosomal small subunit biogenesis	ribosomal function	GO:0042274	FALSE	9.08e-16	15.042	101	74	14	21031	PRKDC,RPS8,RPS11,RPS23,RPS27,RPS13,RPS14,RPS15A,RPS19,RPS3A,RPS5,RPS7,NPM1,RPSA
MBlue	GO:BP	ribosome assembly	ribosomal function	GO:0042255	FALSE	6.06e-15	14.2179	63	74	12	21031	PRKDC,MDN1,RPS27,RPL11,RPL24,RPLP0,RPS14,RPS19,RPS5,NPM1,RPL23A,RPSA
MBlue	GO:BP	ribosomal small subunit assembly	ribosomal function	GO:0000028	FALSE	2.22e-08	7.65268	16	74	6	21031	PRKDC,RPS27,RPS14,RPS19,RPS5,RPSA
MBlue	GO:BP	ribosomal large subunit biogenesis	ribosomal function	GO:0042273	FALSE	4.12e-07	6.38521	75	74	8	21031	MDN1,RPL10A,RPL11,RPL24,RPLP0,NPM1,RPL14,RPL23A
MBlue	GO:BP	ribonucleoprotein complex biogenesis	ribosomal function	GO:0022613	FALSE	5.07078e-06	5.29493	1892	74	25	21031	HSP90AA1,AGO1,PRKDC,RPS8,MDN1,RPL10A,RPS11,RPS23,RPS27,ABCE1,RPL11,RPL24,RPLP0,RPS13,RPS14,RPS15A,RPS19,RPS3A,RPS5,RPS7,NPM1,RBIS,RPL14,RPL23A,RPSA
MBlue	GO:BP	ribosomal large subunit assembly	ribosomal function	GO:0000027	FALSE	5.40611e-05	4.26712	26	74	5	21031	MDN1,RPL11,RPL24,RPLP0,RPL23A
MBlue	GO:BP	rRNA processing	ribosomal function	GO:0006364	FALSE	0.00016866	3.77299	224	74	9	21031	PRKDC,RPS8,RPL10A,RPS27,RPL11,RPS14,RPS19,RPS7,RPL14
MBlue	GO:BP	rRNA metabolic process	ribosomal function	GO:0016072	FALSE	0.000657105	3.18237	263	74	9	21031	PRKDC,RPS8,RPL10A,RPS27,RPL11,RPS14,RPS19,RPS7,RPL14
MBlue	GO:BP	ribosomal subunit export from nucleus	ribosomal function	GO:0000054	FALSE	0.027414	1.56203	14	74	3	21031	MDN1,ABCE1,NPM1
MBlue	GO:BP	ribosome localization	ribosomal function	GO:0033750	FALSE	0.027414	1.56203	14	74	3	21031	MDN1,ABCE1,NPM1
MBlue	GO:BP	positive regulation of signal transduction by p53 class mediator	signalling	GO:1901798	TRUE	0.00872687	2.05914	32	74	4	21031	RPL23,RPS20,RPL11,RPS7
MBlue	GO:BP	nucleocytoplasmic transport	transport	GO:0006913	TRUE	0.00476862	2.32161	334	74	9	21031	HSP90AA1,RPL23,AHCYL1,MDN1,ABCE1,GSK3B,KPNB1,NCBP3,NPM1
MBlue	GO:BP	nuclear transport	transport	GO:0051169	FALSE	0.00476862	2.32161	334	74	9	21031	HSP90AA1,RPL23,AHCYL1,MDN1,ABCE1,GSK3B,KPNB1,NCBP3,NPM1
MBlue	GO:BP	protein localization to nucleus	transport	GO:0034504	TRUE	0.0274235	1.56188	315	74	8	21031	HSP90AA1,RPL23,LARP7,GSK3B,KPNB1,RPL11,DNAJB6,NPM1
Mbrown	GO:BP	mitotic spindle assembly	cell cycle	GO:0090307	TRUE	0.0245483	1.60998	73	41	4	21031	GOLGA2,KIF2A,RAB11A,TPR
Mbrown	GO:BP	nuclear division	cell cycle	GO:0000280	FALSE	0.0450012	1.34678	447	41	7	21031	ACTR3,GOLGA2,KIF2A,RAB11A,FANCM,NSL1,TPR
Mbrown	GO:BP	organelle fission	cytoskeleton organisation	GO:0048285	FALSE	0.000739291	3.13118	495	41	9	21031	ACTR3,AP3B1,GOLGA2,KIF2A,OPA1,RAB11A,FANCM,NSL1,TPR
Mbrown	GO:BP	microtubule-based process	cytoskeleton organisation	GO:0007017	TRUE	0.0216599	1.66434	953	41	10	21031	ACTR3,AP3B1,ATRX,GOLGA2,HDAC6,KIF2A,OPA1,PPP1R12A,RAB11A,TPR
Mbrown	GO:BP	cytoskeleton organization	cytoskeleton organisation	GO:0007010	FALSE	0.0405613	1.39189	1512	41	12	21031	ACTR3,LARP4,ATRX,CAPZA1,CAPZA2,GOLGA2,HDAC6,KIF2A,PPP1R12A,RAB11A,PIK3R1,TPR
Mbrown	GO:BP	negative regulation of organelle organization	intracellular organisation	GO:0010639	FALSE	0.000813011	3.0899	361	41	8	21031	SCFD1,ATRX,CAPZA1,CAPZA2,HDAC6,OPA1,PIK3R1,TPR
Mbrown	GO:BP	chromosome organization	intracellular organisation	GO:0051276	FALSE	0.00581685	2.23531	635	41	9	21031	ATRX,GOLGA2,KIF2A,NUP107,RAB11A,FANCM,NSL1,RIF1,TPR
Mbrown	GO:BP	intracellular transport	intracellular transport	GO:0046907	TRUE	0.00228564	2.64099	1371	41	13	21031	CSE1L,SCFD1,TNPO1,AP3B1,GOLGA2,HDAC6,NUP107,OPA1,PPP1R12A,RAB11A,PIK3R1,POLDIP3,TPR
Mbrown	GO:BP	establishment of localization in cell	intracellular transport	GO:0051649	FALSE	0.00432983	2.36353	1972	41	15	21031	CSE1L,SCFD1,TNPO1,AP3B1,GOLGA2,HDAC6,NUP107,OPA1,PPP1R12A,RAB11A,NSL1,PIK3R1,POLDIP3,RAB11FIP2,TPR
Mbrown	GO:BP	nucleocytoplasmic transport	intracellular transport	GO:0006913	FALSE	0.00676544	2.1697	334	41	7	21031	CSE1L,TNPO1,NUP107,PPP1R12A,PIK3R1,POLDIP3,TPR
Mbrown	GO:BP	nuclear transport	intracellular transport	GO:0051169	FALSE	0.00676544	2.1697	334	41	7	21031	CSE1L,TNPO1,NUP107,PPP1R12A,PIK3R1,POLDIP3,TPR
Mbrown	GO:BP	intracellular protein transport	intracellular transport	GO:0006886	FALSE	0.0109033	1.96244	686	41	9	21031	CSE1L,SCFD1,TNPO1,AP3B1,HDAC6,NUP107,RAB11A,PIK3R1,TPR
Mbrown	GO:BP	protein import into nucleus	intracellular transport	GO:0006606	FALSE	0.0314577	1.50227	163	41	5	21031	CSE1L,TNPO1,NUP107,PIK3R1,TPR
Mbrown	GO:BP	import into nucleus	intracellular transport	GO:0051170	FALSE	0.0363952	1.43896	168	41	5	21031	CSE1L,TNPO1,NUP107,PIK3R1,TPR
Mturquoise	GO:BP	regulation of cellular component biogenesis	biosynthesis	GO:0044087	FALSE	0.00087142	3.05977	971	87	17	21031	MSN,STUB1,BAG5,TP53,CDC42,MYO1C,AKT1,CAPZB,DYNC1H1,RAB7A,NCLN,PRKACA,RAB1B,VPS4A,FCHSD1,PRKCZ,TRAF2
Mturquoise	GO:BP	substantia nigra development	brain development	GO:0021762	TRUE	7.50178e-05	4.12484	46	87	6	21031	YWHAH,CDC42,ACTB,CNP,SEC16A,CALM3
Mturquoise	GO:BP	midbrain development	brain development	GO:0030901	FALSE	0.000232395	3.63377	92	87	7	21031	YWHAH,CDC42,ACTB,CNP,CSNK1D,SEC16A,CALM3
Mturquoise	GO:BP	neural nucleus development	brain development	GO:0048857	FALSE	0.000889854	3.05068	69	87	6	21031	YWHAH,CDC42,ACTB,CNP,SEC16A,CALM3
Mturquoise	GO:BP	endomembrane system organization	cytoskeleton organisation	GO:0010256	FALSE	6.5354e-06	5.18473	602	87	16	21031	RAB5B,BAG5,GAK,CDC42,AKT1,PLEC,RAB7A,RAB8A,CSNK1D,NCLN,RAB1B,SEC16A,VPS4A,EMD,LMNB2,STK25
Mturquoise	GO:BP	membrane organization	cytoskeleton organisation	GO:0061024	FALSE	0.00249089	2.60365	815	87	15	21031	TP53,CDC42,AKT1,PLEC,RAB7A,RAB8A,AP2M1,CNP,CSNK1D,NCLN,SEC16A,VPS4A,EMD,FCHSD1,LMNB2
Mturquoise	GO:BP	cytoskeleton organization	cytoskeleton organisation	GO:0007010	FALSE	0.00586803	2.23151	1512	87	20	21031	MSN,CDC42,DVL2,DVL3,MYO1C,CAPZB,DYNC1H1,PLEC,ACTB,CSNK1D,DBN1,MYO1F,PPP2R1A,TPM2,VPS4A,E2F4,FCHSD1,LMNB2,PRKCZ,DIAPH1
Mturquoise	GO:BP	morphogenesis of a polarized epithelium	cytoskeleton organisation	GO:0001738	TRUE	0.0126024	1.89955	62	87	5	21031	MSN,CDC42,DVL2,DVL3,ACTB
Mturquoise	GO:BP	actin cytoskeleton organization	cytoskeleton organisation	GO:0030036	FALSE	0.0164292	1.78438	717	87	13	21031	CDC42,DVL2,DVL3,MYO1C,CAPZB,PLEC,ACTB,DBN1,MYO1F,TPM2,VPS4A,FCHSD1,DIAPH1
Mturquoise	GO:BP	cell morphogenesis	cytoskeleton organisation	GO:0000902	TRUE	0.0252172	1.5983	986	87	15	21031	MSN,YWHAH,CDC42,DVL2,DVL3,CAPZB,PLEC,RAB8A,ACTB,CNP,DBN1,GNA12,PRKCZ,STK25,DIAPH1
Mturquoise	GO:BP	regulation of cellular component organization	intracellular organisation	GO:0051128	TRUE	3.75e-07	6.42585	2425	87	33	21031	MSN,STUB1,RAB5B,ARFGAP1,BAG5,GAK,MAP2K7,TP53,YWHAH,CDC42,DVL2,DVL3,MYO1C,AKT1,CAPZB,DYNC1H1,RAB7A,ACTB,AP2M1,CCT5,DBN1,NCLN,NFATC2,PPP2R1A,PRKACA,RAB1B,CAMK1D,FCHSD1,PRKCZ,STK25,TRAF2,VGLL4,DIAPH1
Mturquoise	GO:BP	Golgi organization	intracellular organisation	GO:0007030	FALSE	0.000510076	3.29236	153	87	8	21031	BAG5,GAK,CDC42,RAB8A,CSNK1D,RAB1B,SEC16A,STK25
Mturquoise	GO:BP	intracellular protein transport	transport	GO:0006886	FALSE	5.6273e-06	5.2497	686	87	17	21031	RAB5B,TP53,YWHAH,CDC42,AKT1,RAB7A,RAB8A,AP2M1,HERC2,PRKACA,RAB1B,SEC16A,VPS4A,BAG3,EMD,RANBP2,UFD1
Mturquoise	GO:BP	establishment of localization in cell	localisation	GO:0051649	FALSE	1.24986e-06	5.90314	1972	87	29	21031	MSN,RAB5B,GAK,TP53,YWHAH,CDC42,MYO1C,AKT1,DYNC1H1,RAB7A,RAB8A,ACTB,AP2M1,CSNK1D,HERC2,MYO1F,PRKACA,RAB11B,RAB1B,SEC16A,SH3GL1,VPS4A,BAG3,EMD,LMNB2,PRKCZ,RANBP2,STK25,UFD1
Mturquoise	GO:BP	establishment of protein localization	localisation	GO:0045184	FALSE	7.48514e-05	4.1258	1924	87	26	21031	RAB5B,ARFGAP1,TP53,YWHAH,CDC42,MYO1C,AKT1,RAB7A,RAB8A,AKAP8,AP2M1,CCT5,HERC2,HK1,NCLN,PRKACA,RAB11B,RAB1B,SEC16A,SLC25A22,VPS4A,BAG3,EMD,PRKCZ,RANBP2,UFD1
Mturquoise	GO:BP	regulation of localization	localisation	GO:0032879	FALSE	0.000195934	3.70789	2018	87	26	21031	MSN,RAB5B,ARFGAP1,YWHAH,CDC42,DVL3,MYO1C,AKT1,DYNC1H1,GNAI2,RAB7A,RAB8A,ACTB,AP2M1,CCT5,DBN1,PRKACA,RAB11B,SLC25A22,VPS4A,BAG3,CALM3,CAMK1D,EMD,PRKCZ,DIAPH1
Mturquoise	GO:BP	organelle localization	localisation	GO:0051640	FALSE	0.00052406	3.28062	620	87	14	21031	CDC42,MYO1C,DYNC1H1,RAB7A,RAB8A,CSNK1D,MYO1F,RAB11B,SEC16A,VPS4A,KLC2,LMNB2,PRKCZ,STK25
Mturquoise	GO:BP	regulation of cellular localization	localisation	GO:0060341	FALSE	0.00122475	2.91195	995	87	17	21031	MSN,CDC42,DVL3,MYO1C,AKT1,DYNC1H1,RAB8A,ACTB,AP2M1,CCT5,PRKACA,RAB11B,SLC25A22,VPS4A,BAG3,EMD,PRKCZ
Mturquoise	GO:BP	regulation of protein localization	localisation	GO:0032880	FALSE	0.00139983	2.85393	889	87	16	21031	MSN,CDC42,DVL3,MYO1C,AKT1,RAB8A,ACTB,AP2M1,CCT5,PRKACA,RAB11B,SLC25A22,VPS4A,BAG3,EMD,PRKCZ
Mturquoise	GO:BP	establishment of organelle localization	localisation	GO:0051656	FALSE	0.0016237	2.7895	486	87	12	21031	CDC42,MYO1C,DYNC1H1,RAB7A,CSNK1D,MYO1F,RAB11B,SEC16A,VPS4A,LMNB2,PRKCZ,STK25
Mturquoise	GO:BP	protein localization to organelle	localisation	GO:0033365	FALSE	0.00292495	2.53388	1184	87	18	21031	MSN,GAK,TP53,AKT1,RAB7A,RAB8A,CCT5,CSNK1D,HK1,NCLN,PRKACA,SEC16A,VPS4A,BAG3,LMNB2,PRKCZ,RANBP2,DIAPH1
Mturquoise	GO:BP	establishment of vesicle localization	localisation	GO:0051650	FALSE	0.00467036	2.33065	205	87	8	21031	MYO1C,RAB7A,CSNK1D,MYO1F,RAB11B,SEC16A,VPS4A,PRKCZ
Mturquoise	GO:BP	protein localization to plasma membrane	localisation	GO:0072659	FALSE	0.00753751	2.12277	293	87	9	21031	GAK,AKT1,RAB7A,RAB8A,ACTB,AP2M1,SEC16A,VPS4A,PRKCZ
Mturquoise	GO:BP	vesicle localization	localisation	GO:0051648	FALSE	0.0090128	2.04514	224	87	8	21031	MYO1C,RAB7A,CSNK1D,MYO1F,RAB11B,SEC16A,VPS4A,PRKCZ
Mturquoise	GO:BP	protein localization to cell periphery	localisation	GO:1990778	FALSE	0.0393318	1.40526	360	87	9	21031	GAK,AKT1,RAB7A,RAB8A,ACTB,AP2M1,SEC16A,VPS4A,PRKCZ
Mturquoise	GO:BP	regulation of protein metabolic process	metabolism	GO:0051246	FALSE	5.51583e-06	5.25839	2102	87	29	21031	MSN,STUB1,BAG5,MAP2K3,MAP2K7,TP53,AGO2,DVL2,DVL3,AKT1,LRRK1,PPP1CA,RAB7A,ACTB,CSNK1D,EIF4EBP1,GNA12,PKM,PPP2R1A,PRKACA,RAB1B,TCF25,TRAP1,CALM3,MTA1,PRKCZ,RPS6KB2,TRAF2,VGLL4
Mturquoise	GO:BP	positive regulation of protein metabolic process	metabolism	GO:0051247	FALSE	0.000305563	3.5149	1253	87	20	21031	MSN,STUB1,MAP2K3,MAP2K7,TP53,AGO2,DVL2,DVL3,AKT1,LRRK1,RAB7A,CSNK1D,GNA12,PKM,RAB1B,CALM3,MTA1,RPS6KB2,TRAF2,VGLL4
Mturquoise	GO:BP	macromolecule catabolic process	metabolism	GO:0009057	FALSE	0.000874267	3.05836	1338	87	20	21031	MSN,STUB1,BAG5,AGO2,AKT1,PPP1CA,PSMD11,RAB7A,CSNK1D,GNA12,HERC2,PRKACA,VPS4A,ADRM1,BAG3,MTA1,TRAF2,UFD1,VGLL4,KHSRP
Mturquoise	GO:BP	organic substance catabolic process	metabolism	GO:1901575	FALSE	0.0013301	2.87612	2074	87	25	21031	MSN,STUB1,BAG5,TP53,YWHAH,AGO2,AKT1,PPP1CA,PSMD11,RAB7A,CNP,CSNK1D,GNA12,HERC2,HK1,PKM,PRKACA,VPS4A,ADRM1,BAG3,MTA1,TRAF2,UFD1,VGLL4,KHSRP
Mturquoise	GO:BP	glucose metabolic process	metabolism	GO:0006006	TRUE	0.00234606	2.62966	187	87	8	21031	TP53,AKT1,HK1,PKM,PRKACA,SLC25A1,SLC25A11,RANBP2
Mturquoise	GO:BP	organonitrogen compound catabolic process	metabolism	GO:1901565	FALSE	0.00749877	2.12501	1399	87	19	21031	MSN,STUB1,BAG5,AKT1,PSMD11,RAB7A,CSNK1D,GNA12,HERC2,HK1,PKM,PRKACA,VPS4A,ADRM1,BAG3,MTA1,TRAF2,UFD1,VGLL4
Mturquoise	GO:BP	regulation of catabolic process	metabolism	GO:0009894	FALSE	0.00900893	2.04533	1026	87	16	21031	MSN,STUB1,BAG5,TP53,AGO2,AKT1,PPP1CA,RAB7A,RAB8A,CSNK1D,GNA12,PRKACA,BAG3,TRAF2,VGLL4,KHSRP
Mturquoise	GO:BP	hexose metabolic process	metabolism	GO:0019318	FALSE	0.010605	1.97449	229	87	8	21031	TP53,AKT1,HK1,PKM,PRKACA,SLC25A1,SLC25A11,RANBP2
Mturquoise	GO:BP	generation of precursor metabolites and energy	metabolism	GO:0006091	TRUE	0.0193782	1.71269	515	87	11	21031	TP53,AKT1,PLEC,PPP1CA,ATP5F1A,HK1,PKM,PRKACA,SLC25A22,TRAP1,STK40
Mturquoise	GO:BP	monosaccharide metabolic process	metabolism	GO:0005996	FALSE	0.0201561	1.69559	250	87	8	21031	TP53,AKT1,HK1,PKM,PRKACA,SLC25A1,SLC25A11,RANBP2
Mturquoise	GO:BP	carbohydrate metabolic process	metabolism	GO:0005975	FALSE	0.0458552	1.33861	565	87	11	21031	TP53,AKT1,PPP1CA,HK1,MOGS,PKM,PRKACA,SLC25A1,SLC25A11,RANBP2,STK40
Mturquoise	GO:BP	phosphorylation	protein modification	GO:0016310	FALSE	0.000674634	3.17093	1579	87	22	21031	GAK,MAP2K3,MAP2K7,TP53,DVL2,DVL3,AKT1,LRRK1,ACTB,CSNK1D,HK1,PKM,PPP2R1A,PRKACA,CALM3,CAMK1D,PRKCZ,RPS6KB2,STK25,STK40,TRAF2,ZAP70
Mturquoise	GO:BP	protein catabolic process	protein modification	GO:0030163	FALSE	0.000834507	3.07857	968	87	17	21031	MSN,STUB1,BAG5,AKT1,PSMD11,RAB7A,CSNK1D,GNA12,HERC2,PRKACA,VPS4A,ADRM1,BAG3,MTA1,TRAF2,UFD1,VGLL4
Mturquoise	GO:BP	protein phosphorylation	protein modification	GO:0006468	FALSE	0.000960924	3.01731	1346	87	20	21031	GAK,MAP2K3,MAP2K7,TP53,DVL2,DVL3,AKT1,LRRK1,ACTB,CSNK1D,PPP2R1A,PRKACA,CALM3,CAMK1D,PRKCZ,RPS6KB2,STK25,STK40,TRAF2,ZAP70
Mturquoise	GO:BP	regulation of protein modification process	protein modification	GO:0031399	FALSE	0.00496969	2.30367	1229	87	18	21031	STUB1,BAG5,MAP2K3,MAP2K7,TP53,DVL2,DVL3,AKT1,LRRK1,ACTB,CSNK1D,GNA12,PPP2R1A,TCF25,CALM3,MTA1,PRKCZ,TRAF2
Mturquoise	GO:BP	protein stabilization	protein modification	GO:0050821	TRUE	0.00665471	2.17687	215	87	8	21031	STUB1,BAG5,TP53,DVL3,CCT5,NCLN,SEC16A,BAG3
Mturquoise	GO:BP	protein folding	protein modification	GO:0006457	FALSE	0.00712735	2.14707	217	87	8	21031	BAG5,GAK,CCT5,MOGS,TRAP1,BAG3,RANBP2,KHSRP
Mturquoise	GO:BP	proteasome-mediated ubiquitin-dependent protein catabolic process	protein modification	GO:0043161	FALSE	0.0130802	1.88338	400	87	10	21031	STUB1,BAG5,AKT1,PSMD11,CSNK1D,GNA12,HERC2,ADRM1,MTA1,UFD1
Mturquoise	GO:BP	proteasomal protein catabolic process	protein modification	GO:0010498	FALSE	0.0136006	1.86644	496	87	11	21031	STUB1,BAG5,AKT1,PSMD11,CSNK1D,GNA12,HERC2,PRKACA,ADRM1,MTA1,UFD1
Mturquoise	GO:BP	protein maturation	protein modification	GO:0051604	FALSE	0.0301702	1.52042	540	87	11	21031	STUB1,BAG5,GAK,CCT5,MMS19,MOGS,PRKACA,TRAP1,BAG3,RANBP2,KHSRP
Mturquoise	GO:BP	regulation of protein catabolic process	protein modification	GO:0042176	FALSE	0.0438515	1.35802	365	87	9	21031	MSN,STUB1,BAG5,AKT1,RAB7A,CSNK1D,GNA12,PRKACA,VGLL4
Mturquoise	GO:BP	positive regulation of protein modification process	protein modification	GO:0031401	FALSE	0.0440998	1.35556	787	87	13	21031	STUB1,MAP2K3,MAP2K7,TP53,DVL2,DVL3,AKT1,LRRK1,CSNK1D,GNA12,CALM3,MTA1,TRAF2
Mturquoise	GO:BP	cellular response to oxygen-containing compound	response to stimulus	GO:1901701	FALSE	0.000577113	3.23874	1179	87	19	21031	MSN,MAP2K3,MAP2K7,TP53,MYO1C,AKT1,GNAI2,PLEC,RAB8A,ACTB,AKAP8,ATP5F1A,PKM,PRKACA,RAB11B,TRAP1,PRKCZ,STK25,TRAF2
Mturquoise	GO:BP	cellular response to stress	response to stimulus	GO:0033554	FALSE	0.00461991	2.33537	1770	87	22	21031	STUB1,MAP2K3,MAP2K7,TP53,AKT1,PLEC,PPP1CA,ACTB,HERC2,MMS19,NFATC2,POLD1,POLE,PRKACA,SEC16A,TRAP1,APEX2,BAG3,MTA1,STK25,TRAF2,UFD1
Mturquoise	GO:BP	response to oxygen-containing compound	response to stimulus	GO:1901700	FALSE	0.0244842	1.61111	1663	87	20	21031	MSN,MAP2K3,MAP2K7,TP53,MYO1C,AKT1,GNAI2,PLEC,RAB8A,ACTB,AKAP8,ATP5F1A,CNP,PKM,PRKACA,RAB11B,TRAP1,PRKCZ,STK25,TRAF2
Mturquoise	GO:BP	cellular response to organic substance	response to stimulus	GO:0071310	FALSE	0.0263039	1.57998	1971	87	22	21031	MSN,STUB1,MAP2K3,MAP2K7,TP53,YWHAH,CDC42,MYO1C,AKT1,GNAI2,RAB8A,ACTB,AKAP8,ATP5F1A,PKM,PRKACA,RAB11B,BAG3,PRKCZ,TRAF2,DIAPH1,KHSRP
Mturquoise	GO:BP	cellular response to nitrogen compound	response to stimulus	GO:1901699	FALSE	0.0442696	1.35389	672	87	12	21031	TP53,MYO1C,AKT1,GNAI2,RAB8A,ACTB,ATP5F1A,PKM,PRKACA,PRKCZ,TRAF2,DIAPH1
Mturquoise	GO:BP	regulation of intracellular signal transduction	signalling	GO:1902531	FALSE	0.00445043	2.3516	1766	87	22	21031	ARFGAP1,BAG5,MAP2K3,MAP2K7,TP53,CDC42,DVL2,DVL3,AKT1,GNAI2,LRRK1,GNA12,PPP2R1A,PRKACA,TRAP1,CALM3,PRKCZ,STK25,STK40,TRAF2,VGLL4,ZAP70
Mturquoise	GO:BP	cell-cell signaling	signalling	GO:0007267	FALSE	0.034998	1.45596	1704	87	20	21031	YWHAH,CDC42,DVL2,DVL3,AKT1,GNAI2,LRRK1,PPP1CA,RAB8A,CNP,CSNK1D,DBN1,PPP2R1A,PRKACA,RAB11B,SLC25A22,EMD,FCHSD1,PRKCZ,VGLL4
Mturquoise	GO:BP	intracellular transport	transport	GO:0046907	TRUE	5.48e-08	7.26159	1371	87	26	21031	MSN,RAB5B,GAK,TP53,YWHAH,CDC42,MYO1C,AKT1,DYNC1H1,RAB7A,RAB8A,AP2M1,CSNK1D,HERC2,MYO1F,PRKACA,RAB11B,RAB1B,SEC16A,VPS4A,BAG3,EMD,LMNB2,PRKCZ,RANBP2,UFD1
Mturquoise	GO:BP	protein transport	transport	GO:0015031	FALSE	0.000111277	3.95359	1424	87	22	21031	RAB5B,ARFGAP1,TP53,YWHAH,CDC42,AKT1,RAB7A,RAB8A,AKAP8,AP2M1,HERC2,PRKACA,RAB11B,RAB1B,SEC16A,SLC25A22,VPS4A,BAG3,EMD,PRKCZ,RANBP2,UFD1
Mturquoise	GO:BP	regulation of transport	transport	GO:0051049	FALSE	0.000793365	3.10053	1594	87	22	21031	MSN,RAB5B,ARFGAP1,YWHAH,CDC42,AKT1,DYNC1H1,GNAI2,RAB7A,RAB8A,ACTB,AP2M1,PRKACA,RAB11B,SLC25A22,VPS4A,BAG3,CALM3,CAMK1D,EMD,PRKCZ,DIAPH1
Mturquoise	GO:BP	nitrogen compound transport	transport	GO:0071705	FALSE	0.00114417	2.94151	1911	87	24	21031	RAB5B,ARFGAP1,TP53,YWHAH,CDC42,AKT1,RAB7A,RAB8A,ACTB,AKAP8,AP2M1,HERC2,PRKACA,RAB11B,RAB1B,SEC16A,SLC25A22,VPS4A,BAG3,EMD,PRKCZ,RANBP2,UFD1,KHSRP
Mturquoise	GO:BP	regulation of vesicle-mediated transport	transport	GO:0060627	FALSE	0.00342695	2.46509	522	87	12	21031	MSN,RAB5B,ARFGAP1,CDC42,GNAI2,RAB7A,RAB8A,ACTB,AP2M1,RAB11B,VPS4A,CAMK1D
Mturquoise	GO:BP	organic substance transport	transport	GO:0071702	FALSE	0.00404823	2.39273	2358	87	26	21031	RAB5B,ARFGAP1,TP53,YWHAH,CDC42,AKT1,RAB7A,RAB8A,ACTB,AKAP8,AP2M1,HERC2,PRKACA,RAB11B,RAB1B,SEC16A,SLC25A1,SLC25A11,SLC25A22,VPS4A,BAG3,EMD,PRKCZ,RANBP2,UFD1,KHSRP
Mturquoise	GO:BP	positive regulation of transport	transport	GO:0051050	FALSE	0.0194818	1.71037	844	87	14	21031	MSN,CDC42,AKT1,DYNC1H1,RAB7A,ACTB,AP2M1,PRKACA,VPS4A,BAG3,CALM3,CAMK1D,EMD,PRKCZ
Mturquoise	GO:BP	vesicle budding from membrane	transport	GO:0006900	FALSE	0.0498013	1.30276	82	87	5	21031	RAB7A,AP2M1,CSNK1D,SEC16A,VPS4A

## Sheet: TableS8
ID.Interactor.A	ID.Interactor.B	Alt.IDs.Interactor.A	Alt.IDs.Interactor.B	Aliases.Interactor.A	Aliases.Interactor.B	Interaction.Detection.Methods	Publication.1st.Author	Publication.Identifiers	Taxid.Interactor.A	Taxid.Interactor.B	Interaction.Types	Source.Databases	Interaction.Identifiers	Confidence.Value	Presence.In.Other.Species	Gene.Name.Interactor.A	Gene.Name.Interactor.B
entrez gene:387	entrez gene:387	uniprotkb:RHOA_HUMAN	uniprotkb:RHOA_HUMAN	-	-	MI:0492(in vitro)|MI:0091(chromatography technology)	Lutz S (2004)|Rual JF (2005)|Zhang B (1998)	pubmed:15069594|pubmed:16189514|pubmed:9748241	taxid:9606(Homo sapiens)	taxid:9606(Homo sapiens)	-	MI:0468(hprd)|i2d|rual05|MI:0469(intact)	-	0.66		RHOA	RHOA
entrez gene:5566	entrez gene:387	uniprotkb:KAPCA_HUMAN	uniprotkb:RHOA_HUMAN	-	-	MI:0492(in vitro)|MI:0493(in vivo)	Ellerbroek SM (2003)	pubmed:12654918	taxid:9606(Homo sapiens)	taxid:9606(Homo sapiens)	-	MI:0468(hprd)|i2d	-	0.55		PRKACA	RHOA
entrez gene:4659	entrez gene:387	uniprotkb:MYPT1_HUMAN	uniprotkb:RHOA_HUMAN	-	-	MI:0492(in vitro)|MI:0493(in vivo)|MI:0006(anti bait coimmunoprecipitation)	Nakai K (1997)|Havugimana PC (2012)	pubmed:9354661|pubmed:22939629	taxid:9606(Homo sapiens)	taxid:9606(Homo sapiens)	-	MI:0468(hprd)|i2d|biogrid|MI:0469(intact)	-	0.77		PPP1R12A	RHOA
entrez gene:5295	entrez gene:5295	uniprotkb:P85A_HUMAN	uniprotkb:P85A_HUMAN	-	-	MI:0492(in vitro)|Reconstituted Complex|MI:0019(coimmunoprecipitation)|MI:0096(pull down)	Hu P (1994)|Venkitaraman AR (1994)|Kapeller R (1994)|Cuevas BD (2001)	pubmed:8139559|pubmed:7522165|pubmed:8294442|pubmed:11337495	taxid:9606(Homo sapiens)	taxid:9606(Homo sapiens)	-	MI:0468(hprd)|biogrid|i2d|MI:0471(mint)|MI:0469(intact)	-	0.89		PIK3R1	PIK3R1
entrez gene:7283	entrez gene:5295	uniprotkb:TBG1_HUMAN	uniprotkb:P85A_HUMAN	-	-	MI:0493(in vivo)	Kapeller R (1995)|Lim J (2006)	pubmed:7592789|pubmed:16713569	taxid:9606(Homo sapiens)	taxid:9606(Homo sapiens)	-	MI:0468(hprd)|i2d|lim06	-	0.62		TUBG1	PIK3R1
entrez gene:5879	entrez gene:5295	uniprotkb:RAC1_HUMAN	uniprotkb:P85A_HUMAN	-	-	MI:0492(in vitro)|MI:0007(anti tag coimmunoprecipitation)|MI:0006(anti bait coimmunoprecipitation)	Chan TO (2002)|Zheng Y (1994)|Tolias KF (1995)|Cheung LW (2014)	pubmed:12086876|pubmed:8034624|pubmed:7629060|pubmed:25284480	taxid:9606(Homo sapiens)	taxid:9606(Homo sapiens)	-	MI:0468(hprd)|MI:0469(intact)	-	0.84		RAC1	PIK3R1
entrez gene:7532	entrez gene:5295	uniprotkb:1433G_HUMAN	uniprotkb:P85A_HUMAN	-	-	MI:0493(in vivo)|MI:0006(anti bait coimmunoprecipitation)|MI:0019(coimmunoprecipitation)|MI:0004(affinity chromatography technology)	Jin J (2004)|Ewing RM (2007)	pubmed:15324660|pubmed:17353931	taxid:9606(Homo sapiens)	taxid:9606(Homo sapiens)	-	MI:0468(hprd)|MI:0469(intact)|MI:0471(mint)|i2d|biogrid|MI:1014(string)	-	0.86		YWHAG	PIK3R1
entrez gene:7157	entrez gene:5245	uniprotkb:P53_HUMAN	uniprotkb:PHB_HUMAN	-	-	MI:0492(in vitro)|MI:0493(in vivo)|Co-localization|Affinity Capture-Western|Reconstituted Complex|MI:0663(confocal microscopy)|MI:0004(affinity chromatography technology)|MI:0428(imaging technique)|MI:0006(anti bait coimmunoprecipitation)|MI:0096(pull down)|MI:0416(fluorescence microscopy)	Fusaro G (2003)|Rastogi S (2005)|Rual JF (2005)|Lim J (2006)|Chander H (2010)|Song W (2013)	pubmed:14500729|pubmed:16319068|pubmed:16189514|pubmed:16713569|pubmed:20134482|pubmed:24380853	taxid:9606(Homo sapiens)	taxid:9606(Homo sapiens)	-	MI:0468(hprd)|biogrid|MI:0469(intact)|i2d|rual05|lim06|MI:0471(mint)	-	0.9		TP53	PHB
entrez gene:5111	entrez gene:5111	uniprotkb:PCNA_HUMAN	uniprotkb:PCNA_HUMAN	-	-	MI:0492(in vitro)|MI:0025(copurification)|MI:0114(x-ray crystallography)|MI:0030(cross-linking study)|MI:0364(inferred by curator)|MI:0004(affinity chromatography technology)|MI:0018(two hybrid)	Gulbis JM (1996)|Fukuda K (1995)|J??nsson ZO (1998)|Rual JF (2005)|Hermjakob H (2004)|Naryzhny SN (2005)|Rolland T (2014)|De Biasio A (2011)|Leng F (2018)	pubmed:8861913|pubmed:7673244|pubmed:9545252|pubmed:16189514|pubmed:14681455|pubmed:15805117|pubmed:25416956|pubmed:21364740|pubmed:30301766	taxid:9606(Homo sapiens)	taxid:9606(Homo sapiens)	-	MI:0468(hprd)|biogrid|MI:0465(dip)|homomint|i2d|ortho|rual05|MI:0469(intact)	-	1	taxid:6239(Caenorhabditis elegans)|taxid:7227(Drosophila melanogaster (Fruit fly))|taxid:4932(Saccharomyces cerevisiae (Baker's yeast))	PCNA	PCNA
entrez gene:5591	entrez gene:5111	uniprotkb:PRKDC_HUMAN	uniprotkb:PCNA_HUMAN	-	-	MI:0492(in vitro)|Affinity Capture-MS|MI:0004(affinity chromatography technology)	Ohta S (2002)	pubmed:12171929	taxid:9606(Homo sapiens)	taxid:9606(Homo sapiens)	-	MI:0468(hprd)|biogrid|i2d|MI:0462(bind)	-	0.73		PRKDC	PCNA
entrez gene:27301	entrez gene:5111	uniprotkb:APEX2_HUMAN	uniprotkb:PCNA_HUMAN	-	-	MI:0492(in vitro)|MI:0493(in vivo)|Affinity Capture-Western|Reconstituted Complex|MI:0004(affinity chromatography technology)|MI:0096(pull down)	Tsuchimoto D (2001)|Rual JF (2005)	pubmed:11376153|pubmed:16189514	taxid:9606(Homo sapiens)	taxid:9606(Homo sapiens)	-	MI:0468(hprd)|biogrid|i2d|rual05|MI:0462(bind)	-	0.95	taxid:4932(Saccharomyces cerevisiae (Baker's yeast))	APEX2	PCNA
entrez gene:5426	entrez gene:5111	uniprotkb:DPOE1_HUMAN	uniprotkb:PCNA_HUMAN	-	-	MI:0492(in vitro)|Affinity Capture-MS|MI:0004(affinity chromatography technology)|MI:0096(pull down)	Ohta S (2002)|Ogi T (2010)|Han J (2014)|Wan C (2015)|Boehm EM (2016)	pubmed:12171929|pubmed:20227374|pubmed:24958773|pubmed:26344197|pubmed:26903512	taxid:9606(Homo sapiens)	taxid:9606(Homo sapiens)	-	MI:0468(hprd)|biogrid|i2d|MI:0462(bind)	-	0.86		POLE	PCNA
entrez gene:7535	entrez gene:7535	uniprotkb:ZAP70_HUMAN	uniprotkb:ZAP70_HUMAN	-	-	MI:0492(in vitro)|MI:0493(in vivo)|MI:0004(affinity chromatography technology)	Watts JD (1994)|Brill LM (2004)|Di Bartolo V (1999)|Lupher ML (1996)|Hubert P (1996)	pubmed:7961936|pubmed:15144186|pubmed:10037717|pubmed:8798643|pubmed:8906806	taxid:9606(Homo sapiens)	taxid:9606(Homo sapiens)	-	MI:0468(hprd)|i2d|biogrid	-	0.78		ZAP70	ZAP70
entrez gene:868	entrez gene:7535	uniprotkb:CBLB_HUMAN	uniprotkb:ZAP70_HUMAN	-	-	MI:0493(in vivo)|Affinity Capture-Western|MI:0004(affinity chromatography technology)	Zhang Z (1999)|Rual JF (2005)|Kumar S (2011)	pubmed:10074432|pubmed:16189514|pubmed:21453975	taxid:9606(Homo sapiens)	taxid:9606(Homo sapiens)	-	MI:0468(hprd)|biogrid|i2d|rual05|MI:0470(kegg)|MI:1014(string)	-	0.84		CBLB	ZAP70
entrez gene:10399	entrez gene:10399	uniprotkb:GBLP_HUMAN	uniprotkb:GBLP_HUMAN	-	-	MI:0492(in vitro)|MI:0493(in vivo)|MI:0018(two hybrid)|MI:0004(affinity chromatography technology)|MI:0007(anti tag coimmunoprecipitation)	Liliental J (1998)|Liu YV (2007)|Ma J (2014)	pubmed:9442085|pubmed:17965024|pubmed:24947010	taxid:9606(Homo sapiens)	taxid:9606(Homo sapiens)	-	MI:0468(hprd)|i2d|biogrid|MI:0469(intact)	-	0.88		RACK1	RACK1
entrez gene:203068	entrez gene:10399	uniprotkb:TBB5_HUMAN	uniprotkb:GBLP_HUMAN	-	-	MI:0492(in vitro)|MI:0493(in vivo)	Huang CF (2003)	pubmed:12884273	taxid:9606(Homo sapiens)	taxid:9606(Homo sapiens)	-	MI:0468(hprd)	-	0.55		TUBB	RACK1
entrez gene:4773	entrez gene:5590	uniprotkb:NFAC2_HUMAN	uniprotkb:KPCZ_HUMAN	-	-	MI:0493(in vivo)|Affinity Capture-Western|Biochemical Activity|MI:0415(enzymatic study)|MI:0004(affinity chromatography technology)	San-Antonio B (2002)	pubmed:12021260	taxid:9606(Homo sapiens)	taxid:9606(Homo sapiens)	-	MI:0468(hprd)|biogrid|i2d	-	0.77		NFATC2	PRKCZ
entrez gene:5590	entrez gene:7529	uniprotkb:KPCZ_HUMAN	uniprotkb:1433B_HUMAN	-	-	MI:0492(in vitro)|MI:0493(in vivo)|Biochemical Activity|Affinity Capture-Western|MI:0415(enzymatic study)|MI:0004(affinity chromatography technology)|MI:0018(two hybrid)	Van Der Hoeven PC (2000)|Rual JF (2005)|Vinayagam A (2011)	pubmed:10620507|pubmed:16189514|pubmed:21900206	taxid:9606(Homo sapiens)	taxid:9606(Homo sapiens)	-	MI:0468(hprd)|biogrid|i2d|rual05|MI:0471(mint)|MI:0469(intact)	-	0.89		PRKCZ	YWHAB
entrez gene:8878	entrez gene:5590	uniprotkb:SQSTM_HUMAN	uniprotkb:KPCZ_HUMAN	-	-	MI:0492(in vitro)|MI:0493(in vivo)|MI:0018(two hybrid)|Affinity Capture-Western|MI:0004(affinity chromatography technology)|MI:0096(pull down)|MI:0007(anti tag coimmunoprecipitation)|MI:0428(imaging technique)	Sanchez P (1998)|Sanz L (1999)|Lamark T (2003)|Sanz L (2000)|Rual JF (2005)|Wilson MI (2003)|Chang S (2002)|Feng Y (2005)|Hirano Y (2004)|Linares JF (2010)|Kim GY (2012)|Urbanczyk A (2011)|So J (2015)|Hou C (2018)|Tsai LC (2015)|Tobias IS (2016)|Huttlin EL (2017)	pubmed:9566925|pubmed:10356400|pubmed:12813044|pubmed:10747026|pubmed:16189514|pubmed:12887891|pubmed:11755531|pubmed:15870274|pubmed:15143057|pubmed:20974803|pubmed:23023376|pubmed:20979579|pubmed:25852190|pubmed:29491746|pubmed:26187466|pubmed:27143478|pubmed:28514442	taxid:9606(Homo sapiens)	taxid:9606(Homo sapiens)	-	MI:0468(hprd)|biogrid|i2d|rual05|MI:0469(intact)	-	0.96	taxid:10116(Rattus norvegicus (Rat))	SQSTM1	PRKCZ
entrez gene:8772	entrez gene:5590	uniprotkb:FADD_HUMAN	uniprotkb:KPCZ_HUMAN	-	-	MI:0493(in vivo)|Affinity Capture-Western|MI:0004(affinity chromatography technology)	de Thonel A (2001)|Rual JF (2005)	pubmed:11739185|pubmed:16189514	taxid:9606(Homo sapiens)	taxid:9606(Homo sapiens)	-	MI:0468(hprd)|biogrid|i2d|rual05	-	0.83		FADD	PRKCZ
entrez gene:5315	entrez gene:5315	uniprotkb:KPYM_HUMAN	uniprotkb:KPYM_HUMAN	-	-	MI:0492(in vitro)|MI:0493(in vivo)|MI:0004(affinity chromatography technology)|MI:0114(x-ray crystallography)	Valentini G (2002)|Kato H (1989)|Rual JF (2005)|Wang HJ (2013)|Chaneton B (2012)	pubmed:11960989|pubmed:2813362|pubmed:16189514|pubmed:24344305|pubmed:23064226	taxid:9606(Homo sapiens)	taxid:9606(Homo sapiens)	-	MI:0468(hprd)|i2d|rual05|biogrid|MI:0469(intact)	-	0.88		PKM	PKM
entrez gene:10270	entrez gene:1655	uniprotkb:AKAP8_HUMAN	uniprotkb:DDX5_HUMAN	-	-	MI:0492(in vitro)|MI:0493(in vivo)|MI:0018(two hybrid)|MI:0047(far western blotting)	Akileswaran L (2001)	pubmed:11279182	taxid:9606(Homo sapiens)	taxid:9606(Homo sapiens)	-	MI:0468(hprd)|biogrid|i2d	-	0.74		AKAP8	DDX5
entrez gene:1655	entrez gene:801	uniprotkb:DDX5_HUMAN	uniprotkb:CALM_HUMAN	-	entrez gene:805|entrez gene:808	MI:0492(in vitro)|MI:0096(pull down)|MI:0004(affinity chromatography technology)	Buelt MK (1994)|Shen X (2005)|Jang DJ (2007)	pubmed:7525583|pubmed:15840729|pubmed:17696464	taxid:9606(Homo sapiens)	taxid:9606(Homo sapiens)	-	MI:0468(hprd)|i2d|biogrid	-	0.81		DDX5	CALM1
entrez gene:1915	entrez gene:1915	uniprotkb:EF1A1_HUMAN	uniprotkb:EF1A1_HUMAN	-	-	MI:0492(in vitro)|MI:0004(affinity chromatography technology)	Shibatani T (2005)|Aranda-Orgill??s B (2008)	pubmed:15835887|pubmed:18172692	taxid:9606(Homo sapiens)	taxid:9606(Homo sapiens)	-	MI:0468(hprd)|i2d|biogrid	-	0.82	taxid:4932(Saccharomyces cerevisiae (Baker's yeast))	EEF1A1	EEF1A1
entrez gene:10013	entrez gene:203068	uniprotkb:HDAC6_HUMAN	uniprotkb:TBB5_HUMAN	-	-	MI:0492(in vitro)|MI:0493(in vivo)|MI:0018(two hybrid)|MI:0004(affinity chromatography technology)	Zhang Y (2003)|Zhao Z (2010)|New M (2013)|Watson GW (2015)	pubmed:12606581|pubmed:19961433|pubmed:23703321|pubmed:26643866	taxid:9606(Homo sapiens)	taxid:9606(Homo sapiens)	-	MI:0468(hprd)|biogrid	-	0.85		HDAC6	TUBB
entrez gene:7169	entrez gene:7168	uniprotkb:TPM2_HUMAN	uniprotkb:TPM1_HUMAN	-	-	MI:0492(in vitro)|MI:0493(in vivo)|Reconstituted Complex|MI:0096(pull down)|MI:0004(affinity chromatography technology)|MI:0030(cross-linking study)	Gimona M (1995)|Brown HR (1985)|Havugimana PC (2012)|Huttlin EL (2015)|Huttlin EL (2017)|Fasci D (2018)	pubmed:7568216|pubmed:3857586|pubmed:22939629|pubmed:26186194|pubmed:28514442|pubmed:30021884	taxid:9606(Homo sapiens)	taxid:9606(Homo sapiens)	-	MI:0468(hprd)|biogrid|i2d|MI:1014(string)|MI:0469(intact)	-	0.9		TPM2	TPM1
entrez gene:5347	entrez gene:203068	uniprotkb:PLK1_HUMAN	uniprotkb:TBB5_HUMAN	-	-	MI:0492(in vitro)|MI:0493(in vivo)	Feng Y (1999)	pubmed:10191277	taxid:9606(Homo sapiens)	taxid:9606(Homo sapiens)	-	MI:0468(hprd)	-	0.55		PLK1	TUBB
entrez gene:7846	entrez gene:203068	uniprotkb:TBA1A_HUMAN	uniprotkb:TBB5_HUMAN	-	-	MI:0492(in vitro)|MI:0004(affinity chromatography technology)|MI:0096(pull down)	Villac?? P (2004)|Kristensen AR (2012)|Havugimana PC (2012)|Wang W (2014)	pubmed:15121898|pubmed:22863883|pubmed:22939629|pubmed:24688049	taxid:9606(Homo sapiens)	taxid:9606(Homo sapiens)	-	MI:0468(hprd)|biogrid	-	0.81		TUBA1A	TUBB
entrez gene:55257	entrez gene:203068	uniprotkb:MRGBP_HUMAN	uniprotkb:TBB5_HUMAN	-	-	MI:0492(in vitro)	Cai Y (2003)	pubmed:12963728	taxid:9606(Homo sapiens)	taxid:9606(Homo sapiens)	-	MI:0468(hprd)	-	0.52		MRGBP	TUBB
entrez gene:5347	entrez gene:7283	uniprotkb:PLK1_HUMAN	uniprotkb:TBG1_HUMAN	-	-	MI:0492(in vitro)|MI:0493(in vivo)|MI:0004(affinity chromatography technology)	Feng Y (1999)|Rual JF (2005)	pubmed:10191277|pubmed:16189514	taxid:9606(Homo sapiens)	taxid:9606(Homo sapiens)	-	MI:0468(hprd)|i2d|rual05|biogrid	-	0.77		PLK1	TUBG1
entrez gene:7157	entrez gene:7157	uniprotkb:P53_HUMAN	uniprotkb:P53_HUMAN	-	-	MI:0492(in vitro)|MI:0493(in vivo)|Reconstituted Complex|MI:0025(copurification)|MI:0112(ubiquitin reconstruction)|MI:0077(nuclear magnetic resonance)|MI:0807(comigration in gel electrophoresis)|MI:0018(two hybrid)|MI:0404(comigration in non denaturing gel electrophoresis)|MI:0415(enzymatic study)|MI:0004(affinity chromatography technology)|MI:0096(pull down)|MI:0055(fluorescent resonance energy …	Leblanc V (2002)|McLure KG (1998)|Fogal V (2000)|Weger S (2002)|Zhou R (1999)|S??rensen TS (1996)|Lee D (2002)|Shen Z (1996)|Dintilhac A (2001)|Xu X (2003)|Chen SS (2002)|M??ckli N (2007)|Sun XZ (2003)|Davison TS (2001)|Foo RS (2007)|Goehler H (2004)|Rual JF (2005)|Lim J (2006)|Lohrum MA (2001)|Dohi Y (2008)|Liu J (2010)|Kawaguchi Y (2005)|Wang J (2011)|Skaar JR (2007)|Mazars A (2010)|Bae S (2012…	pubmed:12419336|pubmed:9628871|pubmed:11080164|pubmed:11842245|pubmed:10415337|pubmed:8816502|pubmed:11950834|pubmed:8921390|pubmed:11748221|pubmed:14519663|pubmed:12198151|pubmed:17612295|pubmed:14580323|pubmed:11254385|pubmed:18087040|pubmed:15383276|pubmed:16189514|pubmed:16713569|pubmed:11713287|pubmed:19011633|pubmed:21084564|pubmed:16291740|pubmed:21988832|pubmed:17332328|pubmed:20235143|pu…	taxid:9606(Homo sapiens)	taxid:9606(Homo sapiens)	-	MI:0468(hprd)|biogrid|MI:0469(intact)|MI:0465(dip)|homomint|i2d|goehler04|rual05|lim06|MI:0471(mint)	-	0.97	taxid:10090(Mus musculus (Mouse))	TP53	TP53
entrez gene:675	entrez gene:7157	uniprotkb:BRCA2_HUMAN	uniprotkb:P53_HUMAN	-	-	MI:0493(in vivo)|Affinity Capture-Western|Affinity Capture-MS|MI:0025(copurification)|MI:0019(coimmunoprecipitation)|MI:0004(affinity chromatography technology)|MI:0065(isothermal titration calorimetry)|MI:0096(pull down)|MI:0017(classical fluorescence spectroscopy)|MI:0077(nuclear magnetic resonance)	Marmorstein LY (1998)|Dong Y (2003)|Lim J (2006)|Rajagopalan S (2010)	pubmed:9811893|pubmed:14636569|pubmed:16713569|pubmed:20421506	taxid:9606(Homo sapiens)	taxid:9606(Homo sapiens)	-	MI:0468(hprd)|biogrid|MI:0465(dip)|i2d|lim06|MI:0469(intact)	-	0.9		BRCA2	TP53
entrez gene:1452	entrez gene:7157	uniprotkb:KC1A_HUMAN	uniprotkb:P53_HUMAN	-	-	MI:0492(in vitro)|MI:0493(in vivo)|MI:0004(affinity chromatography technology)	-|Saito S (2002)|Huart AS (2009)|Wei X (2016)	pubmed:9765199|pubmed:11875057|pubmed:19759023|pubmed:27114532	taxid:9606(Homo sapiens)	taxid:9606(Homo sapiens)	-	MI:0468(hprd)|i2d|biogrid|MI:1014(string)	-	0.78		CSNK1A1	TP53
entrez gene:3313	entrez gene:7157	uniprotkb:GRP75_HUMAN	uniprotkb:P53_HUMAN	-	-	MI:0492(in vitro)|MI:0493(in vivo)|Reconstituted Complex|MI:0018(two hybrid)|MI:0006(anti bait coimmunoprecipitation)|MI:0004(affinity chromatography technology)|MI:0096(pull down)|MI:0007(anti tag coimmunoprecipitation)	Wadhwa R (2002)|Sun Y (2006)|Rual JF (2005)|Lim J (2006)|Iosefson O (2010)|Katayama H (2012)|Vaseva AV (2012)|Li Y (2012)|Fogeron ML (0)|Horikawa I (2014)	pubmed:11900485|pubmed:17184779|pubmed:16189514|pubmed:16713569|pubmed:20153329|pubmed:22340593|pubmed:22726440|pubmed:22366412|pubmed:23443559|pubmed:25144556	taxid:9606(Homo sapiens)	taxid:9606(Homo sapiens)	-	MI:0468(hprd)|biogrid|MI:0471(mint)|i2d|rual05|lim06|MI:0469(intact)	-	0.97	taxid:10090(Mus musculus (Mouse))	HSPA9	TP53
entrez gene:1453	entrez gene:7157	uniprotkb:KC1D_HUMAN	uniprotkb:P53_HUMAN	-	-	MI:0492(in vitro)|MI:0493(in vivo)|MI:0415(enzymatic study)|MI:0004(affinity chromatography technology)|MI:0428(imaging technique)	Knippschild U (1997)|Dumaz N (1999)|Rual JF (2005)|Lim J (2006)|Alsheich-Bartok O (2008)|Kulikov R (2006)|Wolff S (2006)|Chen TC (2014)	pubmed:9349507|pubmed:10606744|pubmed:16189514|pubmed:16713569|pubmed:18246126|pubmed:16870621|pubmed:17101137|pubmed:25241761	taxid:9606(Homo sapiens)	taxid:9606(Homo sapiens)	-	MI:0468(hprd)|homomint|rual05|lim06|biogrid|MI:0469(intact)	-	0.88	taxid:10116(Rattus norvegicus (Rat))	CSNK1D	TP53
entrez gene:5591	entrez gene:7157	uniprotkb:PRKDC_HUMAN	uniprotkb:P53_HUMAN	-	-	MI:0492(in vitro)|MI:0493(in vivo)|Protein-peptide|Biochemical Activity|MI:0415(enzymatic study)|MI:0004(affinity chromatography technology)	Sheppard HM (1999)|-|Xie S (2001)|Latonen L (2001)|Shieh SY (2000)|Sayed M (2000)|Barcia R (2002)|Lopez-Borges S (2000)|Kim ST (1999)|Goudelock DM (2003)|Yavuzer U (1998)|Lim J (2006)|Shieh SY (1997)|Maiti AK (2009)|Chan DW (2000)|Borcherds W (2014)|Sakaguchi K (1998)	pubmed:10470151|pubmed:9765199|pubmed:11551930|pubmed:11709713|pubmed:10673501|pubmed:10747897|pubmed:11883897|pubmed:10951572|pubmed:10608806|pubmed:12756247|pubmed:9679063|pubmed:16713569|pubmed:9363941|pubmed:19918261|pubmed:10713094|pubmed:25362358|pubmed:9744860	taxid:9606(Homo sapiens)	taxid:9606(Homo sapiens)	-	MI:0468(hprd)|biogrid|i2d|lim06|MI:0470(kegg)|MI:1014(string)	-	0.88		PRKDC	TP53
entrez gene:7534	entrez gene:7157	uniprotkb:1433Z_HUMAN	uniprotkb:P53_HUMAN	-	-	MI:0492(in vitro)|MI:0493(in vivo)|Affinity Capture-Western|Reconstituted Complex|MI:0007(anti tag coimmunoprecipitation)|MI:0004(affinity chromatography technology)|MI:0096(pull down)	Waterman MJ (1998)|Gu YM (2005)|Lim J (2006)|Coffill CR (2012)	pubmed:9620776|pubmed:16376338|pubmed:16713569|pubmed:22653443	taxid:9606(Homo sapiens)	taxid:9606(Homo sapiens)	-	MI:0468(hprd)|biogrid|MI:0471(mint)|i2d|lim06|MI:0469(intact)	-	0.9		YWHAZ	TP53
entrez gene:5595	entrez gene:7157	uniprotkb:MK03_HUMAN	uniprotkb:P53_HUMAN	-	-	MI:0493(in vivo)|Affinity Capture-Western|MI:0004(affinity chromatography technology)	Persons DL (2000)|Lim J (2006)|How PC (2010)|Lin C (2011)	pubmed:10958792|pubmed:16713569|pubmed:21147777|pubmed:21187340	taxid:9606(Homo sapiens)	taxid:9606(Homo sapiens)	-	MI:0468(hprd)|biogrid|i2d|lim06|MI:1014(string)	-	0.84		MAPK3	TP53
entrez gene:3837	entrez gene:7157	uniprotkb:IMB1_HUMAN	uniprotkb:P53_HUMAN	-	-	MI:0493(in vivo)|Affinity Capture-Western|Reconstituted Complex|MI:0004(affinity chromatography technology)|MI:0096(pull down)	Akakura S (2001)|Lim J (2006)	pubmed:11297531|pubmed:16713569	taxid:9606(Homo sapiens)	taxid:9606(Homo sapiens)	-	MI:0468(hprd)|biogrid|i2d|lim06	-	0.88		KPNB1	TP53
entrez gene:3091	entrez gene:7157	uniprotkb:HIF1A_HUMAN	uniprotkb:P53_HUMAN	-	-	MI:0492(in vitro)|Affinity Capture-Western|Reconstituted Complex|MI:0004(affinity chromatography technology)|MI:0096(pull down)	Hansson LO (2002)|An WG (1998)|Chen D (2003)|Ravi R (2000)|Rual JF (2005)|Lim J (2006)|Chowdhury AR (2016)|Suzuki H (2001)|S??nchez-Puig N (2005)	pubmed:12124396|pubmed:9537326|pubmed:12606552|pubmed:10640274|pubmed:16189514|pubmed:16713569|pubmed:27345397|pubmed:11593383|pubmed:15629713	taxid:9606(Homo sapiens)	taxid:9606(Homo sapiens)	-	MI:0468(hprd)|biogrid|i2d|rual05|MI:0462(bind)|lim06|MI:1014(string)	-	0.89		HIF1A	TP53
entrez gene:9112	entrez gene:7157	uniprotkb:MTA1_HUMAN	uniprotkb:P53_HUMAN	-	-	MI:0492(in vitro)|Reconstituted Complex|MI:0428(imaging technique)|MI:0415(enzymatic study)|MI:0004(affinity chromatography technology)|MI:0096(pull down)	Yao YL (2003)|Rual JF (2005)|Lim J (2006)|Li DQ (2010)|Moon HE (2007)|Li DQ (2009)	pubmed:12920132|pubmed:16189514|pubmed:16713569|pubmed:20071335|pubmed:17914590|pubmed:19837670	taxid:9606(Homo sapiens)	taxid:9606(Homo sapiens)	-	MI:0468(hprd)|biogrid|i2d|rual05|lim06	-	0.89		MTA1	TP53
entrez gene:2932	entrez gene:7157	uniprotkb:GSK3B_HUMAN	uniprotkb:P53_HUMAN	-	-	MI:0492(in vitro)|MI:0493(in vivo)|Affinity Capture-Western|MI:0006(anti bait coimmunoprecipitation)|MI:0424(protein kinase assay)|MI:0004(affinity chromatography technology)|MI:0018(two hybrid)	Watcharasit P (2002)|Turenne GA (2001)|Zhang J (2002)|Qu L (2004)|Rual JF (2005)|Lim J (2006)|Vinayagam A (2011)	pubmed:12048243|pubmed:11483158|pubmed:12064478|pubmed:14744935|pubmed:16189514|pubmed:16713569|pubmed:21900206	taxid:9606(Homo sapiens)	taxid:9606(Homo sapiens)	-	MI:0468(hprd)|biogrid|MI:0471(mint)|i2d|rual05|MI:0462(bind)|lim06|MI:0469(intact)|MI:1014(string)	-	0.9		GSK3B	TP53
entrez gene:7532	entrez gene:7157	uniprotkb:1433G_HUMAN	uniprotkb:P53_HUMAN	-	-	MI:0493(in vivo)|MI:0019(coimmunoprecipitation)|MI:0053(fluorescence polarization spectroscopy)|MI:0007(anti tag coimmunoprecipitation)	Jin J (2004)|Rajagopalan S (2008)|Rajagopalan S (2009)|Coffill CR (2012)	pubmed:15324660|pubmed:18812399|pubmed:19933256|pubmed:22653443	taxid:9606(Homo sapiens)	taxid:9606(Homo sapiens)	-	MI:0468(hprd)|i2d|MI:0471(mint)|MI:0469(intact)|MI:1014(string)	-	0.89		YWHAG	TP53
entrez gene:3326	entrez gene:7157	uniprotkb:HS90B_HUMAN	uniprotkb:P53_HUMAN	-	-	MI:0492(in vitro)|MI:0493(in vivo)|MI:0004(affinity chromatography technology)	King FW (2001)|Taipale M (2012)|Fogeron ML (0)	pubmed:11707401|pubmed:22939624|pubmed:23443559	taxid:9606(Homo sapiens)	taxid:9606(Homo sapiens)	-	MI:0468(hprd)|i2d|MI:0469(intact)|biogrid	-	0.78		HSP90AB1	TP53
entrez gene:7431	entrez gene:7431	uniprotkb:VIME_HUMAN	uniprotkb:VIME_HUMAN	-	-	MI:0492(in vitro)|MI:0493(in vivo)|Co-crystal Structure|MI:0055(fluorescent resonance energy transfer)|MI:0809(bimolecular fluorescence complementation)|MI:0018(two hybrid)|MI:0114(x-ray crystallography)|MI:0826(x ray scattering)|MI:0028(cosedimentation in solution)|MI:0020(transmission electron microscopy)	Haddad LA (2002)|Strelkov SV (2002)|Strelkov SV (2001)|Russell RL (2001)|Stelzl U (2005)|Goehler H (2004)|Rual JF (2005)|Lim J (2006)|Vinayagam A (2011)|Sokolova AV (2006)|Chernyatina AA (2012)	pubmed:12226091|pubmed:11889032|pubmed:11243787|pubmed:11278417|pubmed:16169070|pubmed:15383276|pubmed:16189514|pubmed:16713569|pubmed:21900206|pubmed:17050693|pubmed:22869704	taxid:9606(Homo sapiens)	taxid:9606(Homo sapiens)	-	MI:0468(hprd)|biogrid|MI:0469(intact)|MI:0471(mint)|i2d|stelzl05|goehler04|rual05|lim06	-	0.9		VIM	VIM
entrez gene:7534	entrez gene:7431	uniprotkb:1433Z_HUMAN	uniprotkb:VIME_HUMAN	-	-	MI:0493(in vivo)|Affinity Capture-Western|Reconstituted Complex|MI:0059(gst pull down)|MI:0004(affinity chromatography technology)|MI:0096(pull down)|MI:0676(tandem affinity purification)	Tzivion G (2000)|Meek SE (2004)|Lim J (2006)|Pozuelo-Rubio M (2010)|Wilker EW (2007)	pubmed:10887173|pubmed:15161933|pubmed:16713569|pubmed:20618440|pubmed:17361185	taxid:9606(Homo sapiens)	taxid:9606(Homo sapiens)	-	MI:0468(hprd)|biogrid|MI:0471(mint)|i2d|lim06|MI:0469(intact)	-	0.9		YWHAZ	VIM
entrez gene:841	entrez gene:7431	uniprotkb:CASP8_HUMAN	uniprotkb:VIME_HUMAN	-	-	MI:0493(in vivo)|MI:0018(two hybrid)	Byun Y (2001)|Morishima N (1999)|Stelzl U (2005)	pubmed:11423904|pubmed:10469173|pubmed:16169070	taxid:9606(Homo sapiens)	taxid:9606(Homo sapiens)	-	MI:0468(hprd)|biogrid|MI:0469(intact)|i2d|stelzl05|MI:0471(mint)	-	0.76		CASP8	VIM
entrez gene:6457	entrez gene:7431	uniprotkb:SH3G3_HUMAN	uniprotkb:VIME_HUMAN	-	-	MI:0018(two hybrid)	Goehler H (2004)|Lim J (2006)	pubmed:15383276|pubmed:16713569	taxid:9606(Homo sapiens)	taxid:9606(Homo sapiens)	-	MI:0468(hprd)|MI:0469(intact)|MI:0471(mint)|i2d|goehler04|lim06|biogrid	-	0.73		SH3GL3	VIM
entrez gene:10059	entrez gene:7431	uniprotkb:DNM1L_HUMAN	uniprotkb:VIME_HUMAN	-	-	MI:0492(in vitro)|MI:0018(two hybrid)	Goehler H (2004)	pubmed:15383276	taxid:9606(Homo sapiens)	taxid:9606(Homo sapiens)	-	MI:0468(hprd)|i2d	-	0.65		DNM1L	VIM
entrez gene:7531	entrez gene:7431	uniprotkb:1433E_HUMAN	uniprotkb:VIME_HUMAN	-	-	MI:0492(in vitro)|MI:0493(in vivo)	Tzivion G (2000)	pubmed:10887173	taxid:9606(Homo sapiens)	taxid:9606(Homo sapiens)	-	MI:0468(hprd)|i2d	-	0.55		YWHAE	VIM
entrez gene:47	entrez gene:47	uniprotkb:ACLY_HUMAN	uniprotkb:ACLY_HUMAN	-	-	MI:0492(in vitro)	Potapova IA (2000)|Lord KA (1997)	pubmed:10653665|pubmed:9116495	taxid:9606(Homo sapiens)	taxid:9606(Homo sapiens)	-	MI:0468(hprd)|i2d	-	0.62		ACLY	ACLY
entrez gene:4750	entrez gene:546	uniprotkb:NEK1_HUMAN	uniprotkb:ATRX_HUMAN	-	-	MI:0018(two hybrid)	Surpili MJ (2003)	pubmed:14690447	taxid:9606(Homo sapiens)	taxid:9606(Homo sapiens)	-	MI:0468(hprd)|MI:0469(intact)|i2d|biogrid	-	0.63		NEK1	ATRX
entrez gene:2810	entrez gene:581	uniprotkb:1433S_HUMAN	uniprotkb:BAX_HUMAN	-	-	MI:0493(in vivo)|MI:0019(coimmunoprecipitation)	Samuel T (2001)	pubmed:11574543	taxid:9606(Homo sapiens)	taxid:9606(Homo sapiens)	-	MI:0468(hprd)|MI:0471(mint)|i2d|MI:0469(intact)|MI:1014(string)	-	0.65		SFN	BAX
entrez gene:7416	entrez gene:581	uniprotkb:VDAC1_HUMAN	uniprotkb:BAX_HUMAN	-	-	MI:0492(in vitro)|Reconstituted Complex|MI:0096(pull down)	Shi Y (2003)|Weng C (2005)|Rual JF (2005)|Narita M (1998)	pubmed:12767928|pubmed:15637055|pubmed:16189514|pubmed:9843949	taxid:9606(Homo sapiens)	taxid:9606(Homo sapiens)	-	MI:0468(hprd)|biogrid|i2d|rual05|mips	-	0.86		VDAC1	BAX
entrez gene:5347	entrez gene:675	uniprotkb:PLK1_HUMAN	uniprotkb:BRCA2_HUMAN	-	-	MI:0492(in vitro)|MI:0493(in vivo)|Affinity Capture-Western|Reconstituted Complex|MI:0004(affinity chromatography technology)|MI:0096(pull down)|MI:0415(enzymatic study)	Lin HR (2003)|Lee M (2004)|Park I (2017)	pubmed:12815053|pubmed:14647413|pubmed:28985013	taxid:9606(Homo sapiens)	taxid:9606(Homo sapiens)	-	MI:0468(hprd)|biogrid|i2d	-	0.9		PLK1	BRCA2
entrez gene:4773	entrez gene:4773	uniprotkb:NFAC2_HUMAN	uniprotkb:NFAC2_HUMAN	-	-	MI:0492(in vitro)|MI:0493(in vivo)|Co-crystal Structure|MI:0114(x-ray crystallography)|MI:0096(pull down)|MI:0413(electrophoretic mobility shift assay)	Giffin MJ (2003)|Bates DL (2008)|Falvo JV (2008)	pubmed:12949493|pubmed:18462673|pubmed:19060202	taxid:9606(Homo sapiens)	taxid:9606(Homo sapiens)	-	MI:0468(hprd)|biogrid|MI:0465(dip)|i2d|MI:0469(intact)	-	0.9		NFATC2	NFATC2
entrez gene:7534	entrez gene:4773	uniprotkb:1433Z_HUMAN	uniprotkb:NFAC2_HUMAN	-	-	MI:0493(in vivo)|MI:0004(affinity chromatography technology)	Chow CW (2000)|Gabriel CH (2016)	pubmed:10611249|pubmed:27637333	taxid:9606(Homo sapiens)	taxid:9606(Homo sapiens)	-	MI:0468(hprd)|i2d|biogrid	-	0.75		YWHAZ	NFATC2
entrez gene:1452	entrez gene:7534	uniprotkb:KC1A_HUMAN	uniprotkb:1433Z_HUMAN	-	-	MI:0493(in vivo)|MI:0045(experimental interaction detection)|MI:0004(affinity chromatography technology)	Dubois T (1997)|Dubois T (2002)|Varjosalo M (2013)	pubmed:9360956|pubmed:12062430|pubmed:23455922	taxid:9606(Homo sapiens)	taxid:9606(Homo sapiens)	-	MI:0468(hprd)|MI:0471(mint)|i2d|MI:0469(intact)|biogrid	-	0.78		CSNK1A1	YWHAZ
entrez gene:3837	entrez gene:1452	uniprotkb:IMB1_HUMAN	uniprotkb:KC1A_HUMAN	-	-	MI:0492(in vitro)	Dubois T (2002)	pubmed:12062430	taxid:9606(Homo sapiens)	taxid:9606(Homo sapiens)	-	MI:0468(hprd)|i2d	-	0.52		KPNB1	CSNK1A1
entrez gene:8546	entrez gene:1452	uniprotkb:AP3B1_HUMAN	uniprotkb:KC1A_HUMAN	-	-	MI:0492(in vitro)|MI:0493(in vivo)	Dubois T (2002)	pubmed:12062430	taxid:9606(Homo sapiens)	taxid:9606(Homo sapiens)	-	MI:0468(hprd)|i2d	-	0.55		AP3B1	CSNK1A1
entrez gene:7532	entrez gene:3313	uniprotkb:1433G_HUMAN	uniprotkb:GRP75_HUMAN	-	-	MI:0493(in vivo)|MI:0019(coimmunoprecipitation)|MI:0004(affinity chromatography technology)	Jin J (2004)	pubmed:15324660	taxid:9606(Homo sapiens)	taxid:9606(Homo sapiens)	-	MI:0468(hprd)|MI:0471(mint)|i2d|biogrid|MI:0469(intact)	-	0.73		YWHAG	HSPA9
entrez gene:1612	entrez gene:1612	uniprotkb:DAPK1_HUMAN	uniprotkb:DAPK1_HUMAN	-	-	MI:0492(in vitro)|MI:0493(in vivo)|MI:0424(protein kinase assay)|MI:0007(anti tag coimmunoprecipitation)|MI:0071(molecular sieving)|MI:0004(affinity chromatography technology)|MI:0415(enzymatic study)	Shohat G (2001)|Zalckvar E (2009)|Carlessi R (2011)|Klein CL (2009)|de Diego I (2010)|Widau RC (2010)	pubmed:11579085|pubmed:19180116|pubmed:21738225|pubmed:19712061|pubmed:20103772|pubmed:20220139	taxid:9606(Homo sapiens)	taxid:9606(Homo sapiens)	-	MI:0468(hprd)|MI:0471(mint)|i2d|MI:0469(intact)|biogrid	-	0.89		DAPK1	DAPK1
entrez gene:7529	entrez gene:1612	uniprotkb:1433B_HUMAN	uniprotkb:DAPK1_HUMAN	-	-	MI:0492(in vitro)|MI:0493(in vivo)	Henshall DC (2003)	pubmed:12911633	taxid:9606(Homo sapiens)	taxid:9606(Homo sapiens)	-	MI:0468(hprd)|i2d	-	0.55		YWHAB	DAPK1
entrez gene:5595	entrez gene:1612	uniprotkb:MK03_HUMAN	uniprotkb:DAPK1_HUMAN	-	-	MI:0492(in vitro)|MI:0493(in vivo)|MI:0096(pull down)|MI:0018(two hybrid)|MI:0004(affinity chromatography technology)|MI:0428(imaging technique)	Chen CH (2004)|Chen TC (2014)	pubmed:15616583|pubmed:25241761	taxid:9606(Homo sapiens)	taxid:9606(Homo sapiens)	-	MI:0468(hprd)|MI:0469(intact)|i2d|biogrid	-	0.86		MAPK3	DAPK1
entrez gene:8772	entrez gene:1612	uniprotkb:FADD_HUMAN	uniprotkb:DAPK1_HUMAN	-	-	MI:0492(in vitro)|MI:0493(in vivo)|Affinity Capture-Western|MI:0004(affinity chromatography technology)|MI:0428(imaging technique)	Henshall DC (2003)|Henshall DC (2004)|Chen TC (2014)	pubmed:12911633|pubmed:15048887|pubmed:25241761	taxid:9606(Homo sapiens)	taxid:9606(Homo sapiens)	-	MI:0468(hprd)|biogrid|i2d|MI:0469(intact)	-	0.86		FADD	DAPK1
entrez gene:8717	entrez gene:1612	uniprotkb:TRADD_HUMAN	uniprotkb:DAPK1_HUMAN	-	-	MI:0492(in vitro)|MI:0493(in vivo)	Henshall DC (2003)	pubmed:12911633	taxid:9606(Homo sapiens)	taxid:9606(Homo sapiens)	-	MI:0468(hprd)|i2d	-	0.55		TRADD	DAPK1
entrez gene:5997	entrez gene:801	uniprotkb:RGS2_HUMAN	uniprotkb:CALM_HUMAN	-	entrez gene:805|entrez gene:808	MI:0492(in vitro)	Popov SG (2000)	pubmed:10747990	taxid:9606(Homo sapiens)	taxid:9606(Homo sapiens)	-	MI:0468(hprd)|i2d	-	0.52		RGS2	CALM1
entrez gene:1855	entrez gene:1453	uniprotkb:DVL1_HUMAN	uniprotkb:KC1D_HUMAN	-	-	MI:0492(in vitro)|MI:0493(in vivo)|MI:0018(two hybrid)|Affinity Capture-Western|MI:0004(affinity chromatography technology)	Gao ZH (2002)	pubmed:11818547	taxid:9606(Homo sapiens)	taxid:9606(Homo sapiens)	-	MI:0468(hprd)|biogrid	-	0.77		DVL1	CSNK1D
entrez gene:55738	entrez gene:1453	uniprotkb:ARFG1_HUMAN	uniprotkb:KC1D_HUMAN	-	-	MI:0492(in vitro)	Yu S (2002)|Rual JF (2005)	pubmed:12181329|pubmed:16189514	taxid:9606(Homo sapiens)	taxid:9606(Homo sapiens)	-	MI:0468(hprd)|rual05|MI:1014(string)	-	0.62		ARFGAP1	CSNK1D
entrez gene:5591	entrez gene:5591	uniprotkb:PRKDC_HUMAN	uniprotkb:PRKDC_HUMAN	-	-	MI:0492(in vitro)|MI:0493(in vivo)|MI:0415(enzymatic study)	Ko L (2000)|Douglas P (2002)|Douglas P (2010)|Sartorius CA (2000)	pubmed:10823961|pubmed:12186630|pubmed:20065038|pubmed:10750018	taxid:9606(Homo sapiens)	taxid:9606(Homo sapiens)	-	MI:0468(hprd)|i2d|biogrid	-	0.69		PRKDC	PRKDC
entrez gene:7532	entrez gene:5591	uniprotkb:1433G_HUMAN	uniprotkb:PRKDC_HUMAN	-	-	MI:0493(in vivo)|MI:0019(coimmunoprecipitation)	Jin J (2004)	pubmed:15324660	taxid:9606(Homo sapiens)	taxid:9606(Homo sapiens)	-	MI:0468(hprd)|MI:0471(mint)|i2d|MI:0469(intact)|MI:1014(string)	-	0.65		YWHAG	PRKDC
entrez gene:5595	entrez gene:3161	uniprotkb:MK03_HUMAN	uniprotkb:HMMR_HUMAN	-	-	MI:0492(in vitro)	Lynn BD (2001)	pubmed:11403955	taxid:9606(Homo sapiens)	taxid:9606(Homo sapiens)	-	MI:0468(hprd)|i2d	-	0.52		MAPK3	HMMR
entrez gene:3161	entrez gene:801	uniprotkb:HMMR_HUMAN	uniprotkb:CALM_HUMAN	-	entrez gene:805|entrez gene:808	MI:0492(in vitro)	Assmann V (1999)	pubmed:10547355	taxid:9606(Homo sapiens)	taxid:9606(Homo sapiens)	-	MI:0468(hprd)|i2d|biogrid	-	0.52		HMMR	CALM1
entrez gene:2580	entrez gene:1173	uniprotkb:GAK_HUMAN	uniprotkb:AP2M1_HUMAN	-	-	MI:0492(in vitro)|MI:0004(affinity chromatography technology)|MI:0007(anti tag coimmunoprecipitation)	Korolchuk VI (2002)|Umeda A (2000)|Rual JF (2005)|Lim J (2006)|Hein MY (2015)	pubmed:12010461|pubmed:10887964|pubmed:16189514|pubmed:16713569|pubmed:26496610	taxid:9606(Homo sapiens)	taxid:9606(Homo sapiens)	-	MI:0468(hprd)|i2d|rual05|lim06|biogrid|MI:0469(intact)	-	0.84		GAK	AP2M1
entrez gene:3837	entrez gene:5903	uniprotkb:IMB1_HUMAN	uniprotkb:RBP2_HUMAN	-	-	MI:0492(in vitro)|MI:0493(in vivo)|Reconstituted Complex|MI:0004(affinity chromatography technology)|MI:0096(pull down)|MI:0007(anti tag coimmunoprecipitation)	Yaseen NR (1999)|Delphin C (1997)|Ben-Efraim I (2001)|Walther TC (2003)|Chi NC (1996)|Hein MY (2015)	pubmed:10473610|pubmed:9398662|pubmed:11266456|pubmed:12894213|pubmed:8909533|pubmed:26496610	taxid:9606(Homo sapiens)	taxid:9606(Homo sapiens)	-	MI:0468(hprd)|biogrid|i2d|MI:0469(intact)	-	0.9		KPNB1	RANBP2
entrez gene:3842	entrez gene:5903	uniprotkb:TNPO1_HUMAN	uniprotkb:RBP2_HUMAN	-	-	MI:0492(in vitro)	Bonifaci N (1997)	pubmed:9144189	taxid:9606(Homo sapiens)	taxid:9606(Homo sapiens)	-	MI:0468(hprd)	-	0.52		TNPO1	RANBP2
entrez gene:4750	entrez gene:7533	uniprotkb:NEK1_HUMAN	uniprotkb:1433F_HUMAN	-	-	MI:0018(two hybrid)	Surpili MJ (2003)	pubmed:14690447	taxid:9606(Homo sapiens)	taxid:9606(Homo sapiens)	-	MI:0468(hprd)|MI:0469(intact)|i2d|biogrid	-	0.63		NEK1	YWHAH
entrez gene:5608	entrez gene:5608	uniprotkb:MP2K6_HUMAN	uniprotkb:MP2K6_HUMAN	-	-	MI:0492(in vitro)|MI:0493(in vivo)|MI:0055(fluorescent resonance energy transfer)|MI:0114(x-ray crystallography)|MI:0071(molecular sieving)|MI:0826(x ray scattering)	Moriguchi T (1996)|Raingeaud J (1996)|Rual JF (2005)|Ivanov AA (2017)|Min X (2009)	pubmed:8663074|pubmed:8622669|pubmed:16189514|pubmed:28628118|pubmed:19141286	taxid:9606(Homo sapiens)	taxid:9606(Homo sapiens)	-	MI:0468(hprd)|i2d|rual05|biogrid|MI:0469(intact)	-	0.9		MAP2K6	MAP2K6
entrez gene:7534	entrez gene:7534	uniprotkb:1433Z_HUMAN	uniprotkb:1433Z_HUMAN	-	-	MI:0492(in vitro)|MI:0493(in vivo)|Affinity Capture-Western|Reconstituted Complex|MI:0007(anti tag coimmunoprecipitation)|MI:0004(affinity chromatography technology)|MI:0676(tandem affinity purification)|MI:0018(two hybrid)|MI:0096(pull down)|MI:0055(fluorescent resonance energy transfer)	Calverley DC (1998)|Obsil T (2001)|Gu YM (2005)|Tzivion G (2000)|Pozuelo-Rubio M (2010)|Bandyopadhyay S (2010)|Veisova D (2010)|Sluchanko NN (2009)|Ivanov AA (2017)|Powell DW (2003)|Qi Q (2012)	pubmed:9454760|pubmed:11336675|pubmed:16376338|pubmed:10887173|pubmed:20618440|pubmed:20936779|pubmed:20384366|pubmed:19647741|pubmed:28628118|pubmed:12861023|pubmed:22450747	taxid:9606(Homo sapiens)	taxid:9606(Homo sapiens)	-	MI:0468(hprd)|biogrid|MI:0471(mint)|i2d|MI:0469(intact)	-	0.97	taxid:7227(Drosophila melanogaster (Fruit fly))	YWHAZ	YWHAZ
entrez gene:7529	entrez gene:7529	uniprotkb:1433B_HUMAN	uniprotkb:1433B_HUMAN	-	-	MI:0492(in vitro)|MI:0493(in vivo)|MI:0096(pull down)|MI:0114(x-ray crystallography)|MI:0069(mass spectrometry studies of complexes)	Lopez P (2002)|Onuma H (2002)|Rual JF (2005)|Riou P (2013)|Yang X (2006)	pubmed:12424248|pubmed:12453887|pubmed:16189514|pubmed:23622247|pubmed:17085597	taxid:9606(Homo sapiens)	taxid:9606(Homo sapiens)	-	MI:0468(hprd)|i2d|rual05|MI:0469(intact)	-	0.89		YWHAB	YWHAB
entrez gene:6416	entrez gene:6416	uniprotkb:MP2K4_HUMAN	uniprotkb:MP2K4_HUMAN	-	-	MI:0493(in vivo)|MI:0415(enzymatic study)	Figueroa C (2003)|Deacon K (1997)|Ho DT (2006)	pubmed:14504284|pubmed:9162092|pubmed:16533805	taxid:9606(Homo sapiens)	taxid:9606(Homo sapiens)	-	MI:0468(hprd)|i2d|biogrid	-	0.66		MAP2K4	MAP2K4
entrez gene:3837	entrez gene:1434	uniprotkb:IMB1_HUMAN	uniprotkb:XPO2_HUMAN	-	-	MI:0492(in vitro)	Kutay U (1997)|Wan C (2015)	pubmed:9323134|pubmed:26344197	taxid:9606(Homo sapiens)	taxid:9606(Homo sapiens)	-	MI:0468(hprd)|i2d|biogrid	-	0.62		KPNB1	CSE1L
entrez gene:7532	entrez gene:1434	uniprotkb:1433G_HUMAN	uniprotkb:XPO2_HUMAN	-	-	MI:0493(in vivo)|MI:0019(coimmunoprecipitation)	Jin J (2004)	pubmed:15324660	taxid:9606(Homo sapiens)	taxid:9606(Homo sapiens)	-	MI:0468(hprd)|MI:0471(mint)|i2d|MI:0469(intact)	-	0.65		YWHAG	CSE1L
entrez gene:1857	entrez gene:1857	uniprotkb:DVL3_HUMAN	uniprotkb:DVL3_HUMAN	-	-	MI:0493(in vivo)|MI:0055(fluorescent resonance energy transfer)	Kishida S (1999)|de Groot RE (2014)	pubmed:10330181|pubmed:24643799	taxid:9606(Homo sapiens)	taxid:9606(Homo sapiens)	-	MI:0468(hprd)|i2d|biogrid	-	0.77		DVL3	DVL3
entrez gene:3312	entrez gene:573	uniprotkb:HSP7C_HUMAN	uniprotkb:BAG1_HUMAN	-	-	MI:0492(in vitro)|MI:0018(two hybrid)|Reconstituted Complex|Affinity Capture-Western|MI:0081(peptide array)|MI:0107(surface plasmon resonance)|MI:0004(affinity chromatography technology)|MI:0096(pull down)|MI:0114(x-ray crystallography)	Takayama S (1997)|Brive L (2001)|Takayama S (1999)|Elliott E (2007)|Sharp A (2009)|Rual JF (2005)|Alberti S (2002)|Tsukahara F (2010)|L??ders J (2000)|Townsend PA (2003)|Townsend PA (2004)|Gebauer M (1998)|Sondermann H (2001)|Mock JY (2014)|Rolland T (2014)|Yang X (2016)|Karras GI (2017)	pubmed:9305631|pubmed:11741305|pubmed:9873016|pubmed:17954934|pubmed:19800331|pubmed:16189514|pubmed:12297498|pubmed:20675402|pubmed:10671488|pubmed:12874020|pubmed:14978028|pubmed:9774640|pubmed:11222862|pubmed:25535373|pubmed:25416956|pubmed:26871637|pubmed:28215707	taxid:9606(Homo sapiens)	taxid:9606(Homo sapiens)	-	MI:0468(hprd)|biogrid|MI:0471(mint)|i2d|ortho|rual05|MI:0462(bind)|MI:0469(intact)	-	0.97	taxid:6239(Caenorhabditis elegans)	HSPA8	BAG1
entrez gene:8737	entrez gene:8878	uniprotkb:RIPK1_HUMAN	uniprotkb:SQSTM_HUMAN	-	-	MI:0492(in vitro)|MI:0493(in vivo)|Reconstituted Complex|Affinity Capture-Western|MI:0004(affinity chromatography technology)|MI:0096(pull down)	Sanz L (1999)	pubmed:10356400	taxid:9606(Homo sapiens)	taxid:9606(Homo sapiens)	-	MI:0468(hprd)|biogrid|i2d	-	0.79		RIPK1	SQSTM1
entrez gene:5566	entrez gene:5511	uniprotkb:KAPCA_HUMAN	uniprotkb:PP1R8_HUMAN	-	-	MI:0492(in vitro)|Biochemical Activity|MI:0415(enzymatic study)	Vulsteke V (1997)	pubmed:9407077	taxid:9606(Homo sapiens)	taxid:9606(Homo sapiens)	-	MI:0468(hprd)|biogrid|i2d	-	0.67		PRKACA	PPP1R8
entrez gene:8826	entrez gene:5566	uniprotkb:IQGA1_HUMAN	uniprotkb:KAPCA_HUMAN	-	-	MI:0492(in vitro)|MI:0493(in vivo)|MI:0025(copurification)|Affinity Capture-Western|MI:0004(affinity chromatography technology)	Nauert JB (2003)	pubmed:12938160	taxid:9606(Homo sapiens)	taxid:9606(Homo sapiens)	-	MI:0468(hprd)|biogrid|i2d|MI:1014(string)	-	0.76		IQGAP1	PRKACA
entrez gene:5566	entrez gene:10672	uniprotkb:KAPCA_HUMAN	uniprotkb:GNA13_HUMAN	-	-	MI:0492(in vitro)|MI:0415(enzymatic study)	Manganello JM (2002)	pubmed:12399457	taxid:9606(Homo sapiens)	taxid:9606(Homo sapiens)	-	MI:0468(hprd)|i2d|biogrid|MI:1014(string)	-	0.55		PRKACA	GNA13
entrez gene:5566	entrez gene:2932	uniprotkb:KAPCA_HUMAN	uniprotkb:GSK3B_HUMAN	-	-	MI:0493(in vivo)|MI:0007(anti tag coimmunoprecipitation)|MI:0006(anti bait coimmunoprecipitation)|MI:0676(tandem affinity purification)|MI:0415(enzymatic study)|MI:0004(affinity chromatography technology)|MI:0096(pull down)	Tanji C (2002)|Fang X (2000)|Varjosalo M (2013)|Liu X (2018)	pubmed:12147701|pubmed:11035810|pubmed:23602568|pubmed:29568061	taxid:9606(Homo sapiens)	taxid:9606(Homo sapiens)	-	MI:0468(hprd)|i2d|MI:0469(intact)|biogrid|MI:0470(kegg)|MI:1014(string)	-	0.9		PRKACA	GSK3B
entrez gene:5566	entrez gene:23557	uniprotkb:KAPCA_HUMAN	uniprotkb:SNAPN_HUMAN	-	-	MI:0492(in vitro)|MI:0493(in vivo)	Chheda MG (2001)	pubmed:11283605	taxid:9606(Homo sapiens)	taxid:9606(Homo sapiens)	-	MI:0468(hprd)|i2d	-	0.55		PRKACA	SNAPIN
entrez gene:2969	entrez gene:2969	uniprotkb:GTF2I_HUMAN	uniprotkb:GTF2I_HUMAN	-	-	MI:0018(two hybrid)	Lehner B (2004)	pubmed:15231747	taxid:9606(Homo sapiens)	taxid:9606(Homo sapiens)	-	MI:0468(hprd)|i2d	-	0.63		GTF2I	GTF2I
entrez gene:5595	entrez gene:2969	uniprotkb:MK03_HUMAN	uniprotkb:GTF2I_HUMAN	-	-	MI:0492(in vitro)|MI:0493(in vivo)|Affinity Capture-Western|Biochemical Activity|MI:0415(enzymatic study)|MI:0004(affinity chromatography technology)	Kim DW (2000)	pubmed:10648599	taxid:9606(Homo sapiens)	taxid:9606(Homo sapiens)	-	MI:0468(hprd)|biogrid|i2d	-	0.77		MAPK3	GTF2I
entrez gene:8772	entrez gene:841	uniprotkb:FADD_HUMAN	uniprotkb:CASP8_HUMAN	-	-	MI:0492(in vitro)|MI:0493(in vivo)|MI:0025(copurification)|Affinity Capture-Western|Reconstituted Complex|MI:0006(anti bait coimmunoprecipitation)|MI:0055(fluorescent resonance energy transfer)|MI:0007(anti tag coimmunoprecipitation)|MI:0018(two hybrid)|MI:0004(affinity chromatography technology)|MI:0029(cosedimentation through density gradient)|MI:0096(pull down)|MI:0364(inferred by curator)	Thomas LR (2002)|Wang J (2001)|Boldin MP (1996)|Feig C (2006)|Yao Z (2007)|Gajate C (2005)|Micheau O (2003)|Srinivasula SM (1997)|Henshall DC (2003)|Oshima S (2008)|Curtin JF (2003)|Wang L (2008)|He S (2009)|Biton S (2011)|Ikner A (2011)|Fu K (2011)|R??b?? C (2006)|Ramakrishnan P (2011)|Tenev T (2011)|Won M (2010)|Mahul-Mellier AL (2011)|Pavet V (2010)|L??der S (2011)|Wang J (2011)|Feoktistova M …	pubmed:12107169|pubmed:11717445|pubmed:8681376|pubmed:17159907|pubmed:17290218|pubmed:15659383|pubmed:12887920|pubmed:9228018|pubmed:12911633|pubmed:19060883|pubmed:14612908|pubmed:18485876|pubmed:19524512|pubmed:21458669|pubmed:21525013|pubmed:21785459|pubmed:17047155|pubmed:21620750|pubmed:21737329|pubmed:20448643|pubmed:22179575|pubmed:20103630|pubmed:22173242|pubmed:21988832|pubmed:22274400|p…	taxid:9606(Homo sapiens)	taxid:9606(Homo sapiens)	-	MI:0468(hprd)|biogrid|MI:0469(intact)|MI:0471(mint)|i2d|biocarta|MI:0470(kegg)|MI:1014(string)	-	0.99	taxid:10116(Rattus norvegicus (Rat))|taxid:10090(Mus musculus (Mouse))	FADD	CASP8
entrez gene:841	entrez gene:8737	uniprotkb:CASP8_HUMAN	uniprotkb:RIPK1_HUMAN	-	-	MI:0492(in vitro)|MI:0493(in vivo)|Affinity Capture-Western|MI:0006(anti bait coimmunoprecipitation)|MI:0004(affinity chromatography technology)|MI:0096(pull down)|MI:0364(inferred by curator)|MI:0428(imaging technique)	Chaudhary PM (2000)|Lin Y (1999)|Micheau O (2002)|Oshima S (2008)|Bertrand MJ (2008)|Micheau O (2003)|Wang L (2008)|He S (2009)|Cho YS (2009)|Biton S (2011)|Ikner A (2011)|Shikama Y (2003)|R??b?? C (2006)|Kim S (2010)|Cheung HH (2009)|Knox PG (2011)|Tenev T (2011)|Mahul-Mellier AL (2011)|L??der S (2011)|Feoktistova M (2012)|Hermjakob H (2004)|Legarda-Addison D (2009)|Bellail AC (2012)|Lee EW (0)|…	pubmed:11002417|pubmed:10521396|pubmed:12215447|pubmed:19060883|pubmed:18570872|pubmed:12887920|pubmed:18485876|pubmed:19524512|pubmed:19524513|pubmed:21458669|pubmed:21525013|pubmed:12884866|pubmed:17047155|pubmed:20825417|pubmed:19773432|pubmed:21282461|pubmed:21737329|pubmed:22179575|pubmed:22173242|pubmed:22274400|pubmed:14681455|pubmed:19373245|pubmed:22585859|pubmed:22864571|pubmed:23972990…	taxid:9606(Homo sapiens)	taxid:9606(Homo sapiens)	-	MI:0468(hprd)|biogrid|MI:0469(intact)|i2d|MI:1014(string)	-	0.89		CASP8	RIPK1
entrez gene:8767	entrez gene:841	uniprotkb:RIPK2_HUMAN	uniprotkb:CASP8_HUMAN	-	-	MI:0493(in vivo)	Inohara N (1998)	pubmed:9575181	taxid:9606(Homo sapiens)	taxid:9606(Homo sapiens)	-	MI:0468(hprd)|i2d|MI:0470(kegg)|MI:1014(string)	-	0.52		RIPK2	CASP8
entrez gene:1759	entrez gene:6455	uniprotkb:DYN1_HUMAN	uniprotkb:SH3G1_HUMAN	-	-	MI:0492(in vitro)|MI:0493(in vivo)|MI:0018(two hybrid)|Reconstituted Complex|MI:0081(peptide array)|MI:0096(pull down)	Ringstad N (1997)|So CW (2000)|Cestra G (1999)	pubmed:9238017|pubmed:10764144|pubmed:10542231	taxid:9606(Homo sapiens)	taxid:9606(Homo sapiens)	-	MI:0468(hprd)|biogrid|i2d|MI:0471(mint)|MI:0469(intact)|MI:1014(string)	-	0.96	taxid:10116(Rattus norvegicus (Rat))	DNM1	SH3GL1
entrez gene:8867	entrez gene:6455	uniprotkb:SYNJ1_HUMAN	uniprotkb:SH3G1_HUMAN	-	-	MI:0492(in vitro)|MI:0493(in vivo)|MI:0018(two hybrid)|MI:0081(peptide array)	Ringstad N (1997)|So CW (2000)|Cestra G (1999)	pubmed:9238017|pubmed:10764144|pubmed:10542231	taxid:9606(Homo sapiens)	taxid:9606(Homo sapiens)	-	MI:0468(hprd)|homomint|i2d|MI:0471(mint)|biogrid|MI:0469(intact)	-	0.92	taxid:10116(Rattus norvegicus (Rat))	SYNJ1	SH3GL1
entrez gene:5595	entrez gene:5595	uniprotkb:MK03_HUMAN	uniprotkb:MK03_HUMAN	-	-	MI:0492(in vitro)|MI:0493(in vivo)|MI:0096(pull down)|MI:0004(affinity chromatography technology)|MI:0424(protein kinase assay)	Kim HS (2003)|Gille H (1992)|Charest DL (1993)|-|Wissing J (2006)|Galli S (2009)|Varjosalo M (2013)|Kim MO (2012)|Kauppinen TM (2006)	pubmed:12840032|pubmed:1322499|pubmed:7687743|pubmed:862676|pubmed:17192257|pubmed:19847302|pubmed:23602568|pubmed:22307056|pubmed:16627622	taxid:9606(Homo sapiens)	taxid:9606(Homo sapiens)	-	MI:0468(hprd)|homomint|i2d|biogrid|MI:0469(intact)	-	0.95	taxid:7227(Drosophila melanogaster (Fruit fly))	MAPK3	MAPK3
entrez gene:5606	entrez gene:5595	uniprotkb:MP2K3_HUMAN	uniprotkb:MK03_HUMAN	-	-	MI:0492(in vitro)|Reconstituted Complex|MI:0096(pull down)	Zheng CF (1993)	pubmed:8226933	taxid:9606(Homo sapiens)	taxid:9606(Homo sapiens)	-	MI:0468(hprd)|biogrid|i2d	-	0.75		MAP2K3	MAPK3
entrez gene:3091	entrez gene:5595	uniprotkb:HIF1A_HUMAN	uniprotkb:MK03_HUMAN	-	-	MI:0492(in vitro)|MI:0493(in vivo)	Richard DE (1999)	pubmed:10551817	taxid:9606(Homo sapiens)	taxid:9606(Homo sapiens)	-	MI:0468(hprd)|i2d|MI:1014(string)	-	0.55		HIF1A	MAPK3
entrez gene:7532	entrez gene:1676	uniprotkb:1433G_HUMAN	uniprotkb:DFFA_HUMAN	-	-	MI:0493(in vivo)|MI:0006(anti bait coimmunoprecipitation)|MI:0019(coimmunoprecipitation)|MI:0004(affinity chromatography technology)	Jin J (2004)|Ewing RM (2007)	pubmed:15324660|pubmed:17353931	taxid:9606(Homo sapiens)	taxid:9606(Homo sapiens)	-	MI:0468(hprd)|MI:0469(intact)|MI:0471(mint)|i2d|biogrid	-	0.86		YWHAG	DFFA
entrez gene:8737	entrez gene:7186	uniprotkb:RIPK1_HUMAN	uniprotkb:TRAF2_HUMAN	-	-	MI:0493(in vivo)|Affinity Capture-Western|MI:0018(two hybrid)|MI:0019(coimmunoprecipitation)|MI:0004(affinity chromatography technology)|MI:0415(enzymatic study)|MI:0006(anti bait coimmunoprecipitation)|MI:0096(pull down)	Takeuchi M (1996)|Hsu H (1996)|Eliopoulos AG (2005)|Tada K (2001)|Malinin NL (1997)|Lim J (2006)|Alvarez SE (2010)|Chang EJ (2011)|Vince JE (2009)|Knox PG (2011)|Ea CK (2006)|Shen RR (2012)|Jang HD (2001)|Jeon J (2014)|Puliyappadamba VT (2013)|Hu MM (2014)|Rolland T (2014)|Park ES (2015)|Petersen SL (2015)|Lin B (2016)|Liu X (2018)	pubmed:8702708|pubmed:8612133|pubmed:16291755|pubmed:11479302|pubmed:9020361|pubmed:16713569|pubmed:20577214|pubmed:21810480|pubmed:19815541|pubmed:21282461|pubmed:16603398|pubmed:23007157|pubmed:11181075|pubmed:24735611|pubmed:23972990|pubmed:24434549|pubmed:25416956|pubmed:25716317|pubmed:25882049|pubmed:27768232|pubmed:29352166	taxid:9606(Homo sapiens)	taxid:9606(Homo sapiens)	-	MI:0468(hprd)|biogrid|MI:0471(mint)|i2d|lim06|MI:0469(intact)|MI:1014(string)	-	0.9		RIPK1	TRAF2
entrez gene:8767	entrez gene:7186	uniprotkb:RIPK2_HUMAN	uniprotkb:TRAF2_HUMAN	-	-	MI:0493(in vivo)|Affinity Capture-Western|MI:0019(coimmunoprecipitation)|MI:0004(affinity chromatography technology)|MI:0007(anti tag coimmunoprecipitation)	Thome M (1998)|Rual JF (2005)|Lim J (2006)|Li S (2011)	pubmed:9705938|pubmed:16189514|pubmed:16713569|pubmed:21903422	taxid:9606(Homo sapiens)	taxid:9606(Homo sapiens)	-	MI:0468(hprd)|biogrid|MI:0471(mint)|i2d|rual05|lim06|MI:0469(intact)|MI:1014(string)	-	0.89		RIPK2	TRAF2
entrez gene:51347	entrez gene:7186	uniprotkb:TAOK3_HUMAN	uniprotkb:TRAF2_HUMAN	-	-	MI:0492(in vitro)|MI:0493(in vivo)|MI:0018(two hybrid)|Affinity Capture-Western|MI:0004(affinity chromatography technology)|MI:0007(anti tag coimmunoprecipitation)|MI:0006(anti bait coimmunoprecipitation)	Yoneda T (2001)|Rual JF (2005)|Lim J (2006)	pubmed:11278723|pubmed:16189514|pubmed:16713569	taxid:9606(Homo sapiens)	taxid:9606(Homo sapiens)	-	MI:0468(hprd)|biogrid|i2d|rual05|lim06|MI:0469(intact)|MI:1014(string)	-	0.9		TAOK3	TRAF2
entrez gene:23164	entrez gene:4659	uniprotkb:MPRIP_HUMAN	uniprotkb:MYPT1_HUMAN	-	-	MI:0493(in vivo)|MI:0018(two hybrid)|MI:0007(anti tag coimmunoprecipitation)|MI:0006(anti bait coimmunoprecipitation)	Koga Y (2004)|Mulder J (2005)	pubmed:15545284|pubmed:16243315	taxid:9606(Homo sapiens)	taxid:9606(Homo sapiens)	-	MI:0468(hprd)|MI:0471(mint)|i2d|MI:0469(intact)	-	0.86		MPRIP	PPP1R12A
entrez gene:5879	entrez gene:5879	uniprotkb:RAC1_HUMAN	uniprotkb:RAC1_HUMAN	-	-	MI:0492(in vitro)|MI:0493(in vivo)|Reconstituted Complex|MI:0096(pull down)|MI:0004(affinity chromatography technology)	Zhang B (2000)|Ren Y (1998)|Sandrock K (2009)	pubmed:11134022|pubmed:9857026|pubmed:19961560	taxid:9606(Homo sapiens)	taxid:9606(Homo sapiens)	-	MI:0468(hprd)|biogrid	-	0.89		RAC1	RAC1
entrez gene:1729	entrez gene:5879	uniprotkb:DIAP1_HUMAN	uniprotkb:RAC1_HUMAN	-	-	MI:0492(in vitro)|MI:0493(in vivo)	Westendorf JJ (2001)	pubmed:11590143	taxid:9606(Homo sapiens)	taxid:9606(Homo sapiens)	-	MI:0468(hprd)	-	0.55		DIAPH1	RAC1
entrez gene:8826	entrez gene:5879	uniprotkb:IQGA1_HUMAN	uniprotkb:RAC1_HUMAN	-	-	MI:0492(in vitro)|MI:0493(in vivo)|Reconstituted Complex|Affinity Capture-Western|MI:0004(affinity chromatography technology)|MI:0096(pull down)|MI:0006(anti bait coimmunoprecipitation)|MI:0676(tandem affinity purification)	Hart MJ (1996)|McCallum SJ (1996)|Kuroda S (1996)|Brill S (1996)|Yan J (2008)|Fukata M (2002)|Zhang B (1998)|Choi S (2013)|Sandrock K (2009)|Boldt K (2016)|Rosenbluh J (2016)|Evans IM (2016)	pubmed:8670801|pubmed:8702968|pubmed:8798539|pubmed:8756646|pubmed:19079338|pubmed:12110184|pubmed:9535855|pubmed:23982733|pubmed:19961560|pubmed:27173435|pubmed:27684187|pubmed:28007913	taxid:9606(Homo sapiens)	taxid:9606(Homo sapiens)	-	MI:0468(hprd)|biogrid|MI:0469(intact)	-	0.9		IQGAP1	RAC1
entrez gene:23191	entrez gene:5879	uniprotkb:CYFP1_HUMAN	uniprotkb:RAC1_HUMAN	-	-	MI:0492(in vitro)|MI:0493(in vivo)|MI:0096(pull down)	Kobayashi K (1998)|Rual JF (2005)|Chen Z (2010)|Ismail AM (2009)	pubmed:9417078|pubmed:16189514|pubmed:21107423|pubmed:19363480	taxid:9606(Homo sapiens)	taxid:9606(Homo sapiens)	-	MI:0468(hprd)|rual05|MI:0469(intact)	-	0.73		CYFIP1	RAC1
entrez gene:3312	entrez gene:2580	uniprotkb:HSP7C_HUMAN	uniprotkb:GAK_HUMAN	-	-	MI:0492(in vitro)|MI:0493(in vivo)|MI:0007(anti tag coimmunoprecipitation)|MI:0004(affinity chromatography technology)	Greener T (2000)|Rual JF (2005)|Beilina A (2014)|Huttlin EL (2017)|Liu X (2018)	pubmed:10625686|pubmed:16189514|pubmed:24510904|pubmed:28514442|pubmed:29568061	taxid:9606(Homo sapiens)	taxid:9606(Homo sapiens)	-	MI:0468(hprd)|i2d|rual05|MI:0469(intact)|biogrid	-	0.85		HSPA8	GAK
entrez gene:6457	entrez gene:1759	uniprotkb:SH3G3_HUMAN	uniprotkb:DYN1_HUMAN	-	-	MI:0492(in vitro)|MI:0493(in vivo)	Ringstad N (1997)	pubmed:9238017	taxid:9606(Homo sapiens)	taxid:9606(Homo sapiens)	-	MI:0468(hprd)|i2d|MI:1014(string)	-	0.64	taxid:10090(Mus musculus (Mouse))|taxid:10116(Rattus norvegicus (Rat))	SH3GL3	DNM1
entrez gene:6456	entrez gene:1759	uniprotkb:SH3G2_HUMAN	uniprotkb:DYN1_HUMAN	-	-	MI:0492(in vitro)|Reconstituted Complex|MI:0107(surface plasmon resonance)|MI:0096(pull down)	Chen-Hwang MC (2002)|Ringstad N (1997)|Micheva KD (1997)|Modregger J (2002)|Solomaha E (2005)|Lim J (2006)	pubmed:11877424|pubmed:9238017|pubmed:9341169|pubmed:12456676|pubmed:15834155|pubmed:16713569	taxid:9606(Homo sapiens)	taxid:9606(Homo sapiens)	-	MI:0468(hprd)|biogrid|MI:0471(mint)|homomint|i2d|lim06|MI:0469(intact)	-	0.99	taxid:10116(Rattus norvegicus (Rat))|taxid:10090(Mus musculus (Mouse))	SH3GL2	DNM1
entrez gene:801	entrez gene:801	uniprotkb:CALM_HUMAN	uniprotkb:CALM_HUMAN	entrez gene:805|entrez gene:808	entrez gene:805|entrez gene:808	MI:0492(in vitro)|MI:0493(in vivo)	Onions J (2000)|Gu C (1999)	pubmed:10757985|pubmed:10075700	taxid:9606(Homo sapiens)	taxid:9606(Homo sapiens)	-	MI:0468(hprd)|i2d	-	0.65		CALM1	CALM1
entrez gene:3320	entrez gene:801	uniprotkb:HS90A_HUMAN	uniprotkb:CALM_HUMAN	-	entrez gene:805|entrez gene:808	MI:0492(in vitro)|MI:0493(in vivo)|MI:0096(pull down)	Minami Y (1993)|Rual JF (2005)|Ning YM (1995)	pubmed:8486648|pubmed:16189514|pubmed:7887964	taxid:9606(Homo sapiens)	taxid:9606(Homo sapiens)	-	MI:0468(hprd)|i2d|rual05|biogrid	-	0.73		HSP90AA1	CALM1
entrez gene:4137	entrez gene:801	uniprotkb:TAU_HUMAN	uniprotkb:CALM_HUMAN	-	entrez gene:805|entrez gene:808	MI:0492(in vitro)|Reconstituted Complex|MI:0096(pull down)	Padilla R (1990)	pubmed:2123288	taxid:9606(Homo sapiens)	taxid:9606(Homo sapiens)	-	MI:0468(hprd)|biogrid|i2d	-	0.75		MAPT	CALM1
entrez gene:8737	entrez gene:8772	uniprotkb:RIPK1_HUMAN	uniprotkb:FADD_HUMAN	-	-	MI:0493(in vivo)|MI:0018(two hybrid)|MI:0006(anti bait coimmunoprecipitation)|MI:0007(anti tag coimmunoprecipitation)|MI:0096(pull down)|MI:0004(affinity chromatography technology)	Kim JW (2000)|Chen D (2002)|Cho YS (2009)|Biton S (2011)|Ikner A (2011)|Young JA (2010)|Ramakrishnan P (2011)|Tenev T (2011)|O'Donnell MA (2012)|Legarda-Addison D (2009)|Vanlangenakker N (2010)|Lee EW (0)|Puliyappadamba VT (2013)|Wu P (2014)|Huttlin EL (2015)|Baratchian M (2016)|Moquin DM (2013)|Ali M (2018)|Ranjan K (2016)|Zheng M (2016)|Pescatore A (2016)	pubmed:11002422|pubmed:11854271|pubmed:19524513|pubmed:21458669|pubmed:21525013|pubmed:21183682|pubmed:21620750|pubmed:21737329|pubmed:22848449|pubmed:19373245|pubmed:21052097|pubmed:22864571|pubmed:23972990|pubmed:24577083|pubmed:26186194|pubmed:26865630|pubmed:24098568|pubmed:29497034|pubmed:26972597|pubmed:26733177|pubmed:27560715	taxid:9606(Homo sapiens)	taxid:9606(Homo sapiens)	-	MI:0468(hprd)|biogrid|MI:0469(intact)|i2d	-	0.89		RIPK1	FADD
entrez gene:8717	entrez gene:8772	uniprotkb:TRADD_HUMAN	uniprotkb:FADD_HUMAN	-	-	MI:0493(in vivo)|Affinity Capture-Western|MI:0018(two hybrid)|MI:0045(experimental interaction detection)|MI:0004(affinity chromatography technology)|MI:0007(anti tag coimmunoprecipitation)	Hsu H (1996)|Tsao DH (2000)|Boldin MP (1996)|Henshall DC (2003)|Thomas LR (2002)|Ryu SW (2000)|Park KJ (2003)|Guan YJ (2011)|Qi Z (2014)|Li S (2013)	pubmed:8565075|pubmed:10911999|pubmed:8681376|pubmed:12911633|pubmed:12107169|pubmed:11112409|pubmed:12796506|pubmed:21724995|pubmed:24686082|pubmed:23955153	taxid:9606(Homo sapiens)	taxid:9606(Homo sapiens)	-	MI:0468(hprd)|biogrid|MI:0469(intact)|MI:0465(dip)|homomint|i2d|MI:0462(bind)|biocarta|MI:0470(kegg)|MI:1014(string)	-	0.96	taxid:10090(Mus musculus (Mouse))	TRADD	FADD
entrez gene:6622	entrez gene:801	uniprotkb:SYUA_HUMAN	uniprotkb:CALM_HUMAN	-	entrez gene:805|entrez gene:808	MI:0492(in vitro)|Reconstituted Complex|MI:0096(pull down)|MI:0004(affinity chromatography technology)	Lee D (2002)|Martinez J (2003)	pubmed:12358748|pubmed:12610000	taxid:9606(Homo sapiens)	taxid:9606(Homo sapiens)	-	MI:0468(hprd)|biogrid|i2d	-	0.87		SNCA	CALM1
entrez gene:5071	entrez gene:5071	uniprotkb:PRKN2_HUMAN	uniprotkb:PRKN2_HUMAN	-	-	MI:0492(in vitro)|MI:0493(in vivo)|Affinity Capture-Western|MI:0004(affinity chromatography technology)|MI:0065(isothermal titration calorimetry)|MI:0077(nuclear magnetic resonance)|MI:0096(pull down)|MI:0415(enzymatic study)	Staropoli JF (2003)|LaVoie MJ (2007)|Hampe C (2006)|Joch M (2007)|Chaugule VK (2011)|Imam SZ (2011)|Kalia SK (2004)|Li Y (2011)|Chen Y (2011)|Durcan TM (2010)|Xiong H (2009)|Sato S (2005)|Wauer T (2013)|Yamamoto A (2004)|Rankin CA (2013)|Wenzel DM (2011)|Koyano F (2014)|Holleman J (2014)|Zanon A (2013)|Caulfield TR (2014)|Wauer T (2014)|Kumar A (2015)|Kumar A (2017)|He J (2018)|Dove KK (2016)|Kaz…	pubmed:12628165|pubmed:17883392|pubmed:16714300|pubmed:17553932|pubmed:21694720|pubmed:21209200|pubmed:15603737|pubmed:22008525|pubmed:22200450|pubmed:20940148|pubmed:19229105|pubmed:16096643|pubmed:23727886|pubmed:15557340|pubmed:24328108|pubmed:21532592|pubmed:24784582|pubmed:24790097|pubmed:24244333|pubmed:25375667|pubmed:25527291|pubmed:26254304|pubmed:28414322|pubmed:29987020|pubmed:27312108…	taxid:9606(Homo sapiens)	taxid:9606(Homo sapiens)	-	MI:0468(hprd)|biogrid|i2d|MI:0471(mint)|MI:0469(intact)	-	0.9		PRKN	PRKN
entrez gene:81876	entrez gene:2801	uniprotkb:RAB1B_HUMAN	uniprotkb:GOGA2_HUMAN	-	-	MI:0492(in vitro)|Reconstituted Complex|MI:0018(two hybrid)|MI:0096(pull down)	Weide T (2001)|Bayer M (2005)	pubmed:11306556|pubmed:15796781	taxid:9606(Homo sapiens)	taxid:9606(Homo sapiens)	-	MI:0468(hprd)|biogrid|MI:0471(mint)|i2d|MI:0469(intact)	-	0.87		RAB1B	GOLGA2
entrez gene:7531	entrez gene:801	uniprotkb:1433E_HUMAN	uniprotkb:CALM_HUMAN	-	entrez gene:805|entrez gene:808	MI:0492(in vitro)|MI:0018(two hybrid)|MI:0096(pull down)	Luk SC (1999)|Rual JF (2005)	pubmed:10088721|pubmed:16189514	taxid:9606(Homo sapiens)	taxid:9606(Homo sapiens)	-	MI:0468(hprd)|i2d|rual05|biogrid|MI:1014(string)	-	0.8		YWHAE	CALM1
entrez gene:23451	entrez gene:5511	uniprotkb:SF3B1_HUMAN	uniprotkb:PP1R8_HUMAN	-	-	MI:0492(in vitro)|MI:0493(in vivo)|MI:0018(two hybrid)|Reconstituted Complex|Affinity Capture-Western|MI:0004(affinity chromatography technology)|MI:0096(pull down)	Boudrez A (2002)	pubmed:12105215	taxid:9606(Homo sapiens)	taxid:9606(Homo sapiens)	-	MI:0468(hprd)|biogrid|i2d	-	0.79		SF3B1	PPP1R8
entrez gene:3837	entrez gene:3837	uniprotkb:IMB1_HUMAN	uniprotkb:IMB1_HUMAN	-	-	MI:0492(in vitro)|MI:0004(affinity chromatography technology)|MI:0071(molecular sieving)	Odaka Y (2000)|Zhong Y (2011)|Mohr D (2009)	pubmed:10951564|pubmed:21832065|pubmed:19680228	taxid:9606(Homo sapiens)	taxid:9606(Homo sapiens)	-	MI:0468(hprd)|i2d|biogrid|MI:0469(intact)	-	0.89	taxid:10090(Mus musculus (Mouse))|taxid:4932(Saccharomyces cerevisiae (Baker's yeast))	KPNB1	KPNB1
entrez gene:3312	entrez gene:3301	uniprotkb:HSP7C_HUMAN	uniprotkb:DNJA1_HUMAN	-	-	MI:0493(in vivo)|Reconstituted Complex|MI:0096(pull down)|MI:0004(affinity chromatography technology)	Meacham GC (1999)|Yang C (2005)|Rual JF (2005)|Taipale M (2014)|Wan C (2015)|Rosenbluh J (2016)	pubmed:10075921|pubmed:16225871|pubmed:16189514|pubmed:25036637|pubmed:26344197|pubmed:27684187	taxid:9606(Homo sapiens)	taxid:9606(Homo sapiens)	-	MI:0468(hprd)|biogrid|i2d|rual05	-	0.89		HSPA8	DNAJA1
entrez gene:3842	entrez gene:3842	uniprotkb:TNPO1_HUMAN	uniprotkb:TNPO1_HUMAN	-	-	MI:0492(in vitro)	Fontoura BM (2000)|Bonifaci N (1997)	pubmed:10875935|pubmed:9144189	taxid:9606(Homo sapiens)	taxid:9606(Homo sapiens)	-	MI:0468(hprd)|i2d	-	0.68	taxid:4932(Saccharomyces cerevisiae (Baker's yeast))	TNPO1	TNPO1
entrez gene:6201	entrez gene:3842	uniprotkb:RS7_HUMAN	uniprotkb:TNPO1_HUMAN	-	-	MI:0492(in vitro)	J??kel S (1998)	pubmed:9687515	taxid:9606(Homo sapiens)	taxid:9606(Homo sapiens)	-	MI:0468(hprd)	-	0.52		RPS7	TNPO1
entrez gene:6147	entrez gene:3842	uniprotkb:RL23A_HUMAN	uniprotkb:TNPO1_HUMAN	-	-	MI:0492(in vitro)|Affinity Capture-Western|MI:0004(affinity chromatography technology)	J??kel S (1998)|Dean KA (2001)	pubmed:9687515|pubmed:11682607	taxid:9606(Homo sapiens)	taxid:9606(Homo sapiens)	-	MI:0468(hprd)|biogrid	-	0.83		RPL23A	TNPO1
entrez gene:2104	entrez gene:801	uniprotkb:ERR3_HUMAN	uniprotkb:CALM_HUMAN	-	entrez gene:805|entrez gene:808	MI:0492(in vitro)	Hentschke M (2003)	pubmed:12715898	taxid:9606(Homo sapiens)	taxid:9606(Homo sapiens)	-	MI:0468(hprd)|i2d	-	0.52		ESRRG	CALM1
entrez gene:5609	entrez gene:5609	uniprotkb:MP2K7_HUMAN	uniprotkb:MP2K7_HUMAN	-	-	MI:0493(in vivo)	Kelkar N (2000)|Matsuura H (2002)|Huang CY (2004)	pubmed:10629060|pubmed:12189133|pubmed:15465036	taxid:9606(Homo sapiens)	taxid:9606(Homo sapiens)	-	MI:0468(hprd)|i2d	-	0.63		MAP2K7	MAP2K7
entrez gene:8867	entrez gene:6457	uniprotkb:SYNJ1_HUMAN	uniprotkb:SH3G3_HUMAN	-	-	MI:0492(in vitro)|MI:0493(in vivo)|MI:0018(two hybrid)	Ringstad N (1997)|So CW (2000)	pubmed:9238017|pubmed:10764144	taxid:9606(Homo sapiens)	taxid:9606(Homo sapiens)	-	MI:0468(hprd)|homomint|i2d|MI:1014(string)	-	0.86	taxid:10116(Rattus norvegicus (Rat))|taxid:10090(Mus musculus (Mouse))	SYNJ1	SH3GL3
entrez gene:8826	entrez gene:801	uniprotkb:IQGA1_HUMAN	uniprotkb:CALM_HUMAN	-	entrez gene:805|entrez gene:808	MI:0493(in vivo)|Reconstituted Complex|MI:0096(pull down)|MI:0004(affinity chromatography technology)|MI:0007(anti tag coimmunoprecipitation)	Hart MJ (1996)|Li Z (2002)|Briggs MW (2001)|Ren JG (2008)|Hein MY (2015)|Boldt K (2016)	pubmed:8670801|pubmed:12446675|pubmed:11734550|pubmed:18567582|pubmed:26496610|pubmed:27173435	taxid:9606(Homo sapiens)	taxid:9606(Homo sapiens)	-	MI:0468(hprd)|biogrid|i2d|MI:0469(intact)	-	0.89		IQGAP1	CALM1
entrez gene:8717	entrez gene:8737	uniprotkb:TRADD_HUMAN	uniprotkb:RIPK1_HUMAN	-	-	MI:0492(in vitro)|MI:0493(in vivo)|MI:0018(two hybrid)|Affinity Capture-Western|MI:0019(coimmunoprecipitation)|MI:0045(experimental interaction detection)|MI:0004(affinity chromatography technology)	Hsu H (1996)|Ea CK (2006)|Guan YJ (2011)|Jeon J (2014)|Lin B (2016)	pubmed:8612133|pubmed:16603398|pubmed:21724995|pubmed:24735611|pubmed:27768232	taxid:9606(Homo sapiens)	taxid:9606(Homo sapiens)	-	MI:0468(hprd)|biogrid|MI:0471(mint)|MI:0465(dip)|i2d|MI:0469(intact)|MI:0470(kegg)|MI:1014(string)	-	0.89		TRADD	RIPK1
entrez gene:6210	entrez gene:6210	uniprotkb:RS15A_HUMAN	uniprotkb:RS15A_HUMAN	-	-	MI:0018(two hybrid)	Lehner B (2004)	pubmed:14667819	taxid:9606(Homo sapiens)	taxid:9606(Homo sapiens)	-	MI:0468(hprd)|i2d	-	0.63		RPS15A	RPS15A
entrez gene:3312	entrez gene:9532	uniprotkb:HSP7C_HUMAN	uniprotkb:BAG2_HUMAN	-	-	MI:0492(in vitro)|MI:0493(in vivo)|MI:0018(two hybrid)|Reconstituted Complex|Affinity Capture-Western|MI:0004(affinity chromatography technology)|MI:0027(cosedimentation)|MI:0096(pull down)|MI:0676(tandem affinity purification)|MI:0030(cross-linking study)	Takayama S (1999)|Forsman A (2008)|Hegele A (2012)|Arndt V (2005)|Taipale M (2014)|Wan C (2015)|Rosenbluh J (2016)|Fasci D (2018)|Liu X (2018)	pubmed:9873016|pubmed:18457437|pubmed:22365833|pubmed:16207813|pubmed:25036637|pubmed:26344197|pubmed:27684187|pubmed:30021884|pubmed:29568061	taxid:9606(Homo sapiens)	taxid:9606(Homo sapiens)	-	MI:0468(hprd)|biogrid|i2d|MI:0471(mint)|MI:0469(intact)	-	0.97	taxid:7227(Drosophila melanogaster (Fruit fly))	HSPA8	BAG2
entrez gene:3312	entrez gene:9531	uniprotkb:HSP7C_HUMAN	uniprotkb:BAG3_HUMAN	-	-	MI:0492(in vitro)|MI:0493(in vivo)|MI:0018(two hybrid)|Reconstituted Complex|Affinity Capture-Western|MI:0004(affinity chromatography technology)|MI:0096(pull down)|MI:0007(anti tag coimmunoprecipitation)	Takayama S (1999)|Rual JF (2005)|Gentilella A (2011)|Hishiya A (2011)|Chen Y (2013)|Taipale M (2014)|Rolland T (2014)|Hein MY (2015)|Rosenbluh J (2016)|Liu X (2018)	pubmed:9873016|pubmed:16189514|pubmed:21233200|pubmed:21423662|pubmed:23824909|pubmed:25036637|pubmed:25416956|pubmed:26496610|pubmed:27684187|pubmed:29568061	taxid:9606(Homo sapiens)	taxid:9606(Homo sapiens)	-	MI:0468(hprd)|biogrid|i2d|ortho|rual05|MI:0469(intact)	-	0.97	taxid:7227(Drosophila melanogaster (Fruit fly))	HSPA8	BAG3
entrez gene:22841	entrez gene:9230	uniprotkb:RFIP2_HUMAN	uniprotkb:RB11B_HUMAN	-	-	MI:0018(two hybrid)|MI:0004(affinity chromatography technology)	Hales CM (2001)|Huttlin EL (2015)|Huttlin EL (2017)	pubmed:11495908|pubmed:26186194|pubmed:28514442	taxid:9606(Homo sapiens)	taxid:9606(Homo sapiens)	-	MI:0468(hprd)|biogrid|i2d	-	0.83		RAB11FIP2	RAB11B
entrez gene:10096	entrez gene:10092	uniprotkb:ARP3_HUMAN	uniprotkb:ARPC5_HUMAN	-	-	MI:0493(in vivo)|MI:0004(affinity chromatography technology)|MI:0007(anti tag coimmunoprecipitation)	Gournier H (2001)|Kristensen AR (2012)|Havugimana PC (2012)|Wan C (2015)|Huttlin EL (2017)|Abella JV (2015)	pubmed:11741539|pubmed:22863883|pubmed:22939629|pubmed:26344197|pubmed:28514442|pubmed:26655834	taxid:9606(Homo sapiens)	taxid:9606(Homo sapiens)	-	MI:0468(hprd)|i2d|ortho|biogrid|MI:0469(intact)	-	0.93	taxid:4932(Saccharomyces cerevisiae (Baker's yeast))|taxid:6239(Caenorhabditis elegans)	ACTR3	ARPC5
entrez gene:2768	entrez gene:2768	uniprotkb:GNA12_HUMAN	uniprotkb:GNA12_HUMAN	-	-	MI:0492(in vitro)|MI:0493(in vivo)	Jiang Y (1998)	pubmed:9796816	taxid:9606(Homo sapiens)	taxid:9606(Homo sapiens)	-	MI:0468(hprd)|i2d	-	0.55		GNA12	GNA12
entrez gene:10672	entrez gene:2768	uniprotkb:GNA13_HUMAN	uniprotkb:GNA12_HUMAN	-	-	MI:0493(in vivo)	Fukuhara S (1999)	pubmed:10026210	taxid:9606(Homo sapiens)	taxid:9606(Homo sapiens)	-	MI:0468(hprd)|i2d	-	0.52		GNA13	GNA12
entrez gene:6456	entrez gene:6456	uniprotkb:SH3G2_HUMAN	uniprotkb:SH3G2_HUMAN	-	-	MI:0492(in vitro)|MI:0493(in vivo)|MI:0018(two hybrid)|MI:0007(anti tag coimmunoprecipitation)|MI:0004(affinity chromatography technology)|MI:0096(pull down)	Howard L (1999)|Ralser M (2005)|Boucrot E (2014)|Rao Y (2010)	pubmed:10531379|pubmed:16115810|pubmed:25517094|pubmed:20404169	taxid:9606(Homo sapiens)	taxid:9606(Homo sapiens)	-	MI:0468(hprd)|MI:0469(intact)|i2d|biogrid	-	0.89		SH3GL2	SH3GL2
entrez gene:83737	entrez gene:6456	uniprotkb:ITCH_HUMAN	uniprotkb:SH3G2_HUMAN	-	-	MI:0492(in vitro)|MI:0493(in vivo)|MI:0007(anti tag coimmunoprecipitation)|MI:0022(colocalization by immunostaining)|MI:0045(experimental interaction detection)|MI:0428(imaging technique)|MI:0004(affinity chromatography technology)|MI:0055(fluorescent resonance energy transfer)|MI:0096(pull down)|MI:0047(far western blotting)	Angers A (2003)|Desrochers G (2017)|Desrochers G (2015)	pubmed:14684745|pubmed:28235806|pubmed:26613292	taxid:9606(Homo sapiens)	taxid:9606(Homo sapiens)	-	MI:0468(hprd)|MI:0471(mint)|homomint|i2d|biogrid|MI:0469(intact)	-	0.96	taxid:10116(Rattus norvegicus (Rat))	ITCH	SH3GL2
entrez gene:8867	entrez gene:6456	uniprotkb:SYNJ1_HUMAN	uniprotkb:SH3G2_HUMAN	-	-	MI:0492(in vitro)|MI:0493(in vivo)|MI:0018(two hybrid)|Reconstituted Complex|Affinity Capture-Western|MI:0084(phage display)|MI:0096(pull down)|MI:0004(affinity chromatography technology)	Micheva KD (1997)|Cestra G (1999)|Zucconi A (2001)|Ringstad N (1997)|Lim J (2006)	pubmed:9341169|pubmed:10542231|pubmed:11292345|pubmed:9238017|pubmed:16713569	taxid:9606(Homo sapiens)	taxid:9606(Homo sapiens)	-	MI:0468(hprd)|biogrid|MI:0471(mint)|homomint|i2d|lim06|MI:0469(intact)	-	0.97	taxid:10116(Rattus norvegicus (Rat))	SYNJ1	SH3GL2
entrez gene:11335	entrez gene:11335	uniprotkb:CBX3_HUMAN	uniprotkb:CBX3_HUMAN	-	-	MI:0492(in vitro)|MI:0493(in vivo)|MI:0018(two hybrid)|Affinity Capture-Western|Reconstituted Complex|MI:0004(affinity chromatography technology)|MI:0071(molecular sieving)|MI:0676(tandem affinity purification)|MI:0096(pull down)	Khetchoumian K (2004)|Nielsen AL (2001)|Rosnoblet C (2011)|Souza PP (2009)	pubmed:15322135|pubmed:11336697|pubmed:21888893|pubmed:19486527	taxid:9606(Homo sapiens)	taxid:9606(Homo sapiens)	-	MI:0468(hprd)|biogrid|i2d|MI:0469(intact)	-	0.9		CBX3	CBX3
entrez gene:868	entrez gene:5295	uniprotkb:CBLB_HUMAN	uniprotkb:P85A_HUMAN	-	-	MI:0492(in vitro)|MI:0493(in vivo)|Affinity Capture-Western|MI:0004(affinity chromatography technology)	Ettenberg SA (1999)|Lavagna-S??venier C (1998)|Elly C (1999)|Alc??zar I (2009)|Fang D (2001)	pubmed:10086340|pubmed:9614102|pubmed:10022120|pubmed:19190244|pubmed:11526404	taxid:9606(Homo sapiens)	taxid:9606(Homo sapiens)	-	MI:0468(hprd)|biogrid|i2d|MI:1014(string)	-	0.85		CBLB	PIK3R1
entrez gene:7532	entrez gene:22985	uniprotkb:1433G_HUMAN	uniprotkb:ACINU_HUMAN	-	-	MI:0493(in vivo)|MI:0006(anti bait coimmunoprecipitation)|MI:0019(coimmunoprecipitation)	Jin J (2004)|Ewing RM (2007)	pubmed:15324660|pubmed:17353931	taxid:9606(Homo sapiens)	taxid:9606(Homo sapiens)	-	MI:0468(hprd)|MI:0469(intact)|MI:0471(mint)|i2d	-	0.83		YWHAG	ACIN1
entrez gene:6788	entrez gene:6788	uniprotkb:STK3_HUMAN	uniprotkb:STK3_HUMAN	-	-	MI:0492(in vitro)|MI:0007(anti tag coimmunoprecipitation)|MI:0415(enzymatic study)|MI:0004(affinity chromatography technology)|MI:0055(fluorescent resonance energy transfer)|MI:0071(molecular sieving)|MI:0028(cosedimentation in solution)|MI:0424(protein kinase assay)	Deng Y (2003)|Behrends C (2010)|Varjosalo M (2013)|Romano D (2010)|O'Neill E (2004)|Sawasaki T (2007)|Ivanov AA (2017)|Ni L (2013)	pubmed:12554736|pubmed:20562859|pubmed:23455922|pubmed:20086174|pubmed:15618521|pubmed:18082144|pubmed:28628118|pubmed:23972470	taxid:9606(Homo sapiens)	taxid:9606(Homo sapiens)	-	MI:0468(hprd)|i2d|MI:0469(intact)|biogrid	-	0.9		STK3	STK3
entrez gene:11140	entrez gene:10963	uniprotkb:CDC37_HUMAN	uniprotkb:STIP1_HUMAN	-	-	MI:0492(in vitro)	Abbas-Terki T (2002)	pubmed:12437126	taxid:9606(Homo sapiens)	taxid:9606(Homo sapiens)	-	MI:0468(hprd)|i2d	-	0.52		CDC37	STIP1
entrez gene:7532	entrez gene:7532	uniprotkb:1433G_HUMAN	uniprotkb:1433G_HUMAN	-	-	MI:0493(in vivo)|MI:0096(pull down)|MI:0004(affinity chromatography technology)|MI:0055(fluorescent resonance energy transfer)|MI:0114(x-ray crystallography)|MI:0069(mass spectrometry studies of complexes)	Dorner C (1999)|Kasahara K (2010)|Sumioka A (2005)|Ivanov AA (2017)|Yang X (2006)	pubmed:10559254|pubmed:20639859|pubmed:16223726|pubmed:28628118|pubmed:17085597	taxid:9606(Homo sapiens)	taxid:9606(Homo sapiens)	-	MI:0468(hprd)|i2d|MI:0471(mint)|biogrid|MI:0469(intact)	-	0.9		YWHAG	YWHAG
entrez gene:8874	entrez gene:7532	uniprotkb:ARHG7_HUMAN	uniprotkb:1433G_HUMAN	-	-	MI:0493(in vivo)|MI:0006(anti bait coimmunoprecipitation)|MI:0019(coimmunoprecipitation)	Jin J (2004)|Ewing RM (2007)	pubmed:15324660|pubmed:17353931	taxid:9606(Homo sapiens)	taxid:9606(Homo sapiens)	-	MI:0468(hprd)|MI:0469(intact)|MI:0471(mint)|i2d|MI:1014(string)	-	0.83		ARHGEF7	YWHAG
entrez gene:26064	entrez gene:7532	uniprotkb:RAI14_HUMAN	uniprotkb:1433G_HUMAN	-	-	MI:0493(in vivo)|Affinity Capture-MS|MI:0006(anti bait coimmunoprecipitation)|MI:0019(coimmunoprecipitation)|MI:0004(affinity chromatography technology)	Jin J (2004)|Ewing RM (2007)	pubmed:15324660|pubmed:17353931	taxid:9606(Homo sapiens)	taxid:9606(Homo sapiens)	-	MI:0468(hprd)|biogrid|MI:0469(intact)|MI:0471(mint)|i2d	-	0.88		RAI14	YWHAG
entrez gene:22841	entrez gene:7532	uniprotkb:RFIP2_HUMAN	uniprotkb:1433G_HUMAN	-	-	MI:0493(in vivo)|MI:0006(anti bait coimmunoprecipitation)|MI:0019(coimmunoprecipitation)|MI:0004(affinity chromatography technology)	Jin J (2004)|Ewing RM (2007)	pubmed:15324660|pubmed:17353931	taxid:9606(Homo sapiens)	taxid:9606(Homo sapiens)	-	MI:0468(hprd)|MI:0469(intact)|MI:0471(mint)|i2d|biogrid	-	0.86		RAB11FIP2	YWHAG
entrez gene:1937	entrez gene:7532	uniprotkb:EF1G_HUMAN	uniprotkb:1433G_HUMAN	-	-	MI:0493(in vivo)|MI:0019(coimmunoprecipitation)|MI:0004(affinity chromatography technology)	Jin J (2004)	pubmed:15324660	taxid:9606(Homo sapiens)	taxid:9606(Homo sapiens)	-	MI:0468(hprd)|MI:0471(mint)|i2d|biogrid|MI:0469(intact)	-	0.73		EEF1G	YWHAG
entrez gene:23450	entrez gene:7532	uniprotkb:SF3B3_HUMAN	uniprotkb:1433G_HUMAN	-	-	MI:0493(in vivo)|MI:0006(anti bait coimmunoprecipitation)|MI:0019(coimmunoprecipitation)|MI:0004(affinity chromatography technology)	Jin J (2004)|Ewing RM (2007)	pubmed:15324660|pubmed:17353931	taxid:9606(Homo sapiens)	taxid:9606(Homo sapiens)	-	MI:0468(hprd)|MI:0469(intact)|MI:0471(mint)|i2d|biogrid	-	0.86		SF3B3	YWHAG
entrez gene:6732	entrez gene:7532	uniprotkb:SRPK1_HUMAN	uniprotkb:1433G_HUMAN	-	-	MI:0493(in vivo)|MI:0006(anti bait coimmunoprecipitation)|MI:0019(coimmunoprecipitation)	Jin J (2004)|Ewing RM (2007)	pubmed:15324660|pubmed:17353931	taxid:9606(Homo sapiens)	taxid:9606(Homo sapiens)	-	MI:0468(hprd)|MI:0469(intact)|MI:0471(mint)|i2d	-	0.83		SRPK1	YWHAG
entrez gene:23164	entrez gene:7532	uniprotkb:MPRIP_HUMAN	uniprotkb:1433G_HUMAN	-	-	MI:0493(in vivo)|Affinity Capture-MS|MI:0006(anti bait coimmunoprecipitation)|MI:0019(coimmunoprecipitation)|MI:0004(affinity chromatography technology)	Jin J (2004)|Ewing RM (2007)	pubmed:15324660|pubmed:17353931	taxid:9606(Homo sapiens)	taxid:9606(Homo sapiens)	-	MI:0468(hprd)|biogrid|MI:0469(intact)|MI:0471(mint)|i2d	-	0.88		MPRIP	YWHAG
entrez gene:22841	entrez gene:8766	uniprotkb:RFIP2_HUMAN	uniprotkb:RB11A_HUMAN	-	-	MI:0492(in vitro)|MI:0493(in vivo)|MI:0047(far western blotting)|MI:0114(x-ray crystallography)|MI:0226(ion exchange chromatography)|MI:0018(two hybrid)|MI:0007(anti tag coimmunoprecipitation)|MI:0096(pull down)|MI:0004(affinity chromatography technology)|MI:0012(bioluminescence resonance energy transfer)	Lindsay AJ (2004)|Hales CM (2001)|Lindsay AJ (2002)|Prekeris R (2001)|Jagoe WN (2006)|Shirane M (2006)|Wei J (2006)|Nedvetsky PI (2006)|Ducharme NA (0)|Hein MY (2015)|Huttlin EL (2017)|Trepte P (2018)	pubmed:15304524|pubmed:11495908|pubmed:11994279|pubmed:11481332|pubmed:16905101|pubmed:17082457|pubmed:16734419|pubmed:17156409|pubmed:16473632|pubmed:26496610|pubmed:28514442|pubmed:29997244	taxid:9606(Homo sapiens)	taxid:9606(Homo sapiens)	-	MI:0468(hprd)|biogrid|MI:0465(dip)|i2d|MI:0469(intact)	-	0.9		RAB11FIP2	RAB11A
entrez gene:23191	entrez gene:23191	uniprotkb:CYFP1_HUMAN	uniprotkb:CYFP1_HUMAN	-	-	MI:0492(in vitro)	Innocenti M (2004)	pubmed:15048123	taxid:9606(Homo sapiens)	taxid:9606(Homo sapiens)	-	MI:0468(hprd)	-	0.52		CYFIP1	CYFIP1
entrez gene:57122	entrez gene:55746	uniprotkb:NU107_HUMAN	uniprotkb:NU133_HUMAN	-	-	MI:0492(in vitro)|MI:0493(in vivo)|Affinity Capture-Western|Affinity Capture-MS|Co-localization|MI:0019(coimmunoprecipitation)|MI:0018(two hybrid)|MI:0004(affinity chromatography technology)|MI:0428(imaging technique)|MI:0006(anti bait coimmunoprecipitation)|MI:0114(x-ray crystallography)|MI:0007(anti tag coimmunoprecipitation)|MI:0809(bimolecular fluorescence complementation)	Belgareh N (2001)|Lo??odice I (2004)|Zuccolo M (2007)|Kaur S (2010)|Glavy JS (2007)|Havugimana PC (2012)|Whittle JR (2009)|Hein MY (2015)|Wan C (2015)|Kim DI (2014)|Boldt K (2016)|Apelt L (2016)	pubmed:11564755|pubmed:15146057|pubmed:17363900|pubmed:20676042|pubmed:17360435|pubmed:22939629|pubmed:19674973|pubmed:26496610|pubmed:26344197|pubmed:24927568|pubmed:27173435|pubmed:27194810	taxid:9606(Homo sapiens)	taxid:9606(Homo sapiens)	-	MI:0468(hprd)|biogrid|MI:0469(intact)|i2d|MI:0471(mint)	-	0.9		NUP107	NUP133
entrez gene:10808	entrez gene:3312	uniprotkb:HS105_HUMAN	uniprotkb:HSP7C_HUMAN	-	-	MI:0493(in vivo)|MI:0004(affinity chromatography technology)|MI:0096(pull down)	Hatayama T (1998)|Rual JF (2005)|Taipale M (2014)|Wan C (2015)|Rosenbluh J (2016)|Liu X (2018)	pubmed:9675148|pubmed:16189514|pubmed:25036637|pubmed:26344197|pubmed:27684187|pubmed:29568061	taxid:9606(Homo sapiens)	taxid:9606(Homo sapiens)	-	MI:0468(hprd)|i2d|rual05|biogrid|MI:0469(intact)	-	0.87	taxid:10090(Mus musculus (Mouse))	HSPH1	HSPA8
entrez gene:83737	entrez gene:83737	uniprotkb:ITCH_HUMAN	uniprotkb:ITCH_HUMAN	-	-	MI:0493(in vivo)|Biochemical Activity|Affinity Capture-Western|MI:0415(enzymatic study)|MI:0004(affinity chromatography technology)|MI:0096(pull down)	Xu J (2001)|Scialpi F (2008)|Oberst A (2007)|Mouchantaf R (2006)|Ingham RJ (2005)|Sheng Y (2012)|Gallagher E (2006)|Holleman J (2014)|Wiesner S (2007)|M??ssinger J (2012)|Anindya R (2007)|Fang S (2001)|Chen Z (2017)|Liao B (2009)|Zhang W (2016)	pubmed:11526121|pubmed:18718449|pubmed:17592138|pubmed:17038327|pubmed:16055720|pubmed:22496338|pubmed:16446428|pubmed:24790097|pubmed:17719543|pubmed:23146885|pubmed:17996703|pubmed:11724934|pubmed:28475870|pubmed:19997087|pubmed:26949039	taxid:9606(Homo sapiens)	taxid:9606(Homo sapiens)	-	MI:0468(hprd)|biogrid|i2d	-	0.95	taxid:10090(Mus musculus (Mouse))	ITCH	ITCH
entrez gene:9113	entrez gene:9113	uniprotkb:LATS1_HUMAN	uniprotkb:LATS1_HUMAN	-	-	MI:0492(in vitro)|MI:0415(enzymatic study)	Hirota T (2000)|Si Y (2017)	pubmed:10831611|pubmed:28754671	taxid:9606(Homo sapiens)	taxid:9606(Homo sapiens)	-	MI:0468(hprd)|i2d|biogrid	-	0.65		LATS1	LATS1
entrez gene:9406	entrez gene:9406	uniprotkb:ZRAB2_HUMAN	uniprotkb:ZRAB2_HUMAN	-	-	MI:0493(in vivo)|MI:0018(two hybrid)	Adams DJ (2001)|Beausoleil SA (2004)	pubmed:11448987|pubmed:15302935	taxid:9606(Homo sapiens)	taxid:9606(Homo sapiens)	-	MI:0468(hprd)|i2d	-	0.75		ZRANB2	ZRANB2
entrez gene:23450	entrez gene:23451	uniprotkb:SF3B3_HUMAN	uniprotkb:SF3B1_HUMAN	-	-	MI:0493(in vivo)|Affinity Capture-Western|Affinity Capture-MS|MI:0004(affinity chromatography technology)|MI:0006(anti bait coimmunoprecipitation)	Das BK (1999)|Brand M (2001)|Will CL (2002)|Yokoi A (2011)|Havugimana PC (2012)|Wan C (2015)	pubmed:10490618|pubmed:11406595|pubmed:12234937|pubmed:21981285|pubmed:22939629|pubmed:26344197	taxid:9606(Homo sapiens)	taxid:9606(Homo sapiens)	-	MI:0468(hprd)|biogrid|i2d|ortho|MI:0471(mint)|MI:0469(intact)	-	0.96	taxid:4932(Saccharomyces cerevisiae (Baker's yeast))	SF3B3	SF3B1
entrez gene:6457	entrez gene:6456	uniprotkb:SH3G3_HUMAN	uniprotkb:SH3G2_HUMAN	-	-	MI:0493(in vivo)|MI:0018(two hybrid)|MI:0007(anti tag coimmunoprecipitation)|MI:0004(affinity chromatography technology)	Ralser M (2005)|Vinayagam A (2011)|Huttlin EL (2015)|Huttlin EL (2017)	pubmed:16115810|pubmed:21900206|pubmed:26186194|pubmed:28514442	taxid:9606(Homo sapiens)	taxid:9606(Homo sapiens)	-	MI:0468(hprd)|MI:0469(intact)|i2d|MI:0471(mint)|biogrid	-	0.88		SH3GL3	SH3GL2
entrez gene:10602	entrez gene:10602	uniprotkb:BORG2_HUMAN	uniprotkb:BORG2_HUMAN	-	-	MI:0492(in vitro)|MI:0018(two hybrid)	Joberty G (1999)|Rual JF (2005)	pubmed:10490598|pubmed:16189514	taxid:9606(Homo sapiens)	taxid:9606(Homo sapiens)	-	MI:0468(hprd)|biogrid|MI:0469(intact)|MI:0471(mint)|i2d|rual05	-	0.75		CDC42EP3	CDC42EP3
entrez gene:6457	entrez gene:6457	uniprotkb:SH3G3_HUMAN	uniprotkb:SH3G3_HUMAN	-	-	MI:0493(in vivo)|MI:0018(two hybrid)|MI:0007(anti tag coimmunoprecipitation)|MI:0004(affinity chromatography technology)	Ralser M (2005)|Vinayagam A (2011)	pubmed:16115810|pubmed:21900206	taxid:9606(Homo sapiens)	taxid:9606(Homo sapiens)	-	MI:0468(hprd)|MI:0469(intact)|i2d|MI:0471(mint)|biogrid	-	0.86		SH3GL3	SH3GL3
entrez gene:22841	entrez gene:22841	uniprotkb:RFIP2_HUMAN	uniprotkb:RFIP2_HUMAN	-	-	MI:0493(in vivo)|Affinity Capture-Western|MI:0016(circular dichroism)|MI:0114(x-ray crystallography)|MI:0018(two hybrid)|MI:0071(molecular sieving)|MI:0067(light scattering)|MI:0004(affinity chromatography technology)|MI:0096(pull down)	Cullis DN (2002)|Lindsay AJ (2002)|Jagoe WN (2006)|Wei J (2006)|Ducharme NA (0)	pubmed:12364336|pubmed:11994279|pubmed:16905101|pubmed:16734419|pubmed:16473632	taxid:9606(Homo sapiens)	taxid:9606(Homo sapiens)	-	MI:0468(hprd)|biogrid|MI:0465(dip)|i2d|MI:0469(intact)	-	0.9		RAB11FIP2	RAB11FIP2
entrez gene:9793	entrez gene:9793	uniprotkb:CKAP5_HUMAN	uniprotkb:CKAP5_HUMAN	-	-	MI:0492(in vitro)|MI:0493(in vivo)|MI:0018(two hybrid)|MI:0004(affinity chromatography technology)|MI:0676(tandem affinity purification)	Lauffart B (2002)|Hutchins JR (2010)	pubmed:11903063|pubmed:20360068	taxid:9606(Homo sapiens)	taxid:9606(Homo sapiens)	-	MI:0468(hprd)|i2d|MI:0469(intact)|biogrid	-	0.87		CKAP5	CKAP5
entrez gene:51347	entrez gene:51347	uniprotkb:TAOK3_HUMAN	uniprotkb:TAOK3_HUMAN	-	-	MI:0492(in vitro)	Tassi E (1999)	pubmed:10559204	taxid:9606(Homo sapiens)	taxid:9606(Homo sapiens)	-	MI:0468(hprd)|i2d	-	0.52		TAOK3	TAOK3
entrez gene:1937	entrez gene:1937	uniprotkb:EF1G_HUMAN	uniprotkb:EF1G_HUMAN	-	-	MI:0492(in vitro)|MI:0025(copurification)|MI:0018(two hybrid)	Sheu GT (1999)|Goehler H (2004)|Bell R (2009)|Lim J (2006)	pubmed:10094407|pubmed:15383276|pubmed:19293945|pubmed:16713569	taxid:9606(Homo sapiens)	taxid:9606(Homo sapiens)	-	MI:0468(hprd)|biogrid|MI:0469(intact)|MI:0471(mint)|i2d|goehler04|bell09|lim06	-	0.87	taxid:4932(Saccharomyces cerevisiae (Baker's yeast))	EEF1G	EEF1G
entrez gene:25936	entrez gene:25936	uniprotkb:NSL1_HUMAN	uniprotkb:NSL1_HUMAN	-	-	MI:0493(in vivo)|MI:0004(affinity chromatography technology)	Obuse C (2004)|Kiyomitsu T (2011)	pubmed:15502821|pubmed:21199919	taxid:9606(Homo sapiens)	taxid:9606(Homo sapiens)	-	MI:0468(hprd)|i2d|biogrid	-	0.75		NSL1	NSL1
entrez gene:64837	entrez gene:64837	uniprotkb:KLC2_HUMAN	uniprotkb:KLC2_HUMAN	-	-	MI:0492(in vitro)	Rahman A (1998)	pubmed:9624122	taxid:9606(Homo sapiens)	taxid:9606(Homo sapiens)	-	MI:0468(hprd)|homomint|i2d|ortho	-	0.61	taxid:7227(Drosophila melanogaster (Fruit fly))|taxid:6239(Caenorhabditis elegans)	KLC2	KLC2
entrez gene:5499	entrez gene:5499	uniprotkb:PP1A_HUMAN	uniprotkb:PP1A_HUMAN	-	-	MI:0492(in vitro)|MI:0493(in vivo)	Patel KG (2001)	pubmed:11588169	taxid:9606(Homo sapiens)	taxid:9606(Homo sapiens)	-	MI:0468(hprd)|i2d	-	0.55		PPP1CA	PPP1CA
entrez gene:6732	entrez gene:6732	uniprotkb:SRPK1_HUMAN	uniprotkb:SRPK1_HUMAN	-	-	MI:0492(in vitro)|MI:0493(in vivo)|MI:0004(affinity chromatography technology)	Papoutsopoulou S (1999)|Gui JF (1994)|Varjosalo M (2013)	pubmed:10390541|pubmed:8208298|pubmed:23602568	taxid:9606(Homo sapiens)	taxid:9606(Homo sapiens)	-	MI:0468(hprd)|i2d|biogrid	-	0.78		SRPK1	SRPK1
entrez gene:207	entrez gene:2932	uniprotkb:AKT1_HUMAN	uniprotkb:GSK3B_HUMAN	-	-	MI:0492(in vitro)|MI:0493(in vivo)|Reconstituted Complex|MI:0424(protein kinase assay)|MI:0006(anti bait coimmunoprecipitation)|MI:0415(enzymatic study)|MI:0096(pull down)|MI:0004(affinity chromatography technology)|MI:0007(anti tag coimmunoprecipitation)	Fang X (2000)|Cross DA (1995)|Thimmaiah KN (2005)|Qi XJ (2005)|Boehme KA (2008)|Zhu QS (2010)|Drendall CI (2009)|Li L (2003)|Hunter MG (2004)|Connor MK (2005)|Yang WL (2009)|Nam SY (2010)|Zeng L (2013)|Yang H (2005)|Hinton CV (2007)|Kapoor GS (2004)|Pitre A (2012)|Guo J (2016)	pubmed:11035810|pubmed:8524413|pubmed:16009706|pubmed:16282323|pubmed:18505846|pubmed:20856200|pubmed:19995607|pubmed:14645548|pubmed:15470047|pubmed:16123141|pubmed:19713527|pubmed:20682768|pubmed:23824745|pubmed:15688030|pubmed:17428466|pubmed:14701753|pubmed:22337773|pubmed:27563096	taxid:9606(Homo sapiens)	taxid:9606(Homo sapiens)	-	MI:0468(hprd)|biogrid|MI:0469(intact)|MI:0465(dip)|i2d|MI:0471(mint)|MI:0470(kegg)|MI:1014(string)	-	0.9		AKT1	GSK3B
entrez gene:10109	entrez gene:10093	uniprotkb:ARPC2_HUMAN	uniprotkb:ARPC4_HUMAN	-	-	MI:0018(two hybrid)|MI:0676(tandem affinity purification)|MI:0004(affinity chromatography technology)	Zhao X (2001)|Gavin AC (2002)|Kristensen AR (2012)|Havugimana PC (2012)|Wan C (2015)	pubmed:11162547|pubmed:11805826|pubmed:22863883|pubmed:22939629|pubmed:26344197	taxid:9606(Homo sapiens)	taxid:9606(Homo sapiens)	-	MI:0468(hprd)|biogrid|MI:0465(dip)|i2d|MI:0462(bind)	-	0.96	taxid:4932(Saccharomyces cerevisiae (Baker's yeast))|taxid:6239(Caenorhabditis elegans)	ARPC2	ARPC4
entrez gene:10093	entrez gene:10092	uniprotkb:ARPC4_HUMAN	uniprotkb:ARPC5_HUMAN	-	-	MI:0018(two hybrid)|MI:0004(affinity chromatography technology)|MI:0007(anti tag coimmunoprecipitation)	Zhao X (2001)|Millard TH (2003)|Kristensen AR (2012)|Havugimana PC (2012)|Wan C (2015)|Abella JV (2015)	pubmed:11162547|pubmed:12451597|pubmed:22863883|pubmed:22939629|pubmed:26344197|pubmed:26655834	taxid:9606(Homo sapiens)	taxid:9606(Homo sapiens)	-	MI:0468(hprd)|biogrid|i2d|MI:0462(bind)|MI:0469(intact)	-	0.97	taxid:4932(Saccharomyces cerevisiae (Baker's yeast))|taxid:7227(Drosophila melanogaster (Fruit fly))|taxid:6239(Caenorhabditis elegans)	ARPC4	ARPC5
entrez gene:7203	entrez gene:3312	uniprotkb:TCPG_HUMAN	uniprotkb:HSP7C_HUMAN	-	-	MI:0493(in vivo)	Feldman DE (1999)|Rual JF (2005)	pubmed:10635329|pubmed:16189514	taxid:9606(Homo sapiens)	taxid:9606(Homo sapiens)	-	MI:0468(hprd)|i2d|rual05	-	0.62		CCT3	HSPA8
entrez gene:5295	entrez gene:998	uniprotkb:P85A_HUMAN	uniprotkb:CDC42_HUMAN	-	-	MI:0492(in vitro)|MI:0493(in vivo)|MI:0019(coimmunoprecipitation)|MI:0096(pull down)|MI:0045(experimental interaction detection)|MI:0007(anti tag coimmunoprecipitation)|MI:0006(anti bait coimmunoprecipitation)	Carpenter CL (0)|Tolias KF (1995)|Zheng Y (1994)|Cheung LW (2014)	pubmed:9381982|pubmed:7629060|pubmed:8034624|pubmed:25284480	taxid:9606(Homo sapiens)	taxid:9606(Homo sapiens)	-	MI:0468(hprd)|MI:0471(mint)|i2d|MI:0469(intact)|biocarta|MI:0470(kegg)|MI:1014(string)	-	0.89		PIK3R1	CDC42
entrez gene:5590	entrez gene:998	uniprotkb:KPCZ_HUMAN	uniprotkb:CDC42_HUMAN	-	-	MI:0493(in vivo)	Coghlan MP (2000)	pubmed:10733591	taxid:9606(Homo sapiens)	taxid:9606(Homo sapiens)	-	MI:0468(hprd)|i2d|MI:0470(kegg)|MI:1014(string)	-	0.52		PRKCZ	CDC42
entrez gene:10097	entrez gene:10092	uniprotkb:ARP2_HUMAN	uniprotkb:ARPC5_HUMAN	-	-	MI:0492(in vitro)|MI:0004(affinity chromatography technology)|MI:0007(anti tag coimmunoprecipitation)	Robinson RC (2001)|Gournier H (2001)|Havugimana PC (2012)|Hein MY (2015)|Wan C (2015)|Abella JV (2015)	pubmed:11721045|pubmed:11741539|pubmed:22939629|pubmed:26496610|pubmed:26344197|pubmed:26655834	taxid:9606(Homo sapiens)	taxid:9606(Homo sapiens)	-	MI:0468(hprd)|i2d|ortho|biogrid|MI:0469(intact)	-	0.93	taxid:4932(Saccharomyces cerevisiae (Baker's yeast))|taxid:6239(Caenorhabditis elegans)	ACTR2	ARPC5
entrez gene:10096	entrez gene:10109	uniprotkb:ARP3_HUMAN	uniprotkb:ARPC2_HUMAN	-	-	MI:0492(in vitro)|MI:0025(copurification)|MI:0676(tandem affinity purification)|MI:0004(affinity chromatography technology)	Robinson RC (2001)|Gournier H (2001)|Gavin AC (2002)|Kristensen AR (2012)|Havugimana PC (2012)|Wan C (2015)|Huttlin EL (2017)	pubmed:11721045|pubmed:11741539|pubmed:11805826|pubmed:22863883|pubmed:22939629|pubmed:26344197|pubmed:28514442	taxid:9606(Homo sapiens)	taxid:9606(Homo sapiens)	-	MI:0468(hprd)|biogrid|MI:0465(dip)|i2d|ortho|MI:0462(bind)	-	0.95	taxid:4932(Saccharomyces cerevisiae (Baker's yeast))|taxid:6239(Caenorhabditis elegans)	ACTR3	ARPC2
entrez gene:10095	entrez gene:10093	uniprotkb:ARC1B_HUMAN	uniprotkb:ARPC4_HUMAN	-	-	MI:0492(in vitro)|MI:0004(affinity chromatography technology)|MI:0226(ion exchange chromatography)|MI:0096(pull down)|MI:0071(molecular sieving)|MI:0007(anti tag coimmunoprecipitation)	Robinson RC (2001)|Gournier H (2001)|Kristensen AR (2012)|Havugimana PC (2012)|Huttlin EL (2015)|Wan C (2015)|Huttlin EL (2017)|Goley ED (2010)|Abella JV (2015)	pubmed:11721045|pubmed:11741539|pubmed:22863883|pubmed:22939629|pubmed:26186194|pubmed:26344197|pubmed:28514442|pubmed:20404198|pubmed:26655834	taxid:9606(Homo sapiens)	taxid:9606(Homo sapiens)	-	MI:0468(hprd)|i2d|MI:0462(bind)|biogrid|MI:0469(intact)	-	0.89		ARPC1B	ARPC4
entrez gene:10095	entrez gene:10092	uniprotkb:ARC1B_HUMAN	uniprotkb:ARPC5_HUMAN	-	-	MI:0492(in vitro)|MI:0004(affinity chromatography technology)|MI:0226(ion exchange chromatography)|MI:0096(pull down)|MI:0071(molecular sieving)|MI:0007(anti tag coimmunoprecipitation)|MI:0006(anti bait coimmunoprecipitation)	Robinson RC (2001)|Gournier H (2001)|Kristensen AR (2012)|Havugimana PC (2012)|Huttlin EL (2015)|Wan C (2015)|Huttlin EL (2017)|Goley ED (2010)|Abella JV (2015)	pubmed:11721045|pubmed:11741539|pubmed:22863883|pubmed:22939629|pubmed:26186194|pubmed:26344197|pubmed:28514442|pubmed:20404198|pubmed:26655834	taxid:9606(Homo sapiens)	taxid:9606(Homo sapiens)	-	MI:0468(hprd)|i2d|ortho|MI:0462(bind)|biogrid|MI:1014(string)|MI:0469(intact)	-	0.96	taxid:4932(Saccharomyces cerevisiae (Baker's yeast))	ARPC1B	ARPC5
entrez gene:9529	entrez gene:9529	uniprotkb:BAG5_HUMAN	uniprotkb:BAG5_HUMAN	-	-	MI:0492(in vitro)|MI:0493(in vivo)	Kalia SK (2004)	pubmed:15603737	taxid:9606(Homo sapiens)	taxid:9606(Homo sapiens)	-	MI:0468(hprd)|i2d	-	0.55		BAG5	BAG5
entrez gene:8826	entrez gene:998	uniprotkb:IQGA1_HUMAN	uniprotkb:CDC42_HUMAN	-	-	MI:0492(in vitro)|MI:0493(in vivo)|Reconstituted Complex|Affinity Capture-Western|MI:0096(pull down)|MI:0019(coimmunoprecipitation)|MI:0025(copurification)|MI:0004(affinity chromatography technology)|MI:0428(imaging technique)|MI:0007(anti tag coimmunoprecipitation)	Mataraza JM (2003)|Hart MJ (1996)|Kuroda S (1996)|Joyal JL (1997)|McCallum SJ (1996)|Brill S (1996)|Fukata M (2002)|Zhang B (1998)|Mataraza JM (2003)|Bourguignon LY (2005)|Hein MY (2015)|Rosenbluh J (2016)|Ren JG (2007)	pubmed:12900413|pubmed:8670801|pubmed:8798539|pubmed:9182573|pubmed:8702968|pubmed:8756646|pubmed:12110184|pubmed:9535855|pubmed:12745076|pubmed:15655247|pubmed:26496610|pubmed:27684187|pubmed:17563371	taxid:9606(Homo sapiens)	taxid:9606(Homo sapiens)	-	MI:0468(hprd)|biogrid|MI:0469(intact)|MI:0471(mint)|i2d|MI:0470(kegg)|MI:1014(string)	-	0.9		IQGAP1	CDC42
entrez gene:10096	entrez gene:998	uniprotkb:ARP3_HUMAN	uniprotkb:CDC42_HUMAN	-	-	MI:0492(in vitro)	Ma L (1998)	pubmed:9860974	taxid:9606(Homo sapiens)	taxid:9606(Homo sapiens)	-	MI:0468(hprd)|i2d	-	0.52		ACTR3	CDC42
entrez gene:22948	entrez gene:5082	uniprotkb:TCPE_HUMAN	uniprotkb:PHLP_HUMAN	-	-	MI:0493(in vivo)|MI:0096(pull down)	Lukov GL (2005)	pubmed:15889144	taxid:9606(Homo sapiens)	taxid:9606(Homo sapiens)	-	MI:0468(hprd)|i2d|biogrid	-	0.59		CCT5	PDCL
entrez gene:56924	entrez gene:998	uniprotkb:PAK6_HUMAN	uniprotkb:CDC42_HUMAN	-	-	MI:0492(in vitro)|Reconstituted Complex|MI:0018(two hybrid)|MI:0096(pull down)	Lee SR (2002)|Rual JF (2005)|Bandyopadhyay S (2010)	pubmed:11773441|pubmed:16189514|pubmed:20936779	taxid:9606(Homo sapiens)	taxid:9606(Homo sapiens)	-	MI:0468(hprd)|biogrid|i2d|rual05|MI:0469(intact)	-	0.88		PAK6	CDC42
entrez gene:1655	entrez gene:7157	uniprotkb:DDX5_HUMAN	uniprotkb:P53_HUMAN	-	-	MI:0492(in vitro)|MI:0493(in vivo)|MI:0096(pull down)|MI:0006(anti bait coimmunoprecipitation)|MI:0004(affinity chromatography technology)	Bates GJ (2005)|Moore HC (2010)|Chang J (2013)|Fogeron ML (0)|Horikawa I (2014)	pubmed:15660129|pubmed:20818423|pubmed:24219989|pubmed:23443559|pubmed:25144556	taxid:9606(Homo sapiens)	taxid:9606(Homo sapiens)	-	MI:0468(hprd)|i2d|MI:0469(intact)|biogrid	-	0.87		DDX5	TP53
entrez gene:1855	entrez gene:1857	uniprotkb:DVL1_HUMAN	uniprotkb:DVL3_HUMAN	-	-	MI:0493(in vivo)|MI:0018(two hybrid)|Affinity Capture-Western|Reconstituted Complex|MI:0004(affinity chromatography technology)|MI:0096(pull down)|MI:0007(anti tag coimmunoprecipitation)	Kishida S (1999)	pubmed:10330181	taxid:9606(Homo sapiens)	taxid:9606(Homo sapiens)	-	MI:0468(hprd)|biogrid|i2d|MI:0469(intact)	-	0.86	taxid:10090(Mus musculus (Mouse))	DVL1	DVL3
entrez gene:26523	entrez gene:27161	uniprotkb:AGO1_HUMAN	uniprotkb:AGO2_HUMAN	-	-	MI:0493(in vivo)|MI:0055(fluorescent resonance energy transfer)|MI:0007(anti tag coimmunoprecipitation)|MI:0004(affinity chromatography technology)	Sen GL (2005)|Chu CY (2006)|Li S (2014)|Huang V (2013)	pubmed:15908945|pubmed:16756390|pubmed:24778252|pubmed:24086155	taxid:9606(Homo sapiens)	taxid:9606(Homo sapiens)	-	MI:0468(hprd)|MI:0465(dip)|i2d|biogrid|MI:0469(intact)	-	0.88		AGO1	AGO2
entrez gene:4155	entrez gene:5590	uniprotkb:MBP_HUMAN	uniprotkb:KPCZ_HUMAN	-	-	MI:0492(in vitro)|MI:0415(enzymatic study)	Lim YP (1999)|Pillai P (2011)|Lerner-Marmarosh N (2007)	pubmed:10383403|pubmed:21315177|pubmed:17639074	taxid:9606(Homo sapiens)	taxid:9606(Homo sapiens)	-	MI:0468(hprd)|i2d|biogrid	-	0.66		MBP	PRKCZ
entrez gene:5111	entrez gene:1017	uniprotkb:PCNA_HUMAN	uniprotkb:CDK2_HUMAN	-	-	MI:0492(in vitro)|Affinity Capture-Western|MI:0004(affinity chromatography technology)|MI:0019(coimmunoprecipitation)|MI:0415(enzymatic study)|MI:0007(anti tag coimmunoprecipitation)	Koundrioukoff S (2000)|Zhang H (1993)|Neganova I (2011)|Chen Z (2002)|Wu SM (1998)|Huttlin EL (2015)|Hein MY (2015)|Mostofa A (2018)|Huttlin EL (2017)	pubmed:10930425|pubmed:7903056|pubmed:21319273|pubmed:12361598|pubmed:9545286|pubmed:26186194|pubmed:26496610|pubmed:29510343|pubmed:28514442	taxid:9606(Homo sapiens)	taxid:9606(Homo sapiens)	-	MI:0468(hprd)|biogrid|MI:0465(dip)|i2d|MI:0469(intact)	-	0.96	taxid:10090(Mus musculus (Mouse))	PCNA	CDK2
entrez gene:1017	entrez gene:7157	uniprotkb:CDK2_HUMAN	uniprotkb:P53_HUMAN	-	-	MI:0492(in vitro)|MI:0493(in vivo)|Biochemical Activity|MI:0415(enzymatic study)|MI:0428(imaging technique)	Luciani MG (2000)|Zhang J (2002)|Sayed M (2000)|Cuddihy AR (1999)|Tsai CH (2009)|Chen TC (2014)	pubmed:10884347|pubmed:12064478|pubmed:10747897|pubmed:10348343|pubmed:19556892|pubmed:25241761	taxid:9606(Homo sapiens)	taxid:9606(Homo sapiens)	-	MI:0468(hprd)|biogrid|i2d|MI:0469(intact)	-	0.81		CDK2	TP53
entrez gene:2768	entrez gene:5518	uniprotkb:GNA12_HUMAN	uniprotkb:2AAA_HUMAN	-	-	MI:0492(in vitro)|MI:0493(in vivo)|MI:0018(two hybrid)|MI:0007(anti tag coimmunoprecipitation)	Zhu D (2004)	pubmed:15525651	taxid:9606(Homo sapiens)	taxid:9606(Homo sapiens)	-	MI:0468(hprd)|i2d|MI:0471(mint)|MI:0469(intact)|MI:1014(string)	-	0.74		GNA12	PPP2R1A
entrez gene:11140	entrez gene:1017	uniprotkb:CDC37_HUMAN	uniprotkb:CDK2_HUMAN	-	-	MI:0492(in vitro)|MI:0004(affinity chromatography technology)	Lamphere L (1997)|Varjosalo M (2013)	pubmed:9150368|pubmed:23455922	taxid:9606(Homo sapiens)	taxid:9606(Homo sapiens)	-	MI:0468(hprd)|i2d|biogrid	-	0.75		CDC37	CDK2
entrez gene:8737	entrez gene:7763	uniprotkb:RIPK1_HUMAN	uniprotkb:ZFAN5_HUMAN	-	-	MI:0493(in vivo)	Huang J (2004)	pubmed:14754897	taxid:9606(Homo sapiens)	taxid:9606(Homo sapiens)	-	MI:0468(hprd)|i2d	-	0.52		RIPK1	ZFAND5
entrez gene:7763	entrez gene:7763	uniprotkb:ZFAN5_HUMAN	uniprotkb:ZFAN5_HUMAN	-	-	MI:0493(in vivo)	Huang J (2004)	pubmed:14754897	taxid:9606(Homo sapiens)	taxid:9606(Homo sapiens)	-	MI:0468(hprd)|i2d	-	0.52		ZFAND5	ZFAND5
entrez gene:2932	entrez gene:2932	uniprotkb:GSK3B_HUMAN	uniprotkb:GSK3B_HUMAN	-	-	MI:0492(in vitro)|MI:0415(enzymatic study)|MI:0424(protein kinase assay)|MI:0004(affinity chromatography technology)	Dajani R (2003)|Rual JF (2005)|Fischer L (0)|Kawakami F (2011)|Varjosalo M (2013)|Varjosalo M (2013)|Zhang B (2015)	pubmed:12554650|pubmed:16189514|pubmed:11835406|pubmed:21985244|pubmed:23455922|pubmed:23602568|pubmed:25860027	taxid:9606(Homo sapiens)	taxid:9606(Homo sapiens)	-	MI:0468(hprd)|i2d|rual05|biogrid|MI:0469(intact)	-	0.94	taxid:4932(Saccharomyces cerevisiae (Baker's yeast))	GSK3B	GSK3B
entrez gene:8878	entrez gene:8878	uniprotkb:SQSTM_HUMAN	uniprotkb:SQSTM_HUMAN	-	-	MI:0492(in vitro)|MI:0493(in vivo)|MI:0018(two hybrid)|MI:0007(anti tag coimmunoprecipitation)|MI:0096(pull down)|MI:0114(x-ray crystallography)|MI:0004(affinity chromatography technology)|MI:0090(protein complementation assay)|MI:0055(fluorescent resonance energy transfer)	Lamark T (2003)|Stelzl U (2005)|Behrends C (2010)|Vinayagam A (2011)|Wilson MI (2003)|Long J (2009)|Lange S (2005)|Garner TP (2011)|Itakura E (2011)|Erdogan E (2006)|Goode A (2014)|Shi J (2013)|Rolland T (2014)|Zhou L (2014)|Lim J (2015)|Lee H (2017)|Wurzer B (2015)|Hirano S (0)|Tsai LC (2015)|Rui YN (2015)|Pan JA (2016)|Lee DH (2018)|Cha-Molstad H (2015)	pubmed:12813044|pubmed:16169070|pubmed:20562859|pubmed:21900206|pubmed:12887891|pubmed:19931284|pubmed:15802564|pubmed:21517082|pubmed:21220506|pubmed:16861740|pubmed:24642144|pubmed:23989536|pubmed:25416956|pubmed:25311206|pubmed:25723488|pubmed:28359760|pubmed:26413874|pubmed:26902585|pubmed:26187466|pubmed:25686248|pubmed:26942676|pubmed:29976090|pubmed:26075355	taxid:9606(Homo sapiens)	taxid:9606(Homo sapiens)	-	MI:0468(hprd)|biogrid|MI:0469(intact)|MI:0471(mint)|i2d|stelzl05	-	0.97	taxid:10116(Rattus norvegicus (Rat))	SQSTM1	SQSTM1
entrez gene:1759	entrez gene:1759	uniprotkb:DYN1_HUMAN	uniprotkb:DYN1_HUMAN	-	-	MI:0492(in vitro)|Co-crystal Structure|MI:0114(x-ray crystallography)|MI:0030(cross-linking study)|MI:0071(molecular sieving)|MI:0040(electron microscopy)|MI:0018(two hybrid)|MI:0826(x ray scattering)|MI:0028(cosedimentation in solution)|MI:0410(electron tomography)	Timm D (1994)|Ferguson KM (1994)|Chappie JS (2011)|Mishra RK (2004)|Kenniston JA (2010)|Kong L (2018)|Chappie JS (2010)|Faelber K (2011)|Reubold TF (2015)	pubmed:7634088|pubmed:7954789|pubmed:21962517|pubmed:15123615|pubmed:20700106|pubmed:30069048|pubmed:20428113|pubmed:21927000|pubmed:26302298	taxid:9606(Homo sapiens)	taxid:9606(Homo sapiens)	-	MI:0468(hprd)|biogrid|homomint|i2d|MI:0469(intact)	-	0.97	taxid:6239(Caenorhabditis elegans)	DNM1	DNM1
entrez gene:207	entrez gene:207	uniprotkb:AKT1_HUMAN	uniprotkb:AKT1_HUMAN	-	-	MI:0492(in vitro)|MI:0019(coimmunoprecipitation)|MI:0415(enzymatic study)|MI:0004(affinity chromatography technology)|MI:0055(fluorescent resonance energy transfer)|MI:0424(protein kinase assay)	Datta K (1995)|Andjelkovi?? M (1997)|Kawase T (2009)|Yeh PY (2005)|Yuan ZQ (2005)|Ivanov AA (2017)|Li X (2007)	pubmed:7891724|pubmed:9395488|pubmed:19203586|pubmed:16280327|pubmed:15784622|pubmed:28628118|pubmed:17554339	taxid:9606(Homo sapiens)	taxid:9606(Homo sapiens)	-	MI:0468(hprd)|MI:0469(intact)|i2d|biogrid	-	0.96	taxid:10090(Mus musculus (Mouse))	AKT1	AKT1
entrez gene:1017	entrez gene:5424	uniprotkb:CDK2_HUMAN	uniprotkb:DPOD1_HUMAN	-	-	MI:0492(in vitro)|MI:0415(enzymatic study)|MI:0004(affinity chromatography technology)|MI:0096(pull down)	Wu SM (1998)	pubmed:9545286	taxid:9606(Homo sapiens)	taxid:9606(Homo sapiens)	-	MI:0468(hprd)|i2d|mips|biogrid	-	0.71		CDK2	POLD1
entrez gene:1173	entrez gene:1173	uniprotkb:AP2M1_HUMAN	uniprotkb:AP2M1_HUMAN	-	-	MI:0492(in vitro)|MI:0676(tandem affinity purification)|MI:0004(affinity chromatography technology)	Follows ER (2001)|Owen DJ (1998)|Brehme M (2009)|Li J (2013)	pubmed:11583591|pubmed:9812899|pubmed:19380743|pubmed:24189400	taxid:9606(Homo sapiens)	taxid:9606(Homo sapiens)	-	MI:0468(hprd)|i2d|MI:0469(intact)|biogrid	-	0.84		AP2M1	AP2M1
entrez gene:3329	entrez gene:3329	uniprotkb:CH60_HUMAN	uniprotkb:CH60_HUMAN	-	-	MI:0492(in vitro)	Liang Y (2001)|Liu X (2018)	pubmed:11488911|pubmed:29568061	taxid:9606(Homo sapiens)	taxid:9606(Homo sapiens)	-	MI:0468(hprd)|i2d|MI:0469(intact)	-	0.62		HSPD1	HSPD1
entrez gene:5566	entrez gene:3329	uniprotkb:KAPCA_HUMAN	uniprotkb:CH60_HUMAN	-	-	MI:0492(in vitro)|MI:0004(affinity chromatography technology)	Khan IU (1998)|Varjosalo M (2013)	pubmed:9724719|pubmed:23455922	taxid:9606(Homo sapiens)	taxid:9606(Homo sapiens)	-	MI:0468(hprd)|i2d|ortho|biogrid	-	0.82	taxid:4932(Saccharomyces cerevisiae (Baker's yeast))	PRKACA	HSPD1
entrez gene:998	entrez gene:8874	uniprotkb:CDC42_HUMAN	uniprotkb:ARHG7_HUMAN	-	-	MI:0492(in vitro)|MI:0059(gst pull down)|MI:0096(pull down)|MI:0004(affinity chromatography technology)|MI:0007(anti tag coimmunoprecipitation)	Baird D (2005)|Gu C (2006)|Wu WJ (2003)|Kutys ML (2014)	pubmed:15649357|pubmed:16983070|pubmed:14505571|pubmed:25150978	taxid:9606(Homo sapiens)	taxid:9606(Homo sapiens)	-	MI:0468(hprd)|MI:0471(mint)|i2d|biogrid|MI:0469(intact)	-	0.89		CDC42	ARHGEF7
entrez gene:47	entrez gene:5566	uniprotkb:ACLY_HUMAN	uniprotkb:KAPCA_HUMAN	-	-	MI:0492(in vitro)	Potapova IA (2000)	pubmed:10653665	taxid:9606(Homo sapiens)	taxid:9606(Homo sapiens)	-	MI:0468(hprd)|i2d	-	0.52		ACLY	PRKACA
entrez gene:47	entrez gene:2932	uniprotkb:ACLY_HUMAN	uniprotkb:GSK3B_HUMAN	-	-	MI:0492(in vitro)|Affinity Capture-MS|MI:0006(anti bait coimmunoprecipitation)|MI:0004(affinity chromatography technology)	Potapova IA (2000)|Ewing RM (2007)	pubmed:10653665|pubmed:17353931	taxid:9606(Homo sapiens)	taxid:9606(Homo sapiens)	-	MI:0468(hprd)|biogrid|MI:0469(intact)|i2d	-	0.86		ACLY	GSK3B
entrez gene:488	entrez gene:488	uniprotkb:AT2A2_HUMAN	uniprotkb:AT2A2_HUMAN	-	-	MI:0493(in vivo)	Ahn W (2003)	pubmed:12670936	taxid:9606(Homo sapiens)	taxid:9606(Homo sapiens)	-	MI:0468(hprd)|i2d	-	0.52		ATP2A2	ATP2A2
entrez gene:1936	entrez gene:1936	uniprotkb:EF1D_HUMAN	uniprotkb:EF1D_HUMAN	-	-	MI:0492(in vitro)|MI:0018(two hybrid)	Sheu GT (1999)|Stelzl U (2005)|Rual JF (2005)|Rolland T (2014)	pubmed:10094407|pubmed:16169070|pubmed:16189514|pubmed:25416956	taxid:9606(Homo sapiens)	taxid:9606(Homo sapiens)	-	MI:0468(hprd)|biogrid|MI:0469(intact)|MI:0471(mint)|i2d|stelzl05|rual05	-	0.76		EEF1D	EEF1D
entrez gene:3945	entrez gene:3945	uniprotkb:LDHB_HUMAN	uniprotkb:LDHB_HUMAN	-	-	MI:0492(in vitro)|Co-crystal Structure|MI:0114(x-ray crystallography)|MI:0018(two hybrid)	Read JA (2001)|Rual JF (2005)|Rolland T (2014)	pubmed:11276087|pubmed:16189514|pubmed:25416956	taxid:9606(Homo sapiens)	taxid:9606(Homo sapiens)	-	MI:0468(hprd)|biogrid|i2d|rual05|MI:0469(intact)	-	0.9		LDHB	LDHB
entrez gene:7170	entrez gene:7170	uniprotkb:TPM3_HUMAN	uniprotkb:TPM3_HUMAN	-	-	MI:0492(in vitro)|MI:0493(in vivo)|Affinity Capture-Western|MI:0004(affinity chromatography technology)|MI:0018(two hybrid)	Winder SJ (1990)|Takahashi K (1988)|Gimona M (1995)|Rual JF (2005)|Rolland T (2014)	pubmed:2161834|pubmed:2455687|pubmed:7568216|pubmed:16189514|pubmed:25416956	taxid:9606(Homo sapiens)	taxid:9606(Homo sapiens)	-	MI:0468(hprd)|biogrid|i2d|ortho|rual05	-	0.95	taxid:7227(Drosophila melanogaster (Fruit fly))	TPM3	TPM3
entrez gene:4478	entrez gene:4478	uniprotkb:MOES_HUMAN	uniprotkb:MOES_HUMAN	-	-	MI:0492(in vitro)|Co-crystal Structure|MI:0114(x-ray crystallography)	Pearson MA (2000)	pubmed:10847681	taxid:9606(Homo sapiens)	taxid:9606(Homo sapiens)	-	MI:0468(hprd)|biogrid|i2d	-	0.85	taxid:7227(Drosophila melanogaster (Fruit fly))	MSN	MSN
entrez gene:6223	entrez gene:6223	uniprotkb:RS19_HUMAN	uniprotkb:RS19_HUMAN	-	-	MI:0493(in vivo)|MI:0019(coimmunoprecipitation)	Nishimura T (2001)	pubmed:11226885	taxid:9606(Homo sapiens)	taxid:9606(Homo sapiens)	-	MI:0468(hprd)|MI:0471(mint)|i2d|ortho|MI:0469(intact)	-	0.72	taxid:4932(Saccharomyces cerevisiae (Baker's yeast))	RPS19	RPS19
entrez gene:6232	entrez gene:6232	uniprotkb:RS27_HUMAN	uniprotkb:RS27_HUMAN	-	-	MI:0493(in vivo)	Martin-Lluesma S (2002)|Rual JF (2005)	pubmed:12351790|pubmed:16189514	taxid:9606(Homo sapiens)	taxid:9606(Homo sapiens)	-	MI:0468(hprd)|i2d|rual05	-	0.62		RPS27	RPS27
entrez gene:8402	entrez gene:8402	uniprotkb:M2OM_HUMAN	uniprotkb:M2OM_HUMAN	-	-	MI:0492(in vitro)|Reconstituted Complex|MI:0096(pull down)	Palmisano A (1998)|Bisaccia F (1996)|Rual JF (2005)	pubmed:9639574|pubmed:8597574|pubmed:16189514	taxid:9606(Homo sapiens)	taxid:9606(Homo sapiens)	-	MI:0468(hprd)|biogrid|i2d|rual05	-	0.86		SLC25A11	SLC25A11
entrez gene:10935	entrez gene:10935	uniprotkb:PRDX3_HUMAN	uniprotkb:PRDX3_HUMAN	-	-	MI:0493(in vivo)|MI:0018(two hybrid)|MI:0410(electron tomography)	Suzuki H (2001)|Wang J (2011)|Radjainia M (2015)	pubmed:11591653|pubmed:21988832|pubmed:25914057	taxid:9606(Homo sapiens)	taxid:9606(Homo sapiens)	-	MI:0468(hprd)|homomint|i2d|MI:0469(intact)|biogrid	-	0.94	taxid:10090(Mus musculus (Mouse))	PRDX3	PRDX3
entrez gene:5708	entrez gene:5708	uniprotkb:PSMD2_HUMAN	uniprotkb:PSMD2_HUMAN	-	-	MI:0492(in vitro)|MI:0096(pull down)|MI:0004(affinity chromatography technology)	You J (2003)|Wang X (2017)	pubmed:12692129|pubmed:28292943	taxid:9606(Homo sapiens)	taxid:9606(Homo sapiens)	-	MI:0468(hprd)|homomint|i2d|biogrid	-	0.86	taxid:4932(Saccharomyces cerevisiae (Baker's yeast))	PSMD2	PSMD2
entrez gene:1213	entrez gene:1213	uniprotkb:CLH1_HUMAN	uniprotkb:CLH1_HUMAN	-	-	MI:0492(in vitro)|MI:0493(in vivo)|MI:0018(two hybrid)	Lundmark R (2003)|Chen CY (2002)|Waelter S (2001)	pubmed:12952949|pubmed:12426379|pubmed:11532990	taxid:9606(Homo sapiens)	taxid:9606(Homo sapiens)	-	MI:0468(hprd)|homomint|i2d	-	0.87	taxid:4932(Saccharomyces cerevisiae (Baker's yeast))|taxid:10116(Rattus norvegicus (Rat))	CLTC	CLTC
entrez gene:23421	entrez gene:23421	uniprotkb:CENPR_HUMAN	uniprotkb:CENPR_HUMAN	-	-	MI:0492(in vitro)|MI:0018(two hybrid)	Li D (2001)|Rual JF (2005)	pubmed:11713274|pubmed:16189514	taxid:9606(Homo sapiens)	taxid:9606(Homo sapiens)	-	MI:0468(hprd)|biogrid|i2d|rual05	-	0.75		ITGB3BP	ITGB3BP
entrez gene:24148	entrez gene:24148	uniprotkb:PRP6_HUMAN	uniprotkb:PRP6_HUMAN	-	-	MI:0493(in vivo)|MI:0018(two hybrid)	Zhao Y (2002)|Yuryev A (2000)|Liu S (2006)	pubmed:12039962|pubmed:10848612|pubmed:16723661	taxid:9606(Homo sapiens)	taxid:9606(Homo sapiens)	-	MI:0468(hprd)|biogrid|i2d	-	0.76		PRPF6	PRPF6
entrez gene:7169	entrez gene:7169	uniprotkb:TPM2_HUMAN	uniprotkb:TPM2_HUMAN	-	-	MI:0492(in vitro)|MI:0493(in vivo)|Affinity Capture-Western|Reconstituted Complex|MI:0004(affinity chromatography technology)|MI:0096(pull down)	Gimona M (1995)|Brown HR (1985)|Holtzer ME (1992)	pubmed:7568216|pubmed:3857586|pubmed:1304342	taxid:9606(Homo sapiens)	taxid:9606(Homo sapiens)	-	MI:0468(hprd)|biogrid|i2d	-	0.89		TPM2	TPM2
entrez gene:3983	entrez gene:71	uniprotkb:ABLM1_HUMAN	uniprotkb:ACTG_HUMAN	-	-	MI:0492(in vitro)	Roof DJ (1997)	pubmed:9245787	taxid:9606(Homo sapiens)	taxid:9606(Homo sapiens)	-	MI:0468(hprd)	-	0.52		ABLIM1	ACTG1
entrez gene:2580	entrez gene:1213	uniprotkb:GAK_HUMAN	uniprotkb:CLH1_HUMAN	-	-	MI:0492(in vitro)|MI:0004(affinity chromatography technology)|MI:0007(anti tag coimmunoprecipitation)	Scheele U (2003)|Hein MY (2015)	pubmed:12732633|pubmed:26496610	taxid:9606(Homo sapiens)	taxid:9606(Homo sapiens)	-	MI:0468(hprd)|i2d|biogrid|MI:0469(intact)	-	0.83		GAK	CLTC
entrez gene:8546	entrez gene:1213	uniprotkb:AP3B1_HUMAN	uniprotkb:CLH1_HUMAN	-	-	MI:0492(in vitro)	Dell'Angelica EC (1998)	pubmed:9545220	taxid:9606(Homo sapiens)	taxid:9606(Homo sapiens)	-	MI:0468(hprd)|i2d|MI:1014(string)	-	0.52		AP3B1	CLTC
entrez gene:8737	entrez gene:3320	uniprotkb:RIPK1_HUMAN	uniprotkb:HS90A_HUMAN	-	-	MI:0493(in vivo)|MI:0676(tandem affinity purification)|MI:0007(anti tag coimmunoprecipitation)|MI:0004(affinity chromatography technology)	Lewis J (2000)|Bouwmeester T (2004)|Fearns C (2006)|Taipale M (2012)	pubmed:10744744|pubmed:14743216|pubmed:16968706|pubmed:22939624	taxid:9606(Homo sapiens)	taxid:9606(Homo sapiens)	-	MI:0468(hprd)|MI:0469(intact)|MI:0471(mint)|i2d|biogrid	-	0.88		RIPK1	HSP90AA1
entrez gene:8717	entrez gene:8717	uniprotkb:TRADD_HUMAN	uniprotkb:TRADD_HUMAN	-	-	MI:0492(in vitro)|Co-fractionation|MI:0676(tandem affinity purification)|MI:0018(two hybrid)|MI:0096(pull down)|MI:0019(coimmunoprecipitation)|MI:0007(anti tag coimmunoprecipitation)	Hsu H (1995)|Park A (1996)|Shu HB (1996)|Bouwmeester T (2004)|Inada H (2001)	pubmed:7758105|pubmed:8621670|pubmed:8943045|pubmed:14743216|pubmed:11684708	taxid:9606(Homo sapiens)	taxid:9606(Homo sapiens)	-	MI:0468(hprd)|biogrid|MI:0469(intact)|MI:0471(mint)|i2d	-	0.9		TRADD	TRADD
entrez gene:7186	entrez gene:8717	uniprotkb:TRAF2_HUMAN	uniprotkb:TRADD_HUMAN	-	-	MI:0492(in vitro)|MI:0493(in vivo)|Affinity Capture-MS|Affinity Capture-Western|Co-crystal Structure|Reconstituted Complex|MI:0676(tandem affinity purification)|MI:0114(x-ray crystallography)|MI:0007(anti tag coimmunoprecipitation)|MI:0018(two hybrid)|MI:0019(coimmunoprecipitation)|MI:0004(affinity chromatography technology)|MI:0096(pull down)	Takeuchi M (1996)|Hsu H (1996)|Park YC (2000)|Bouwmeester T (2004)|Tsao DH (2000)|Tada K (2001)|Malinin NL (1997)|Lim J (2006)|Vince JE (2009)|Jang HD (2001)|Park KJ (2003)|Lin B (2016)|Li S (2013)	pubmed:8702708|pubmed:8565075|pubmed:10892748|pubmed:14743216|pubmed:10911999|pubmed:11479302|pubmed:9020361|pubmed:16713569|pubmed:19815541|pubmed:11181075|pubmed:12796506|pubmed:27768232|pubmed:23955153	taxid:9606(Homo sapiens)	taxid:9606(Homo sapiens)	-	MI:0468(hprd)|biogrid|MI:0469(intact)|MI:0471(mint)|MI:0465(dip)|i2d|lim06|MI:0470(kegg)|MI:1014(string)	-	0.9		TRAF2	TRADD
entrez gene:7186	entrez gene:7186	uniprotkb:TRAF2_HUMAN	uniprotkb:TRAF2_HUMAN	-	-	MI:0493(in vivo)|Affinity Capture-Western|Co-crystal Structure|MI:0676(tandem affinity purification)|MI:0007(anti tag coimmunoprecipitation)|MI:0018(two hybrid)|MI:0004(affinity chromatography technology)|MI:0114(x-ray crystallography)|MI:0415(enzymatic study)|MI:0096(pull down)|MI:0055(fluorescent resonance energy transfer)	Takeuchi M (1996)|McWhirter SM (1999)|Malinin NL (1997)|Bouwmeester T (2004)|Rothe M (1994)|Rual JF (2005)|Lim J (2006)|Behrends C (2010)|Alvarez SE (2010)|Yin Q (2009)|Shi CS (2003)|Park YC (1999)|Jang HD (2001)|He L (2004)|Zheng C (2010)|Pullen SS (1998)|Shen RR (2012)|Mace PD (2010)|Rolland T (2014)|Ceccarelli A (2015)	pubmed:8702708|pubmed:10411888|pubmed:9020361|pubmed:14743216|pubmed:8069916|pubmed:16189514|pubmed:16713569|pubmed:20562859|pubmed:20577214|pubmed:19810754|pubmed:12591926|pubmed:10206649|pubmed:11181075|pubmed:15383523|pubmed:20385093|pubmed:9718306|pubmed:23007157|pubmed:20447407|pubmed:25416956|pubmed:26390021	taxid:9606(Homo sapiens)	taxid:9606(Homo sapiens)	-	MI:0468(hprd)|biogrid|MI:0469(intact)|MI:0471(mint)|i2d|rual05|lim06	-	0.97	taxid:10090(Mus musculus (Mouse))	TRAF2	TRAF2
entrez gene:5706	entrez gene:5706	uniprotkb:PRS10_HUMAN	uniprotkb:PRS10_HUMAN	-	-	MI:0493(in vivo)|MI:0096(pull down)|MI:0018(two hybrid)|MI:0004(affinity chromatography technology)	Gandhi TK (2006)|Suchanek M (2005)|Rolland T (2014)|Wang X (2017)	pubmed:16501559|pubmed:15782218|pubmed:25416956|pubmed:28292943	taxid:9606(Homo sapiens)	taxid:9606(Homo sapiens)	-	MI:0468(hprd)|homomint|i2d|ortho|biogrid|MI:0469(intact)	-	0.95	taxid:6239(Caenorhabditis elegans)|taxid:7227(Drosophila melanogaster (Fruit fly))	PSMC6	PSMC6
entrez gene:71	entrez gene:71	uniprotkb:ACTG_HUMAN	uniprotkb:ACTG_HUMAN	-	-	MI:0096(pull down)|MI:0018(two hybrid)	Rual JF (2005)|Yu H (2011)|Rolland T (2014)|Sahni N (2015)	pubmed:16189514|pubmed:21516116|pubmed:25416956|pubmed:25910212	taxid:9606(Homo sapiens)	taxid:9606(Homo sapiens)	-	MI:0468(hprd)|biogrid|MI:0469(intact)|MI:0471(mint)|homomint|i2d|ortho|rual05	-	0.88	taxid:4932(Saccharomyces cerevisiae (Baker's yeast))|taxid:6239(Caenorhabditis elegans)	ACTG1	ACTG1
entrez gene:71	entrez gene:60	uniprotkb:ACTG_HUMAN	uniprotkb:ACTB_HUMAN	-	-	MI:0018(two hybrid)	Rual JF (2005)|Yu H (2011)|Rolland T (2014)|Sahni N (2015)	pubmed:16189514|pubmed:21516116|pubmed:25416956|pubmed:25910212	taxid:9606(Homo sapiens)	taxid:9606(Homo sapiens)	-	MI:0468(hprd)|biogrid|MI:0469(intact)|MI:0471(mint)|homomint|i2d|rual05|MI:1014(string)	-	0.8	taxid:4932(Saccharomyces cerevisiae (Baker's yeast))	ACTG1	ACTB
entrez gene:71	entrez gene:6456	uniprotkb:ACTG_HUMAN	uniprotkb:SH3G2_HUMAN	-	-	MI:0018(two hybrid)	Stelzl U (2005)|Lim J (2006)	pubmed:16169070|pubmed:16713569	taxid:9606(Homo sapiens)	taxid:9606(Homo sapiens)	-	MI:0468(hprd)|biogrid|MI:0469(intact)|MI:0471(mint)|i2d|stelzl05|lim06	-	0.73		ACTG1	SH3GL2
entrez gene:60	entrez gene:60	uniprotkb:ACTB_HUMAN	uniprotkb:ACTB_HUMAN	-	-	Affinity Capture-Western|Reconstituted Complex|MI:0410(electron tomography)|MI:0028(cosedimentation in solution)|MI:0018(two hybrid)|MI:0004(affinity chromatography technology)|MI:0096(pull down)|MI:0040(electron microscopy)|MI:0020(transmission electron microscopy)	Shartava A (1997)|Galkin VE (2008)|Kursula I (2008)|Rual JF (2005)|Yu H (2011)|Rolland T (2014)|Sahni N (2015)|Galkin VE (2010)|Okamoto K (2007)	pubmed:9209005|pubmed:18234857|pubmed:19000816|pubmed:16189514|pubmed:21516116|pubmed:25416956|pubmed:25910212|pubmed:20383143|pubmed:17404223	taxid:9606(Homo sapiens)	taxid:9606(Homo sapiens)	-	MI:0468(hprd)|biogrid|MI:0469(intact)|MI:0471(mint)|MI:0465(dip)|homomint|i2d|rual05	-	0.97	taxid:4932(Saccharomyces cerevisiae (Baker's yeast))	ACTB	ACTB
entrez gene:998	entrez gene:7157	uniprotkb:CDC42_HUMAN	uniprotkb:P53_HUMAN	-	-	MI:0018(two hybrid)	Stelzl U (2005)|Lim J (2006)	pubmed:16169070|pubmed:16713569	taxid:9606(Homo sapiens)	taxid:9606(Homo sapiens)	-	MI:0468(hprd)|biogrid|MI:0469(intact)|MI:0471(mint)|i2d|stelzl05|lim06	-	0.73		CDC42	TP53
entrez gene:998	entrez gene:1937	uniprotkb:CDC42_HUMAN	uniprotkb:EF1G_HUMAN	-	-	MI:0018(two hybrid)	Stelzl U (2005)	pubmed:16169070	taxid:9606(Homo sapiens)	taxid:9606(Homo sapiens)	-	MI:0468(hprd)|biogrid|MI:0469(intact)|MI:0471(mint)|i2d|stelzl05	-	0.63		CDC42	EEF1G
entrez gene:1915	entrez gene:5717	uniprotkb:EF1A1_HUMAN	uniprotkb:PSD11_HUMAN	-	-	MI:0018(two hybrid)	Stelzl U (2005)	pubmed:16169070	taxid:9606(Homo sapiens)	taxid:9606(Homo sapiens)	-	MI:0468(hprd)|biogrid|MI:0469(intact)|MI:0471(mint)|i2d|stelzl05	-	0.63		EEF1A1	PSMD11
entrez gene:3320	entrez gene:6189	uniprotkb:HS90A_HUMAN	uniprotkb:RS3A_HUMAN	-	-	MI:0007(anti tag coimmunoprecipitation)|MI:0018(two hybrid)|MI:0004(affinity chromatography technology)|MI:0231(mammalian protein protein interaction trap)	Stelzl U (2005)|Falsone SF (2005)|Rolland T (2014)	pubmed:16169070|pubmed:16263121|pubmed:25416956	taxid:9606(Homo sapiens)	taxid:9606(Homo sapiens)	-	MI:0468(hprd)|biogrid|MI:0469(intact)|MI:0471(mint)|i2d|stelzl05	-	0.89		HSP90AA1	RPS3A
entrez gene:7083	entrez gene:7157	uniprotkb:KITH_HUMAN	uniprotkb:P53_HUMAN	-	-	MI:0018(two hybrid)	Stelzl U (2005)|Lim J (2006)|Vinayagam A (2011)	pubmed:16169070|pubmed:16713569|pubmed:21900206	taxid:9606(Homo sapiens)	taxid:9606(Homo sapiens)	-	MI:0468(hprd)|biogrid|MI:0469(intact)|MI:0471(mint)|i2d|stelzl05|lim06	-	0.74		TK1	TP53
entrez gene:7157	entrez gene:1856	uniprotkb:P53_HUMAN	uniprotkb:DVL2_HUMAN	-	-	MI:0018(two hybrid)	Rual JF (2005)|Lim J (2006)|Yachie N (2016)	pubmed:16189514|pubmed:16713569|pubmed:27107012	taxid:9606(Homo sapiens)	taxid:9606(Homo sapiens)	-	MI:0468(hprd)|biogrid|MI:0469(intact)|MI:0471(mint)|i2d|rual05|lim06|MI:1014(string)	-	0.74		TP53	DVL2
entrez gene:7157	entrez gene:5717	uniprotkb:P53_HUMAN	uniprotkb:PSD11_HUMAN	-	-	MI:0018(two hybrid)	Stelzl U (2005)|Lim J (2006)	pubmed:16169070|pubmed:16713569	taxid:9606(Homo sapiens)	taxid:9606(Homo sapiens)	-	MI:0468(hprd)|biogrid|MI:0469(intact)|MI:0471(mint)|i2d|stelzl05|lim06	-	0.73		TP53	PSMD11
entrez gene:7157	entrez gene:22948	uniprotkb:P53_HUMAN	uniprotkb:TCPE_HUMAN	-	-	MI:0018(two hybrid)|MI:0007(anti tag coimmunoprecipitation)|MI:0004(affinity chromatography technology)	Stelzl U (2005)|Lim J (2006)|Coffill CR (2012)|Fogeron ML (0)|Horikawa I (2014)	pubmed:16169070|pubmed:16713569|pubmed:22653443|pubmed:23443559|pubmed:25144556	taxid:9606(Homo sapiens)	taxid:9606(Homo sapiens)	-	MI:0468(hprd)|biogrid|MI:0469(intact)|MI:0471(mint)|i2d|stelzl05|lim06	-	0.87		TP53	CCT5
entrez gene:7157	entrez gene:3315	uniprotkb:P53_HUMAN	uniprotkb:HSPB1_HUMAN	-	-	MI:0006(anti bait coimmunoprecipitation)|MI:0018(two hybrid)|MI:0004(affinity chromatography technology)|MI:0428(imaging technique)	Sun Y (2006)|Stelzl U (2005)|Lim J (2006)|Chen TC (2014)	pubmed:17184779|pubmed:16169070|pubmed:16713569|pubmed:25241761	taxid:9606(Homo sapiens)	taxid:9606(Homo sapiens)	-	MI:0468(hprd)|biogrid|MI:0469(intact)|MI:0471(mint)|i2d|stelzl05|lim06	-	0.88		TP53	HSPB1
entrez gene:7431	entrez gene:293	uniprotkb:VIME_HUMAN	uniprotkb:ADT3_HUMAN	-	-	MI:0018(two hybrid)	Stelzl U (2005)	pubmed:16169070	taxid:9606(Homo sapiens)	taxid:9606(Homo sapiens)	-	MI:0468(hprd)|biogrid|MI:0469(intact)|i2d|stelzl05	-	0.63		VIM	SLC25A6
entrez gene:7431	entrez gene:3983	uniprotkb:VIME_HUMAN	uniprotkb:ABLM1_HUMAN	-	-	MI:0018(two hybrid)	Rual JF (2005)	pubmed:16189514	taxid:9606(Homo sapiens)	taxid:9606(Homo sapiens)	-	MI:0468(hprd)|biogrid|MI:0469(intact)|i2d|rual05|MI:0471(mint)	-	0.63		VIM	ABLIM1
entrez gene:5997	entrez gene:3312	uniprotkb:RGS2_HUMAN	uniprotkb:HSP7C_HUMAN	-	-	MI:0018(two hybrid)	Stelzl U (2005)|Vinayagam A (2011)	pubmed:16169070|pubmed:21900206	taxid:9606(Homo sapiens)	taxid:9606(Homo sapiens)	-	MI:0468(hprd)|biogrid|MI:0469(intact)|MI:0471(mint)|i2d|stelzl05	-	0.73		RGS2	HSPA8
entrez gene:1453	entrez gene:1857	uniprotkb:KC1D_HUMAN	uniprotkb:DVL3_HUMAN	-	-	MI:0018(two hybrid)	Rual JF (2005)|Rolland T (2014)	pubmed:16189514|pubmed:25416956	taxid:9606(Homo sapiens)	taxid:9606(Homo sapiens)	-	MI:0468(hprd)|biogrid|MI:0469(intact)|MI:0471(mint)|i2d|rual05|MI:1014(string)	-	0.73		CSNK1D	DVL3
entrez gene:1173	entrez gene:1856	uniprotkb:AP2M1_HUMAN	uniprotkb:DVL2_HUMAN	-	-	MI:0018(two hybrid)	Rual JF (2005)|Lim J (2006)	pubmed:16189514|pubmed:16713569	taxid:9606(Homo sapiens)	taxid:9606(Homo sapiens)	-	MI:0468(hprd)|biogrid|MI:0469(intact)|MI:0471(mint)|i2d|rual05|lim06|MI:1014(string)	-	0.79	taxid:10090(Mus musculus (Mouse))	AP2M1	DVL2
entrez gene:1857	entrez gene:11083	uniprotkb:DVL3_HUMAN	uniprotkb:DIDO1_HUMAN	-	-	MI:0018(two hybrid)	Rual JF (2005)	pubmed:16189514	taxid:9606(Homo sapiens)	taxid:9606(Homo sapiens)	-	MI:0468(hprd)|biogrid|MI:0469(intact)|i2d|rual05	-	0.63		DVL3	DIDO1
entrez gene:6455	entrez gene:6455	uniprotkb:SH3G1_HUMAN	uniprotkb:SH3G1_HUMAN	-	-	MI:0018(two hybrid)|MI:0004(affinity chromatography technology)	Ralser M (2005)|Rual JF (2005)|Vinayagam A (2011)|Gortat A (2011)|Rolland T (2014)	pubmed:16115810|pubmed:16189514|pubmed:21900206|pubmed:22167186|pubmed:25416956	taxid:9606(Homo sapiens)	taxid:9606(Homo sapiens)	-	MI:0468(hprd)|biogrid|MI:0469(intact)|MI:0471(mint)|i2d|rual05	-	0.83		SH3GL1	SH3GL1
entrez gene:6455	entrez gene:6457	uniprotkb:SH3G1_HUMAN	uniprotkb:SH3G3_HUMAN	-	-	MI:0493(in vivo)|MI:0018(two hybrid)|MI:0004(affinity chromatography technology)	Ralser M (2005)|Stelzl U (2005)|Lim J (2006)|Vinayagam A (2011)|Huttlin EL (2015)|Huttlin EL (2017)	pubmed:16115810|pubmed:16169070|pubmed:16713569|pubmed:21900206|pubmed:26186194|pubmed:28514442	taxid:9606(Homo sapiens)	taxid:9606(Homo sapiens)	-	MI:0468(hprd)|biogrid|MI:0469(intact)|MI:0471(mint)|i2d|stelzl05|lim06|MI:1014(string)	-	0.84		SH3GL1	SH3GL3
entrez gene:7186	entrez gene:1856	uniprotkb:TRAF2_HUMAN	uniprotkb:DVL2_HUMAN	-	-	MI:0018(two hybrid)	Rual JF (2005)|Lim J (2006)	pubmed:16189514|pubmed:16713569	taxid:9606(Homo sapiens)	taxid:9606(Homo sapiens)	-	MI:0468(hprd)|biogrid|MI:0469(intact)|i2d|rual05|lim06|MI:0471(mint)	-	0.73		TRAF2	DVL2
entrez gene:7186	entrez gene:3983	uniprotkb:TRAF2_HUMAN	uniprotkb:ABLM1_HUMAN	-	-	MI:0018(two hybrid)	Rual JF (2005)|Lim J (2006)	pubmed:16189514|pubmed:16713569	taxid:9606(Homo sapiens)	taxid:9606(Homo sapiens)	-	MI:0468(hprd)|biogrid|MI:0469(intact)|i2d|rual05|lim06|MI:0471(mint)	-	0.73		TRAF2	ABLIM1
entrez gene:7186	entrez gene:27301	uniprotkb:TRAF2_HUMAN	uniprotkb:APEX2_HUMAN	-	-	MI:0018(two hybrid)	Rual JF (2005)|Lim J (2006)	pubmed:16189514|pubmed:16713569	taxid:9606(Homo sapiens)	taxid:9606(Homo sapiens)	-	MI:0468(hprd)|biogrid|MI:0469(intact)|i2d|rual05|lim06|MI:0471(mint)	-	0.73		TRAF2	APEX2
entrez gene:7186	entrez gene:27125	uniprotkb:TRAF2_HUMAN	uniprotkb:AFF4_HUMAN	-	-	MI:0018(two hybrid)	Rual JF (2005)|Lim J (2006)|Rolland T (2014)	pubmed:16189514|pubmed:16713569|pubmed:25416956	taxid:9606(Homo sapiens)	taxid:9606(Homo sapiens)	-	MI:0468(hprd)|biogrid|MI:0469(intact)|i2d|rual05|lim06|MI:0471(mint)	-	0.74		TRAF2	AFF4
entrez gene:7186	entrez gene:6919	uniprotkb:TRAF2_HUMAN	uniprotkb:TCEA2_HUMAN	-	-	MI:0018(two hybrid)	Rual JF (2005)|Lim J (2006)|Rolland T (2014)	pubmed:16189514|pubmed:16713569|pubmed:25416956	taxid:9606(Homo sapiens)	taxid:9606(Homo sapiens)	-	MI:0468(hprd)|biogrid|MI:0469(intact)|i2d|rual05|lim06	-	0.74		TRAF2	TCEA2
entrez gene:1856	entrez gene:1856	uniprotkb:DVL2_HUMAN	uniprotkb:DVL2_HUMAN	-	-	Affinity Capture-Western|MI:0096(pull down)|MI:0018(two hybrid)|MI:0004(affinity chromatography technology)	Rual JF (2005)|Lim J (2006)|Yachie N (2016)	pubmed:16189514|pubmed:16713569|pubmed:27107012	taxid:9606(Homo sapiens)	taxid:9606(Homo sapiens)	-	MI:0468(hprd)|biogrid|MI:0469(intact)|MI:0471(mint)|i2d|rual05|lim06	-	0.88		DVL2	DVL2
entrez gene:1856	entrez gene:9531	uniprotkb:DVL2_HUMAN	uniprotkb:BAG3_HUMAN	-	-	MI:0018(two hybrid)	Rual JF (2005)|Lim J (2006)|Yu H (2011)	pubmed:16189514|pubmed:16713569|pubmed:21516116	taxid:9606(Homo sapiens)	taxid:9606(Homo sapiens)	-	MI:0468(hprd)|biogrid|MI:0469(intact)|MI:0471(mint)|i2d|rual05|lim06	-	0.8	taxid:10090(Mus musculus (Mouse))	DVL2	BAG3
entrez gene:3983	entrez gene:2801	uniprotkb:ABLM1_HUMAN	uniprotkb:GOGA2_HUMAN	-	-	MI:0018(two hybrid)	Rual JF (2005)	pubmed:16189514	taxid:9606(Homo sapiens)	taxid:9606(Homo sapiens)	-	MI:0468(hprd)|biogrid|MI:0469(intact)|MI:0471(mint)|i2d|rual05	-	0.63		ABLIM1	GOLGA2
entrez gene:10381	entrez gene:1937	uniprotkb:TBB3_HUMAN	uniprotkb:EF1G_HUMAN	-	-	MI:0018(two hybrid)	Stelzl U (2005)	pubmed:16169070	taxid:9606(Homo sapiens)	taxid:9606(Homo sapiens)	-	MI:0468(hprd)|biogrid|stelzl05	-	0.63		TUBB3	EEF1G
entrez gene:5717	entrez gene:1937	uniprotkb:PSD11_HUMAN	uniprotkb:EF1G_HUMAN	-	-	MI:0018(two hybrid)	Stelzl U (2005)	pubmed:16169070	taxid:9606(Homo sapiens)	taxid:9606(Homo sapiens)	-	MI:0468(hprd)|biogrid|MI:0469(intact)|MI:0471(mint)|i2d|stelzl05	-	0.63		PSMD11	EEF1G
entrez gene:23557	entrez gene:1937	uniprotkb:SNAPN_HUMAN	uniprotkb:EF1G_HUMAN	-	-	MI:0018(two hybrid)	Stelzl U (2005)	pubmed:16169070	taxid:9606(Homo sapiens)	taxid:9606(Homo sapiens)	-	MI:0468(hprd)|biogrid|MI:0469(intact)|MI:0471(mint)|i2d|stelzl05	-	0.63		SNAPIN	EEF1G
entrez gene:5111	entrez gene:4436	uniprotkb:PCNA_HUMAN	uniprotkb:MSH2_HUMAN	-	-	MI:0492(in vitro)|Affinity Capture-MS|MI:0004(affinity chromatography technology)|MI:0047(far western blotting)	Ohta S (2002)|Umar A (1996)|Rual JF (2005)|Dzantiev L (2004)	pubmed:12171929|pubmed:8858149|pubmed:16189514|pubmed:15225546	taxid:9606(Homo sapiens)	taxid:9606(Homo sapiens)	-	MI:0468(hprd)|biogrid|i2d|rual05	-	0.94	taxid:4932(Saccharomyces cerevisiae (Baker's yeast))	PCNA	MSH2
entrez gene:7531	entrez gene:7533	uniprotkb:1433E_HUMAN	uniprotkb:1433F_HUMAN	-	-	MI:0493(in vivo)|MI:0018(two hybrid)|MI:0004(affinity chromatography technology)|MI:0007(anti tag coimmunoprecipitation)	Jones DH (1995)|Chaudhri M (2003)|Bandyopadhyay S (2010)|Gloeckner CJ (2007)|Kristensen AR (2012)|Hein MY (2015)|Wan C (2015)	pubmed:7615088|pubmed:12507503|pubmed:20936779|pubmed:17979178|pubmed:22863883|pubmed:26496610|pubmed:26344197	taxid:9606(Homo sapiens)	taxid:9606(Homo sapiens)	-	MI:0468(hprd)|i2d|MI:0469(intact)|biogrid	-	0.88		YWHAE	YWHAH
entrez gene:7531	entrez gene:7532	uniprotkb:1433E_HUMAN	uniprotkb:1433G_HUMAN	-	-	MI:0492(in vitro)|MI:0018(two hybrid)|MI:0004(affinity chromatography technology)|MI:0069(mass spectrometry studies of complexes)	Chaudhri M (2003)|Bandyopadhyay S (2010)|Wang J (2011)|Gloeckner CJ (2007)|Wan C (2015)|Yang X (2006)	pubmed:12507503|pubmed:20936779|pubmed:21988832|pubmed:17979178|pubmed:26344197|pubmed:17085597	taxid:9606(Homo sapiens)	taxid:9606(Homo sapiens)	-	MI:0468(hprd)|i2d|MI:0469(intact)|biogrid|MI:1014(string)	-	0.88		YWHAE	YWHAG
entrez gene:5595	entrez gene:5590	uniprotkb:MK03_HUMAN	uniprotkb:KPCZ_HUMAN	-	-	MI:0493(in vivo)	Zhao Y (2005)	pubmed:15721486	taxid:9606(Homo sapiens)	taxid:9606(Homo sapiens)	-	MI:0468(hprd)|i2d|MI:0470(kegg)|MI:1014(string)	-	0.52		MAPK3	PRKCZ
entrez gene:4131	entrez gene:2932	uniprotkb:MAP1B_HUMAN	uniprotkb:GSK3B_HUMAN	-	-	MI:0492(in vitro)	Lucas FR (1998)	pubmed:9570753	taxid:9606(Homo sapiens)	taxid:9606(Homo sapiens)	-	MI:0468(hprd)|i2d	-	0.52		MAP1B	GSK3B
entrez gene:4155	entrez gene:5595	uniprotkb:MBP_HUMAN	uniprotkb:MK03_HUMAN	-	-	MI:0492(in vitro)|MI:0415(enzymatic study)	Levings MK (1999)|Momose H (2003)|Plun-Favreau H (2007)|Wasserman T (2009)|Tresini M (2001)	pubmed:10339476|pubmed:14530346|pubmed:17906618|pubmed:19910486|pubmed:11570821	taxid:9606(Homo sapiens)	taxid:9606(Homo sapiens)	-	MI:0468(hprd)|i2d|biogrid	-	0.66		MBP	MAPK3
entrez gene:207	entrez gene:5295	uniprotkb:AKT1_HUMAN	uniprotkb:P85A_HUMAN	-	-	MI:0492(in vitro)|MI:0415(enzymatic study)|MI:0055(fluorescent resonance energy transfer)|MI:0004(affinity chromatography technology)	Tang K (1999)|Martin M (2005)|Ivanov AA (2017)|Xiong Y (2009)	pubmed:10527852|pubmed:16007092|pubmed:28628118|pubmed:19117013	taxid:9606(Homo sapiens)	taxid:9606(Homo sapiens)	-	MI:0468(hprd)|biogrid|MI:0470(kegg)|MI:1014(string)	-	0.86		AKT1	PIK3R1
entrez gene:207	entrez gene:5591	uniprotkb:AKT1_HUMAN	uniprotkb:PRKDC_HUMAN	-	-	MI:0492(in vitro)|MI:0415(enzymatic study)|MI:0004(affinity chromatography technology)|MI:0096(pull down)	Feng J (2004)|Dragoi AM (2005)	pubmed:15262962|pubmed:15678105	taxid:9606(Homo sapiens)	taxid:9606(Homo sapiens)	-	MI:0468(hprd)|i2d|biogrid|MI:1014(string)	-	0.88	taxid:10090(Mus musculus (Mouse))	AKT1	PRKDC
entrez gene:387	entrez gene:5590	uniprotkb:RHOA_HUMAN	uniprotkb:KPCZ_HUMAN	-	-	MI:0493(in vivo)	Teusch N (2004)	pubmed:15210811	taxid:9606(Homo sapiens)	taxid:9606(Homo sapiens)	-	MI:0468(hprd)|i2d	-	0.52		RHOA	PRKCZ
entrez gene:387	entrez gene:1856	uniprotkb:RHOA_HUMAN	uniprotkb:DVL2_HUMAN	-	-	MI:0493(in vivo)	Habas R (2003)	pubmed:12533515	taxid:9606(Homo sapiens)	taxid:9606(Homo sapiens)	-	MI:0468(hprd)|i2d	-	0.52		RHOA	DVL2
entrez gene:5295	entrez gene:1759	uniprotkb:P85A_HUMAN	uniprotkb:DYN1_HUMAN	-	-	MI:0492(in vitro)	Harrison-Findik D (2001)	pubmed:11341978	taxid:9606(Homo sapiens)	taxid:9606(Homo sapiens)	-	MI:0468(hprd)|i2d	-	0.59	taxid:10116(Rattus norvegicus (Rat))	PIK3R1	DNM1
entrez gene:7535	entrez gene:203068	uniprotkb:ZAP70_HUMAN	uniprotkb:TBB5_HUMAN	-	-	MI:0492(in vitro)|MI:0493(in vivo)|MI:0004(affinity chromatography technology)	Huby RD (1995)	pubmed:8530437	taxid:9606(Homo sapiens)	taxid:9606(Homo sapiens)	-	MI:0468(hprd)|biogrid	-	0.67		ZAP70	TUBB
entrez gene:5590	entrez gene:2932	uniprotkb:KPCZ_HUMAN	uniprotkb:GSK3B_HUMAN	-	-	MI:0492(in vitro)|MI:0428(imaging technique)	Oriente F (2001)|Chen TC (2014)	pubmed:11481324|pubmed:25241761	taxid:9606(Homo sapiens)	taxid:9606(Homo sapiens)	-	MI:0468(hprd)|i2d|MI:0469(intact)|MI:0470(kegg)|MI:1014(string)|biogrid	-	0.65		PRKCZ	GSK3B
entrez gene:1855	entrez gene:5879	uniprotkb:DVL1_HUMAN	uniprotkb:RAC1_HUMAN	-	-	MI:0493(in vivo)	Habas R (2003)	pubmed:12533515	taxid:9606(Homo sapiens)	taxid:9606(Homo sapiens)	-	MI:0468(hprd)|i2d	-	0.59	taxid:10116(Rattus norvegicus (Rat))	DVL1	RAC1
entrez gene:841	entrez gene:7186	uniprotkb:CASP8_HUMAN	uniprotkb:TRAF2_HUMAN	-	-	MI:0492(in vitro)|MI:0493(in vivo)|Affinity Capture-Western|MI:0006(anti bait coimmunoprecipitation)|MI:0004(affinity chromatography technology)|MI:0428(imaging technique)	Varfolomeev E (2005)|Choi YH (2001)|Micheau O (2003)|R??b?? C (2006)|Knox PG (2011)|Mahul-Mellier AL (2011)|Gonzalvez F (2012)|Xu L (2017)	pubmed:16227629|pubmed:11340079|pubmed:12887920|pubmed:17047155|pubmed:21282461|pubmed:22179575|pubmed:23142077|pubmed:28972304	taxid:9606(Homo sapiens)	taxid:9606(Homo sapiens)	-	MI:0468(hprd)|biogrid|MI:0469(intact)|i2d|biocarta|MI:0470(kegg)|MI:1014(string)	-	0.88		CASP8	TRAF2
entrez gene:841	entrez gene:5071	uniprotkb:CASP8_HUMAN	uniprotkb:PRKN2_HUMAN	-	-	MI:0492(in vitro)	Kahns S (2003)	pubmed:12692130	taxid:9606(Homo sapiens)	taxid:9606(Homo sapiens)	-	MI:0468(hprd)|i2d	-	0.52		CASP8	PRKN
entrez gene:841	entrez gene:8428	uniprotkb:CASP8_HUMAN	uniprotkb:STK24_HUMAN	-	-	MI:0492(in vitro)|MI:0493(in vivo)	Huang CY (2002)	pubmed:12107159	taxid:9606(Homo sapiens)	taxid:9606(Homo sapiens)	-	MI:0468(hprd)|i2d	-	0.55		CASP8	STK24
entrez gene:5595	entrez gene:5499	uniprotkb:MK03_HUMAN	uniprotkb:PP1A_HUMAN	-	-	MI:0492(in vitro)|MI:0434(phosphatase assay)	Quevedo C (2003)|Kim HS (2003)	pubmed:12624094|pubmed:12840032	taxid:9606(Homo sapiens)	taxid:9606(Homo sapiens)	-	MI:0468(hprd)|i2d|MI:0471(mint)|MI:0469(intact)|MI:1014(string)	-	0.8		MAPK3	PPP1CA
entrez gene:7186	entrez gene:8772	uniprotkb:TRAF2_HUMAN	uniprotkb:FADD_HUMAN	-	-	MI:0492(in vitro)|MI:0493(in vivo)|MI:0004(affinity chromatography technology)	Varfolomeev E (2005)|Gonzalvez F (2012)	pubmed:16227629|pubmed:23142077	taxid:9606(Homo sapiens)	taxid:9606(Homo sapiens)	-	MI:0468(hprd)|i2d|biogrid|biocarta|MI:0470(kegg)|MI:1014(string)	-	0.77		TRAF2	FADD
entrez gene:5879	entrez gene:1856	uniprotkb:RAC1_HUMAN	uniprotkb:DVL2_HUMAN	-	-	MI:0493(in vivo)	Habas R (2003)	pubmed:12533515	taxid:9606(Homo sapiens)	taxid:9606(Homo sapiens)	-	MI:0468(hprd)	-	0.52		RAC1	DVL2
entrez gene:5879	entrez gene:8874	uniprotkb:RAC1_HUMAN	uniprotkb:ARHG7_HUMAN	-	-	MI:0492(in vitro)|MI:0096(pull down)|MI:0004(affinity chromatography technology)	Shin EY (2003)|ten Klooster JP (2006)|Kaito Y (2014)|Sandrock K (2009)|Feng Q (2004)|Kutys ML (2014)	pubmed:14557270|pubmed:16492808|pubmed:24792722|pubmed:19961560|pubmed:15306850|pubmed:25150978	taxid:9606(Homo sapiens)	taxid:9606(Homo sapiens)	-	MI:0468(hprd)|MI:0471(mint)|MI:0469(intact)|biogrid	-	0.81		RAC1	ARHGEF7
entrez gene:8737	entrez gene:8737	uniprotkb:RIPK1_HUMAN	uniprotkb:RIPK1_HUMAN	-	-	MI:0493(in vivo)|MI:0676(tandem affinity purification)|MI:0007(anti tag coimmunoprecipitation)|MI:0051(fluorescence technology)|MI:0071(molecular sieving)|MI:0016(circular dichroism)|MI:0040(electron microscopy)|MI:0415(enzymatic study)|MI:0018(two hybrid)|MI:0424(protein kinase assay)	Lee TH (2004)|Bouwmeester T (2004)|Li J (2012)|Xu LG (2004)|Rolland T (2014)|Chirieleison SM (2016)|Xie T (2013)	pubmed:15175328|pubmed:14743216|pubmed:22817896|pubmed:15001576|pubmed:25416956|pubmed:27045108|pubmed:23473668	taxid:9606(Homo sapiens)	taxid:9606(Homo sapiens)	-	MI:0468(hprd)|MI:0469(intact)|MI:0471(mint)|i2d|biogrid	-	0.9		RIPK1	RIPK1
entrez gene:4040	entrez gene:4040	uniprotkb:LRP6_HUMAN	uniprotkb:LRP6_HUMAN	-	-	MI:0493(in vivo)|MI:0007(anti tag coimmunoprecipitation)|MI:0004(affinity chromatography technology)|MI:0038(dynamic light scattering)|MI:0071(molecular sieving)	Liu G (2003)|Vijayakumar S (2017)|Cheng Z (2011)	pubmed:12897152|pubmed:28966723|pubmed:21984209	taxid:9606(Homo sapiens)	taxid:9606(Homo sapiens)	-	MI:0468(hprd)|i2d|MI:0469(intact)|biogrid	-	0.89		LRP6	LRP6
entrez gene:7529	entrez gene:498	uniprotkb:1433B_HUMAN	uniprotkb:ATPA_HUMAN	-	-	MI:0493(in vivo)|MI:0019(coimmunoprecipitation)|MI:0004(affinity chromatography technology)	Jin J (2004)	pubmed:15324660	taxid:9606(Homo sapiens)	taxid:9606(Homo sapiens)	-	MI:0468(hprd)|MI:0471(mint)|i2d|biogrid|MI:0469(intact)	-	0.8	taxid:10090(Mus musculus (Mouse))	YWHAB	ATP5F1A
entrez gene:7529	entrez gene:3303	uniprotkb:1433B_HUMAN	uniprotkb:HSP71_HUMAN	-	entrez gene:3304|uniprotkb:[HSP71_HUMAN, HS71B_HUMAN]	MI:0493(in vivo)|MI:0019(coimmunoprecipitation)|MI:0004(affinity chromatography technology)	Jin J (2004)	pubmed:15324660	taxid:9606(Homo sapiens)	taxid:9606(Homo sapiens)	-	MI:0468(hprd)|MI:0471(mint)|i2d|biogrid|MI:0469(intact)	-	0.73		YWHAB	HSPA1A
entrez gene:7529	entrez gene:3326	uniprotkb:1433B_HUMAN	uniprotkb:HS90B_HUMAN	-	-	MI:0493(in vivo)|MI:0019(coimmunoprecipitation)|MI:0004(affinity chromatography technology)	Jin J (2004)	pubmed:15324660	taxid:9606(Homo sapiens)	taxid:9606(Homo sapiens)	-	MI:0468(hprd)|MI:0471(mint)|i2d|biogrid|MI:0469(intact)	-	0.8	taxid:10090(Mus musculus (Mouse))	YWHAB	HSP90AB1
entrez gene:7529	entrez gene:23164	uniprotkb:1433B_HUMAN	uniprotkb:MPRIP_HUMAN	-	-	MI:0493(in vivo)|Affinity Capture-MS|MI:0006(anti bait coimmunoprecipitation)|MI:0019(coimmunoprecipitation)|MI:0004(affinity chromatography technology)	Jin J (2004)|Ewing RM (2007)	pubmed:15324660|pubmed:17353931	taxid:9606(Homo sapiens)	taxid:9606(Homo sapiens)	-	MI:0468(hprd)|biogrid|MI:0469(intact)|MI:0471(mint)|i2d	-	0.88		YWHAB	MPRIP
entrez gene:7529	entrez gene:26064	uniprotkb:1433B_HUMAN	uniprotkb:RAI14_HUMAN	-	-	MI:0493(in vivo)|Affinity Capture-MS|MI:0006(anti bait coimmunoprecipitation)|MI:0019(coimmunoprecipitation)|MI:0004(affinity chromatography technology)	Jin J (2004)|Ewing RM (2007)	pubmed:15324660|pubmed:17353931	taxid:9606(Homo sapiens)	taxid:9606(Homo sapiens)	-	MI:0468(hprd)|biogrid|MI:0469(intact)|MI:0471(mint)|i2d	-	0.88		YWHAB	RAI14
entrez gene:7529	entrez gene:203068	uniprotkb:1433B_HUMAN	uniprotkb:TBB5_HUMAN	-	-	MI:0493(in vivo)|MI:0019(coimmunoprecipitation)|MI:0004(affinity chromatography technology)	Jin J (2004)	pubmed:15324660	taxid:9606(Homo sapiens)	taxid:9606(Homo sapiens)	-	MI:0468(hprd)|MI:0471(mint)|i2d|biogrid|MI:0469(intact)	-	0.73		YWHAB	TUBB
entrez gene:7532	entrez gene:29105	uniprotkb:1433G_HUMAN	uniprotkb:CP080_HUMAN	-	-	MI:0493(in vivo)|MI:0006(anti bait coimmunoprecipitation)|MI:0019(coimmunoprecipitation)|MI:0004(affinity chromatography technology)	Jin J (2004)|Ewing RM (2007)	pubmed:15324660|pubmed:17353931	taxid:9606(Homo sapiens)	taxid:9606(Homo sapiens)	-	MI:0468(hprd)|MI:0469(intact)|MI:0471(mint)|i2d|biogrid	-	0.86		YWHAG	CFAP20
entrez gene:7532	entrez gene:64837	uniprotkb:1433G_HUMAN	uniprotkb:KLC2_HUMAN	-	-	MI:0493(in vivo)|Affinity Capture-MS|MI:0006(anti bait coimmunoprecipitation)|MI:0019(coimmunoprecipitation)|MI:0004(affinity chromatography technology)	Jin J (2004)|Ewing RM (2007)	pubmed:15324660|pubmed:17353931	taxid:9606(Homo sapiens)	taxid:9606(Homo sapiens)	-	MI:0468(hprd)|biogrid|MI:0469(intact)|MI:0471(mint)|i2d	-	0.88		YWHAG	KLC2
entrez gene:7532	entrez gene:203068	uniprotkb:1433G_HUMAN	uniprotkb:TBB5_HUMAN	-	-	MI:0493(in vivo)|MI:0019(coimmunoprecipitation)	Jin J (2004)	pubmed:15324660	taxid:9606(Homo sapiens)	taxid:9606(Homo sapiens)	-	MI:0468(hprd)|MI:0471(mint)|i2d|MI:0469(intact)|MI:1014(string)	-	0.65		YWHAG	TUBB
entrez gene:10971	entrez gene:26064	uniprotkb:1433T_HUMAN	uniprotkb:RAI14_HUMAN	-	-	MI:0493(in vivo)|Affinity Capture-MS|MI:0006(anti bait coimmunoprecipitation)|MI:0019(coimmunoprecipitation)|MI:0004(affinity chromatography technology)	Jin J (2004)|Ewing RM (2007)	pubmed:15324660|pubmed:17353931	taxid:9606(Homo sapiens)	taxid:9606(Homo sapiens)	-	MI:0468(hprd)|biogrid|MI:0469(intact)|MI:0471(mint)|i2d	-	0.88		YWHAQ	RAI14
entrez gene:10971	entrez gene:64837	uniprotkb:1433T_HUMAN	uniprotkb:KLC2_HUMAN	-	-	MI:0493(in vivo)|Affinity Capture-MS|MI:0006(anti bait coimmunoprecipitation)|MI:0019(coimmunoprecipitation)|MI:0004(affinity chromatography technology)	Jin J (2004)|Ewing RM (2007)	pubmed:15324660|pubmed:17353931	taxid:9606(Homo sapiens)	taxid:9606(Homo sapiens)	-	MI:0468(hprd)|biogrid|MI:0469(intact)|MI:0471(mint)|i2d	-	0.88		YWHAQ	KLC2
entrez gene:7534	entrez gene:498	uniprotkb:1433Z_HUMAN	uniprotkb:ATPA_HUMAN	-	-	MI:0493(in vivo)|MI:0019(coimmunoprecipitation)|MI:0059(gst pull down)|MI:0004(affinity chromatography technology)|MI:0096(pull down)|MI:0676(tandem affinity purification)	Jin J (2004)|Meek SE (2004)|Pozuelo-Rubio M (2010)	pubmed:15324660|pubmed:15161933|pubmed:20618440	taxid:9606(Homo sapiens)	taxid:9606(Homo sapiens)	-	MI:0468(hprd)|MI:0471(mint)|i2d|biogrid|MI:0469(intact)	-	0.89		YWHAZ	ATP5F1A
entrez gene:7534	entrez gene:1676	uniprotkb:1433Z_HUMAN	uniprotkb:DFFA_HUMAN	-	-	MI:0493(in vivo)|Affinity Capture-MS|MI:0006(anti bait coimmunoprecipitation)|MI:0019(coimmunoprecipitation)|MI:0004(affinity chromatography technology)	Jin J (2004)|Ewing RM (2007)	pubmed:15324660|pubmed:17353931	taxid:9606(Homo sapiens)	taxid:9606(Homo sapiens)	-	MI:0468(hprd)|biogrid|MI:0469(intact)|MI:0471(mint)|i2d	-	0.88		YWHAZ	DFFA
entrez gene:7534	entrez gene:3303	uniprotkb:1433Z_HUMAN	uniprotkb:HSP71_HUMAN	-	entrez gene:3304|uniprotkb:[HSP71_HUMAN, HS71B_HUMAN]	MI:0493(in vivo)|MI:0019(coimmunoprecipitation)|MI:0004(affinity chromatography technology)	Jin J (2004)	pubmed:15324660	taxid:9606(Homo sapiens)	taxid:9606(Homo sapiens)	-	MI:0468(hprd)|MI:0471(mint)|i2d|biogrid|MI:0469(intact)	-	0.73		YWHAZ	HSPA1A
entrez gene:7534	entrez gene:64837	uniprotkb:1433Z_HUMAN	uniprotkb:KLC2_HUMAN	-	-	MI:0493(in vivo)|MI:0019(coimmunoprecipitation)|MI:0059(gst pull down)|MI:0096(pull down)	Jin J (2004)|Meek SE (2004)	pubmed:15324660|pubmed:15161933	taxid:9606(Homo sapiens)	taxid:9606(Homo sapiens)	-	MI:0468(hprd)|MI:0471(mint)|i2d|MI:0469(intact)	-	0.85		YWHAZ	KLC2
entrez gene:7534	entrez gene:203068	uniprotkb:1433Z_HUMAN	uniprotkb:TBB5_HUMAN	-	-	MI:0493(in vivo)|MI:0019(coimmunoprecipitation)|MI:0004(affinity chromatography technology)	Jin J (2004)	pubmed:15324660	taxid:9606(Homo sapiens)	taxid:9606(Homo sapiens)	-	MI:0468(hprd)|MI:0471(mint)|i2d|biogrid|MI:0469(intact)	-	0.73		YWHAZ	TUBB
entrez gene:3326	entrez gene:3326	uniprotkb:HS90B_HUMAN	uniprotkb:HS90B_HUMAN	-	-	MI:0492(in vitro)|MI:0096(pull down)|MI:0069(mass spectrometry studies of complexes)	Nemoto T (1995)|Taipale M (2012)|Weikl T (1999)|Karag??z GE (2010)	pubmed:7588731|pubmed:22939624|pubmed:10543959|pubmed:21183720	taxid:9606(Homo sapiens)	taxid:9606(Homo sapiens)	-	MI:0468(hprd)|MI:0465(dip)|homomint|i2d|ortho|MI:0469(intact)|biogrid	-	0.9	taxid:6239(Caenorhabditis elegans)|taxid:4932(Saccharomyces cerevisiae (Baker's yeast))	HSP90AB1	HSP90AB1
entrez gene:3303	entrez gene:9131	uniprotkb:HSP71_HUMAN	uniprotkb:AIFM1_HUMAN	entrez gene:3304|uniprotkb:[HSP71_HUMAN, HS71B_HUMAN]	-	MI:0492(in vitro)|MI:0493(in vivo)|Affinity Capture-Western|MI:0019(coimmunoprecipitation)|MI:0049(filter binding)|MI:0004(affinity chromatography technology)	Ravagnan L (2001)|Ruchalski K (2003)|Lim J (2006)	pubmed:11533664|pubmed:12930708|pubmed:16713569	taxid:9606(Homo sapiens)	taxid:9606(Homo sapiens)	-	MI:0468(hprd)|biogrid|MI:0471(mint)|i2d|lim06|MI:0469(intact)	-	0.96	taxid:10090(Mus musculus (Mouse))	HSPA1A	AIFM1
entrez gene:5111	entrez gene:5424	uniprotkb:PCNA_HUMAN	uniprotkb:DPOD1_HUMAN	-	-	MI:0492(in vitro)|MI:0493(in vivo)|Affinity Capture-MS|MI:0047(far western blotting)|MI:0006(anti bait coimmunoprecipitation)|MI:0004(affinity chromatography technology)|MI:0096(pull down)|MI:0007(anti tag coimmunoprecipitation)	Ohta S (2002)|Xie B (2002)|Li H (2006)|Naryzhny SN (2005)|Rual JF (2005)|Naryzhny SN (2004)|Ogi T (2010)|Shikata K (2001)|Han J (2014)|Park JM (2014)|Hein MY (2015)	pubmed:12171929|pubmed:12403614|pubmed:16510448|pubmed:15805117|pubmed:16189514|pubmed:14988403|pubmed:20227374|pubmed:11328591|pubmed:24958773|pubmed:24768535|pubmed:26496610	taxid:9606(Homo sapiens)	taxid:9606(Homo sapiens)	-	MI:0468(hprd)|biogrid|MI:0469(intact)|homomint|i2d|rual05|MI:0462(bind)	-	0.96	taxid:4932(Saccharomyces cerevisiae (Baker's yeast))	PCNA	POLD1
entrez gene:8874	entrez gene:868	uniprotkb:ARHG7_HUMAN	uniprotkb:CBLB_HUMAN	-	-	MI:0493(in vivo)|MI:0007(anti tag coimmunoprecipitation)|MI:0019(coimmunoprecipitation)|MI:0018(two hybrid)|MI:0114(x-ray crystallography)	Flanders JA (2003)|Jozic D (2005)	pubmed:12935897|pubmed:16228008	taxid:9606(Homo sapiens)	taxid:9606(Homo sapiens)	-	MI:0468(hprd)|MI:0471(mint)|i2d|biogrid|MI:0469(intact)|MI:1014(string)	-	0.88		ARHGEF7	CBLB
entrez gene:7532	entrez gene:7529	uniprotkb:1433G_HUMAN	uniprotkb:1433B_HUMAN	-	-	MI:0493(in vivo)|MI:0007(anti tag coimmunoprecipitation)|MI:0004(affinity chromatography technology)|MI:0069(mass spectrometry studies of complexes)	Jin J (2004)|Couzens AL (2013)|Wan C (2015)|Yang X (2006)	pubmed:15324660|pubmed:24255178|pubmed:26344197|pubmed:17085597	taxid:9606(Homo sapiens)	taxid:9606(Homo sapiens)	-	MI:0468(hprd)|i2d|MI:0469(intact)|biogrid	-	0.94	taxid:10090(Mus musculus (Mouse))	YWHAG	YWHAB
entrez gene:7532	entrez gene:7533	uniprotkb:1433G_HUMAN	uniprotkb:1433F_HUMAN	-	-	MI:0493(in vivo)|MI:0676(tandem affinity purification)|MI:0004(affinity chromatography technology)|MI:0007(anti tag coimmunoprecipitation)	Jin J (2004)|Gloeckner CJ (2007)|Kristensen AR (2012)|Hein MY (2015)|Wan C (2015)	pubmed:15324660|pubmed:17979178|pubmed:22863883|pubmed:26496610|pubmed:26344197	taxid:9606(Homo sapiens)	taxid:9606(Homo sapiens)	-	MI:0468(hprd)|MI:0469(intact)|i2d|biogrid|MI:1014(string)	-	0.88		YWHAG	YWHAH
entrez gene:7532	entrez gene:2810	uniprotkb:1433G_HUMAN	uniprotkb:1433S_HUMAN	-	-	MI:0493(in vivo)|Affinity Capture-MS|MI:0676(tandem affinity purification)|MI:0004(affinity chromatography technology)	Jin J (2004)|Benzinger A (2005)|Huttlin EL (2015)|Huttlin EL (2017)	pubmed:15324660|pubmed:15778465|pubmed:26186194|pubmed:28514442	taxid:9606(Homo sapiens)	taxid:9606(Homo sapiens)	-	MI:0468(hprd)|biogrid|MI:0471(mint)|i2d|MI:0469(intact)|MI:1014(string)	-	0.88		YWHAG	SFN
entrez gene:7532	entrez gene:10971	uniprotkb:1433G_HUMAN	uniprotkb:1433T_HUMAN	-	-	MI:0493(in vivo)|MI:0004(affinity chromatography technology)|MI:0069(mass spectrometry studies of complexes)	Jin J (2004)|Pozuelo-Rubio M (2010)|Kristensen AR (2012)|Yang X (2006)	pubmed:15324660|pubmed:20618440|pubmed:22863883|pubmed:17085597	taxid:9606(Homo sapiens)	taxid:9606(Homo sapiens)	-	MI:0468(hprd)|i2d|biogrid|MI:0469(intact)	-	0.84		YWHAG	YWHAQ
entrez gene:7532	entrez gene:4659	uniprotkb:1433G_HUMAN	uniprotkb:MYPT1_HUMAN	-	-	MI:0493(in vivo)	Jin J (2004)	pubmed:15324660	taxid:9606(Homo sapiens)	taxid:9606(Homo sapiens)	-	MI:0468(hprd)|i2d	-	0.52		YWHAG	PPP1R12A
entrez gene:7532	entrez gene:1778	uniprotkb:1433G_HUMAN	uniprotkb:DYHC1_HUMAN	-	-	MI:0493(in vivo)	Jin J (2004)	pubmed:15324660	taxid:9606(Homo sapiens)	taxid:9606(Homo sapiens)	-	MI:0468(hprd)|i2d	-	0.52		YWHAG	DYNC1H1
entrez gene:7532	entrez gene:1915	uniprotkb:1433G_HUMAN	uniprotkb:EF1A1_HUMAN	-	-	MI:0493(in vivo)	Jin J (2004)	pubmed:15324660	taxid:9606(Homo sapiens)	taxid:9606(Homo sapiens)	-	MI:0468(hprd)	-	0.52		YWHAG	EEF1A1
entrez gene:7532	entrez gene:6187	uniprotkb:1433G_HUMAN	uniprotkb:RS2_HUMAN	-	-	MI:0493(in vivo)	Jin J (2004)	pubmed:15324660	taxid:9606(Homo sapiens)	taxid:9606(Homo sapiens)	-	MI:0468(hprd)|i2d	-	0.52		YWHAG	RPS2
entrez gene:7532	entrez gene:3329	uniprotkb:1433G_HUMAN	uniprotkb:CH60_HUMAN	-	-	MI:0493(in vivo)	Jin J (2004)	pubmed:15324660	taxid:9606(Homo sapiens)	taxid:9606(Homo sapiens)	-	MI:0468(hprd)|i2d	-	0.52		YWHAG	HSPD1
entrez gene:7532	entrez gene:3312	uniprotkb:1433G_HUMAN	uniprotkb:HSP7C_HUMAN	-	-	MI:0493(in vivo)	Jin J (2004)	pubmed:15324660	taxid:9606(Homo sapiens)	taxid:9606(Homo sapiens)	-	MI:0468(hprd)|i2d	-	0.52		YWHAG	HSPA8
entrez gene:7532	entrez gene:3983	uniprotkb:1433G_HUMAN	uniprotkb:ABLM1_HUMAN	-	-	MI:0493(in vivo)	Jin J (2004)	pubmed:15324660	taxid:9606(Homo sapiens)	taxid:9606(Homo sapiens)	-	MI:0468(hprd)|i2d	-	0.52		YWHAG	ABLIM1
entrez gene:7532	entrez gene:51474	uniprotkb:1433G_HUMAN	uniprotkb:LIMA1_HUMAN	-	-	MI:0493(in vivo)	Jin J (2004)	pubmed:15324660	taxid:9606(Homo sapiens)	taxid:9606(Homo sapiens)	-	MI:0468(hprd)|i2d	-	0.52		YWHAG	LIMA1
entrez gene:7532	entrez gene:1213	uniprotkb:1433G_HUMAN	uniprotkb:CLH1_HUMAN	-	-	MI:0493(in vivo)	Jin J (2004)	pubmed:15324660	taxid:9606(Homo sapiens)	taxid:9606(Homo sapiens)	-	MI:0468(hprd)|i2d	-	0.52		YWHAG	CLTC
entrez gene:5868	entrez gene:5868	uniprotkb:RAB5A_HUMAN	uniprotkb:RAB5A_HUMAN	-	-	MI:0493(in vivo)	Galperin E (2004)	pubmed:15782196	taxid:9606(Homo sapiens)	taxid:9606(Homo sapiens)	-	MI:0468(hprd)|i2d|ortho	-	0.59	taxid:4932(Saccharomyces cerevisiae (Baker's yeast))	RAB5A	RAB5A
entrez gene:573	entrez gene:3303	uniprotkb:BAG1_HUMAN	uniprotkb:HSP71_HUMAN	-	entrez gene:3304|uniprotkb:[HSP71_HUMAN, HS71B_HUMAN]	MI:0492(in vitro)|MI:0018(two hybrid)|MI:0493(in vivo)|Reconstituted Complex|MI:0004(affinity chromatography technology)|MI:0006(anti bait coimmunoprecipitation)|MI:0047(far western blotting)|MI:0096(pull down)	Song J (2001)|Schneikert J (2000)|Takayama S (1997)|Brive L (2001)|Shatkina L (2003)|Gamerdinger M (2009)	pubmed:11231577|pubmed:11101523|pubmed:9305631|pubmed:11741305|pubmed:14517289|pubmed:19229298	taxid:9606(Homo sapiens)	taxid:9606(Homo sapiens)	-	MI:0468(hprd)|biogrid|MI:0471(mint)|i2d|ortho|MI:0469(intact)	-	0.97	taxid:6239(Caenorhabditis elegans)	BAG1	HSPA1A
entrez gene:1855	entrez gene:1855	uniprotkb:DVL1_HUMAN	uniprotkb:DVL1_HUMAN	-	-	MI:0492(in vitro)|MI:0493(in vivo)|Affinity Capture-Western|MI:0004(affinity chromatography technology)|MI:0007(anti tag coimmunoprecipitation)|MI:0096(pull down)	Kishida S (1999)	pubmed:10330181	taxid:9606(Homo sapiens)	taxid:9606(Homo sapiens)	-	MI:0468(hprd)|biogrid|i2d|MI:0469(intact)	-	0.78		DVL1	DVL1
entrez gene:7846	entrez gene:1267	uniprotkb:TBA1A_HUMAN	uniprotkb:CN37_HUMAN	-	-	MI:0492(in vitro)	Bifulco M (2002)|Rual JF (2005)|Liu X (2018)	pubmed:11842207|pubmed:16189514|pubmed:29568061	taxid:9606(Homo sapiens)	taxid:9606(Homo sapiens)	-	MI:0468(hprd)|rual05|MI:0469(intact)	-	0.63		TUBA1A	CNP
entrez gene:1020	entrez gene:1020	uniprotkb:CDK5_HUMAN	uniprotkb:CDK5_HUMAN	-	-	MI:0492(in vitro)|MI:0114(x-ray crystallography)|MI:0004(affinity chromatography technology)	Tarricone C (2001)|Rual JF (2005)|Varjosalo M (2013)|Varjosalo M (2013)	pubmed:11583627|pubmed:16189514|pubmed:23455922|pubmed:23602568	taxid:9606(Homo sapiens)	taxid:9606(Homo sapiens)	-	MI:0468(hprd)|MI:0465(dip)|i2d|rual05|biogrid	-	0.88		CDK5	CDK5
entrez gene:7431	entrez gene:5566	uniprotkb:VIME_HUMAN	uniprotkb:KAPCA_HUMAN	-	-	MI:0492(in vitro)	Ando S (1989)|Goto H (2002)	pubmed:2500966|pubmed:11895474	taxid:9606(Homo sapiens)	taxid:9606(Homo sapiens)	-	MI:0468(hprd)|i2d	-	0.62		VIM	PRKACA
entrez gene:1020	entrez gene:4137	uniprotkb:CDK5_HUMAN	uniprotkb:TAU_HUMAN	-	-	MI:0492(in vitro)|MI:0424(protein kinase assay)|MI:0415(enzymatic study)	Michel G (1998)|-|Morishima-Kawashima M (1995)|Hanger DP (1998)|Liu F (2002)|Liu F (2006)|Wang JZ (1998)|Lund ET (2001)|Goedert M (1997)|Sengupta A (1998)|Paudel HK (1997)|Sasaki K (2009)	pubmed:9565682|pubmed:1181841|pubmed:7566346|pubmed:9832145|pubmed:12387894|pubmed:17078951|pubmed:9771888|pubmed:11181841|pubmed:9199504|pubmed:9735171|pubmed:9353289|pubmed:19527721	taxid:9606(Homo sapiens)	taxid:9606(Homo sapiens)	-	MI:0468(hprd)|MI:0471(mint)|homomint|i2d|biogrid|MI:0469(intact)|MI:1014(string)	-	0.89	taxid:10090(Mus musculus (Mouse))	CDK5	MAPT
entrez gene:5111	entrez gene:1020	uniprotkb:PCNA_HUMAN	uniprotkb:CDK5_HUMAN	-	-	MI:0492(in vitro)|MI:0004(affinity chromatography technology)	Szepesi A (1994)|Takasaki Y (2001)|Wu SM (1998)	pubmed:7949095|pubmed:11254741|pubmed:9545286	taxid:9606(Homo sapiens)	taxid:9606(Homo sapiens)	-	MI:0468(hprd)|i2d|biogrid	-	0.76		PCNA	CDK5
entrez gene:1020	entrez gene:7157	uniprotkb:CDK5_HUMAN	uniprotkb:P53_HUMAN	-	-	MI:0492(in vitro)|MI:0493(in vivo)|Affinity Capture-Western|Reconstituted Complex|MI:0004(affinity chromatography technology)|MI:0096(pull down)	Turenne GA (2001)|Zhang J (2002)|Luciani MG (2000)|Lee JH (2007)	pubmed:11483158|pubmed:12064478|pubmed:10884347|pubmed:17591690	taxid:9606(Homo sapiens)	taxid:9606(Homo sapiens)	-	MI:0468(hprd)|biogrid|i2d	-	0.9		CDK5	TP53
entrez gene:1453	entrez gene:1020	uniprotkb:KC1D_HUMAN	uniprotkb:CDK5_HUMAN	-	-	MI:0492(in vitro)	Sharma P (1999)	pubmed:10500146	taxid:9606(Homo sapiens)	taxid:9606(Homo sapiens)	-	MI:0468(hprd)|MI:1014(string)	-	0.52		CSNK1D	CDK5
entrez gene:2580	entrez gene:1020	uniprotkb:GAK_HUMAN	uniprotkb:CDK5_HUMAN	-	-	MI:0492(in vitro)|MI:0493(in vivo)|Affinity Capture-Western|MI:0004(affinity chromatography technology)	Kanaoka Y (1997)|Rual JF (2005)	pubmed:9013862|pubmed:16189514	taxid:9606(Homo sapiens)	taxid:9606(Homo sapiens)	-	MI:0468(hprd)|biogrid|i2d|rual05	-	0.84		GAK	CDK5
entrez gene:1020	entrez gene:1759	uniprotkb:CDK5_HUMAN	uniprotkb:DYN1_HUMAN	-	-	MI:0492(in vitro)|MI:0493(in vivo)|MI:0415(enzymatic study)	Tan TC (2003)|Solomaha E (2005)	pubmed:12855954|pubmed:15834155	taxid:9606(Homo sapiens)	taxid:9606(Homo sapiens)	-	MI:0468(hprd)|biogrid	-	0.68		CDK5	DNM1
entrez gene:11140	entrez gene:1020	uniprotkb:CDC37_HUMAN	uniprotkb:CDK5_HUMAN	-	-	MI:0492(in vitro)|MI:0004(affinity chromatography technology)|MI:0018(two hybrid)	Lamphere L (1997)|Soler-L??pez M (2010)|Varjosalo M (2013)	pubmed:9150368|pubmed:21163940|pubmed:23455922	taxid:9606(Homo sapiens)	taxid:9606(Homo sapiens)	-	MI:0468(hprd)|i2d|MI:0469(intact)|biogrid	-	0.84		CDC37	CDK5
entrez gene:8867	entrez gene:1020	uniprotkb:SYNJ1_HUMAN	uniprotkb:CDK5_HUMAN	-	-	MI:0492(in vitro)	Lee SY (2004)	pubmed:14704270	taxid:9606(Homo sapiens)	taxid:9606(Homo sapiens)	-	MI:0468(hprd)|homomint|i2d	-	0.59	taxid:10116(Rattus norvegicus (Rat))	SYNJ1	CDK5
entrez gene:4137	entrez gene:3312	uniprotkb:TAU_HUMAN	uniprotkb:HSP7C_HUMAN	-	-	MI:0492(in vitro)|Affinity Capture-Western|MI:0004(affinity chromatography technology)|MI:0053(fluorescence polarization spectroscopy)|MI:0077(nuclear magnetic resonance)	Shimura H (2003)|Elliott E (2007)|Huttlin EL (2017)|Taylor IR (2018)	pubmed:14612456|pubmed:17954934|pubmed:28514442|pubmed:29764935	taxid:9606(Homo sapiens)	taxid:9606(Homo sapiens)	-	MI:0468(hprd)|biogrid|i2d|MI:1014(string)|MI:0469(intact)	-	0.9		MAPT	HSPA8
entrez gene:387	entrez gene:1729	uniprotkb:RHOA_HUMAN	uniprotkb:DIAP1_HUMAN	-	-	MI:0492(in vitro)|Reconstituted Complex|MI:0018(two hybrid)|MI:0096(pull down)|MI:0107(surface plasmon resonance)	Nusser N (2005)|Rose R (2005)|Riento K (2003)|Higashi T (2008)	pubmed:16109481|pubmed:15864301|pubmed:12773565|pubmed:18218625	taxid:9606(Homo sapiens)	taxid:9606(Homo sapiens)	-	MI:0468(hprd)|biogrid|i2d|MI:0469(intact)	-	0.9		RHOA	DIAPH1
entrez gene:2932	entrez gene:4040	uniprotkb:GSK3B_HUMAN	uniprotkb:LRP6_HUMAN	-	-	MI:0492(in vitro)|MI:0007(anti tag coimmunoprecipitation)|MI:0096(pull down)|MI:0415(enzymatic study)|MI:0004(affinity chromatography technology)|MI:0047(far western blotting)	Mi K (2005)|Yamamoto H (2006)|Piao S (2008)	pubmed:16365045|pubmed:16890161|pubmed:19107203	taxid:9606(Homo sapiens)	taxid:9606(Homo sapiens)	-	MI:0468(hprd)|i2d|MI:0469(intact)|biogrid|MI:1014(string)	-	0.89		GSK3B	LRP6
entrez gene:11140	entrez gene:3320	uniprotkb:CDC37_HUMAN	uniprotkb:HS90A_HUMAN	-	-	MI:0492(in vitro)|MI:0493(in vivo)|Co-crystal Structure|Reconstituted Complex|MI:0019(coimmunoprecipitation)|MI:0004(affinity chromatography technology)|MI:0114(x-ray crystallography)|MI:0676(tandem affinity purification)|MI:0007(anti tag coimmunoprecipitation)|MI:0096(pull down)|MI:0006(anti bait coimmunoprecipitation)	Silverstein AM (1998)|Roe SM (2004)|Terasawa K (2006)|Basso AD (2002)|Mollapour M (2010)|Gano JJ (2009)|Tsutsumi S (2012)|Zhao M (2011)|Skarra DV (2011)|Sarkar S (2012)|De Nardo D (2005)|Zhang H (2004)|Taipale M (2012)|Li J (2013)|Taipale M (2014)|Mollapour M (2014)|Hein MY (2015)|Woodford MR (2016)|Woodford MR (2016)|Shao J (2003)|Scholz GM (2001)|Sun L (2012)|Synoradzki K (2014)	pubmed:9685350|pubmed:14718169|pubmed:16611982|pubmed:12176997|pubmed:20159553|pubmed:19875381|pubmed:22315411|pubmed:21871133|pubmed:21360678|pubmed:22729780|pubmed:15647277|pubmed:15001580|pubmed:22939624|pubmed:24189400|pubmed:25036637|pubmed:24462205|pubmed:26496610|pubmed:27353360|pubmed:26804907|pubmed:12930845|pubmed:11413142|pubmed:22504172|pubmed:25486457	taxid:9606(Homo sapiens)	taxid:9606(Homo sapiens)	-	MI:0468(hprd)|biogrid|MI:0469(intact)|homomint|i2d|ortho	-	0.97	taxid:6239(Caenorhabditis elegans)	CDC37	HSP90AA1
entrez gene:1937	entrez gene:1936	uniprotkb:EF1G_HUMAN	uniprotkb:EF1D_HUMAN	-	-	MI:0492(in vitro)|MI:0018(two hybrid)|MI:0004(affinity chromatography technology)|MI:0030(cross-linking study)	Sheu GT (1997)|Stelzl U (2005)|Rual JF (2005)|Bell R (2009)|Kristensen AR (2012)|Huttlin EL (2015)|Rolland T (2014)|Wan C (2015)|Huttlin EL (2017)|Fasci D (2018)	pubmed:9407120|pubmed:16169070|pubmed:16189514|pubmed:19293945|pubmed:22863883|pubmed:26186194|pubmed:25416956|pubmed:26344197|pubmed:28514442|pubmed:30021884	taxid:9606(Homo sapiens)	taxid:9606(Homo sapiens)	-	MI:0468(hprd)|biogrid|MI:0469(intact)|MI:0471(mint)|i2d|ortho|stelzl05|rual05|bell09	-	0.94	taxid:4932(Saccharomyces cerevisiae (Baker's yeast))	EEF1G	EEF1D
entrez gene:7529	entrez gene:7531	uniprotkb:1433B_HUMAN	uniprotkb:1433E_HUMAN	-	-	MI:0493(in vivo)|MI:0018(two hybrid)|MI:0004(affinity chromatography technology)|MI:0007(anti tag coimmunoprecipitation)|MI:0069(mass spectrometry studies of complexes)	Chaudhri M (2003)|Bandyopadhyay S (2010)|Gloeckner CJ (2007)|Couzens AL (2013)|Wan C (2015)|Yang X (2006)	pubmed:12507503|pubmed:20936779|pubmed:17979178|pubmed:24255178|pubmed:26344197|pubmed:17085597	taxid:9606(Homo sapiens)	taxid:9606(Homo sapiens)	-	MI:0468(hprd)|i2d|MI:0469(intact)|biogrid	-	0.96	taxid:10090(Mus musculus (Mouse))	YWHAB	YWHAE
entrez gene:4869	entrez gene:1017	uniprotkb:NPM_HUMAN	uniprotkb:CDK2_HUMAN	-	-	MI:0492(in vitro)|MI:0493(in vivo)|MI:0415(enzymatic study)	Tokuyama Y (2001)|Tarapore P (2005)	pubmed:11278991|pubmed:16376875	taxid:9606(Homo sapiens)	taxid:9606(Homo sapiens)	-	MI:0468(hprd)|i2d|biogrid	-	0.68		NPM1	CDK2
entrez gene:841	entrez gene:841	uniprotkb:CASP8_HUMAN	uniprotkb:CASP8_HUMAN	-	-	MI:0492(in vitro)|MI:0493(in vivo)|Biochemical Activity|Co-crystal Structure|MI:0055(fluorescent resonance energy transfer)|MI:0018(two hybrid)|MI:0415(enzymatic study)|MI:0114(x-ray crystallography)|MI:0096(pull down)	Boldin MP (1996)|Yao Z (2007)|Guo Y (2002)|Blanchard H (2000)|Srinivasula SM (1996)|Wang J (2001)|Stelzl U (2005)|Qi W (2006)	pubmed:8681376|pubmed:17290218|pubmed:11832478|pubmed:10964557|pubmed:8962078|pubmed:11717445|pubmed:16169070|pubmed:17170703	taxid:9606(Homo sapiens)	taxid:9606(Homo sapiens)	-	MI:0468(hprd)|biogrid|MI:0469(intact)|MI:0471(mint)|homomint|i2d|stelzl05	-	0.97	taxid:10090(Mus musculus (Mouse))	CASP8	CASP8
entrez gene:3312	entrez gene:3312	uniprotkb:HSP7C_HUMAN	uniprotkb:HSP7C_HUMAN	-	-	MI:0492(in vitro)|MI:0493(in vivo)|MI:0096(pull down)	Sarkar S (2001)|Lo JF (2004)|Benaroudj N (1995)|Liu X (2018)	pubmed:11679576|pubmed:14993262|pubmed:7578144|pubmed:29568061	taxid:9606(Homo sapiens)	taxid:9606(Homo sapiens)	-	MI:0468(hprd)|i2d|ortho|MI:0469(intact)	-	0.82	taxid:10116(Rattus norvegicus (Rat))|taxid:4932(Saccharomyces cerevisiae (Baker's yeast))	HSPA8	HSPA8
entrez gene:998	entrez gene:10602	uniprotkb:CDC42_HUMAN	uniprotkb:BORG2_HUMAN	-	-	MI:0492(in vitro)|MI:0018(two hybrid)|Reconstituted Complex|MI:0096(pull down)	Joberty G (1999)|Alberts AS (1998)|Rual JF (2005)|Bandyopadhyay S (2010)	pubmed:10490598|pubmed:9535835|pubmed:16189514|pubmed:20936779	taxid:9606(Homo sapiens)	taxid:9606(Homo sapiens)	-	MI:0468(hprd)|biogrid|i2d|rual05|MI:0469(intact)	-	0.89		CDC42	CDC42EP3
entrez gene:10399	entrez gene:1759	uniprotkb:GBLP_HUMAN	uniprotkb:DYN1_HUMAN	-	-	MI:0492(in vitro)	Dell EJ (2002)	pubmed:12359736	taxid:9606(Homo sapiens)	taxid:9606(Homo sapiens)	-	MI:0468(hprd)	-	0.52		RACK1	DNM1
entrez gene:8766	entrez gene:8766	uniprotkb:RB11A_HUMAN	uniprotkb:RB11A_HUMAN	-	-	MI:0492(in vitro)	Pasqualato S (2003)	pubmed:14699104	taxid:9606(Homo sapiens)	taxid:9606(Homo sapiens)	-	MI:0468(hprd)|i2d|ortho	-	0.59	taxid:4932(Saccharomyces cerevisiae (Baker's yeast))	RAB11A	RAB11A
entrez gene:5590	entrez gene:5590	uniprotkb:KPCZ_HUMAN	uniprotkb:KPCZ_HUMAN	-	-	MI:0493(in vivo)|MI:0415(enzymatic study)|MI:0004(affinity chromatography technology)	Le Good JA (1998)|Niture SK (2009)|Yang M (2011)|Heo KS (2011)|Herget T (1995)|Kochs G (1993)|Hou C (2018)|Lerner-Marmarosh N (2007)	pubmed:9748166|pubmed:19920073|pubmed:21911421|pubmed:21624955|pubmed:7588787|pubmed:8375396|pubmed:29491746|pubmed:17639074	taxid:9606(Homo sapiens)	taxid:9606(Homo sapiens)	-	MI:0468(hprd)|i2d|biogrid	-	0.78		PRKCZ	PRKCZ
entrez gene:10059	entrez gene:2932	uniprotkb:DNM1L_HUMAN	uniprotkb:GSK3B_HUMAN	-	-	MI:0492(in vitro)|MI:0018(two hybrid)|Reconstituted Complex|MI:0096(pull down)	Hong YR (1998)|Rual JF (2005)	pubmed:9731200|pubmed:16189514	taxid:9606(Homo sapiens)	taxid:9606(Homo sapiens)	-	MI:0468(hprd)|biogrid|i2d|rual05|MI:1014(string)	-	0.87		DNM1L	GSK3B
entrez gene:2801	entrez gene:5861	uniprotkb:GOGA2_HUMAN	uniprotkb:RAB1A_HUMAN	-	-	MI:0492(in vitro)|MI:0018(two hybrid)|Reconstituted Complex|MI:0096(pull down)	Short B (2001)|Weide T (2003)|Valsdottir R (2001)|Rual JF (2005)|Neunuebel MR (2012)	pubmed:11739401|pubmed:12788069|pubmed:11718716|pubmed:16189514|pubmed:22228731	taxid:9606(Homo sapiens)	taxid:9606(Homo sapiens)	-	MI:0468(hprd)|biogrid|i2d|rual05|MI:0469(intact)	-	0.89		GOLGA2	RAB1A
entrez gene:203068	entrez gene:5071	uniprotkb:TBB5_HUMAN	uniprotkb:PRKN2_HUMAN	-	-	MI:0493(in vivo)|MI:0004(affinity chromatography technology)	Ren Y (2003)|Zanon A (2013)	pubmed:12716939|pubmed:24244333	taxid:9606(Homo sapiens)	taxid:9606(Homo sapiens)	-	MI:0468(hprd)|biogrid	-	0.75		TUBB	PRKN
entrez gene:1452	entrez gene:8772	uniprotkb:KC1A_HUMAN	uniprotkb:FADD_HUMAN	-	-	MI:0492(in vitro)|MI:0493(in vivo)	Alappat EC (2005)	pubmed:16061179	taxid:9606(Homo sapiens)	taxid:9606(Homo sapiens)	-	MI:0468(hprd)|i2d|MI:1014(string)	-	0.55		CSNK1A1	FADD
entrez gene:841	entrez gene:5590	uniprotkb:CASP8_HUMAN	uniprotkb:KPCZ_HUMAN	-	-	MI:0492(in vitro)	Smith L (2000)	pubmed:11016947	taxid:9606(Homo sapiens)	taxid:9606(Homo sapiens)	-	MI:0468(hprd)|i2d	-	0.52		CASP8	PRKCZ
entrez gene:1915	entrez gene:4300	uniprotkb:EF1A1_HUMAN	uniprotkb:AF9_HUMAN	-	-	MI:0018(two hybrid)	Stelzl U (2005)	pubmed:16169070	taxid:9606(Homo sapiens)	taxid:9606(Homo sapiens)	-	MI:0468(hprd)|biogrid|MI:0469(intact)|MI:0471(mint)|i2d|stelzl05	-	0.63		EEF1A1	MLLT3
entrez gene:1915	entrez gene:10916	uniprotkb:EF1A1_HUMAN	uniprotkb:MAGD2_HUMAN	-	-	MI:0018(two hybrid)	Stelzl U (2005)	pubmed:16169070	taxid:9606(Homo sapiens)	taxid:9606(Homo sapiens)	-	MI:0468(hprd)|MI:0469(intact)|MI:0471(mint)|i2d|stelzl05	-	0.63		EEF1A1	MAGED2
entrez gene:2010	entrez gene:6457	uniprotkb:EMD_HUMAN	uniprotkb:SH3G3_HUMAN	-	-	MI:0018(two hybrid)	Stelzl U (2005)|Lim J (2006)	pubmed:16169070|pubmed:16713569	taxid:9606(Homo sapiens)	taxid:9606(Homo sapiens)	-	MI:0468(hprd)|biogrid|MI:0469(intact)|MI:0471(mint)|i2d|stelzl05|lim06	-	0.73		EMD	SH3GL3
entrez gene:2010	entrez gene:6456	uniprotkb:EMD_HUMAN	uniprotkb:SH3G2_HUMAN	-	-	MI:0096(pull down)|MI:0018(two hybrid)	Stelzl U (2005)|Lim J (2006)	pubmed:16169070|pubmed:16713569	taxid:9606(Homo sapiens)	taxid:9606(Homo sapiens)	-	MI:0468(hprd)|biogrid|MI:0469(intact)|MI:0471(mint)|i2d|stelzl05|lim06	-	0.78		EMD	SH3GL2
entrez gene:293	entrez gene:1114	uniprotkb:ADT3_HUMAN	uniprotkb:SCG1_HUMAN	-	-	MI:0018(two hybrid)	Stelzl U (2005)	pubmed:16169070	taxid:9606(Homo sapiens)	taxid:9606(Homo sapiens)	-	MI:0468(hprd)|biogrid|MI:0469(intact)|i2d|stelzl05	-	0.63		SLC25A6	CHGB
entrez gene:4773	entrez gene:7431	uniprotkb:NFAC2_HUMAN	uniprotkb:VIME_HUMAN	-	-	MI:0018(two hybrid)	Stelzl U (2005)	pubmed:16169070	taxid:9606(Homo sapiens)	taxid:9606(Homo sapiens)	-	MI:0468(hprd)|biogrid|MI:0469(intact)|i2d|stelzl05|MI:0471(mint)	-	0.63		NFATC2	VIM
entrez gene:5997	entrez gene:55738	uniprotkb:RGS2_HUMAN	uniprotkb:ARFG1_HUMAN	-	-	MI:0018(two hybrid)	Stelzl U (2005)	pubmed:16169070	taxid:9606(Homo sapiens)	taxid:9606(Homo sapiens)	-	MI:0468(hprd)|biogrid|MI:0469(intact)|MI:0471(mint)|i2d|stelzl05	-	0.63		RGS2	ARFGAP1
entrez gene:22948	entrez gene:59	uniprotkb:TCPE_HUMAN	uniprotkb:ACTA_HUMAN	-	-	MI:0492(in vitro)|Co-crystal Structure|MI:0114(x-ray crystallography)	Llorca O (2001)|Rual JF (2005)	pubmed:11580270|pubmed:16189514	taxid:9606(Homo sapiens)	taxid:9606(Homo sapiens)	-	MI:0468(hprd)|biogrid|i2d|rual05	-	0.88		CCT5	ACTA2
entrez gene:5071	entrez gene:5997	uniprotkb:PRKN2_HUMAN	uniprotkb:RGS2_HUMAN	-	-	MI:0018(two hybrid)	Stelzl U (2005)|Vinayagam A (2011)	pubmed:16169070|pubmed:21900206	taxid:9606(Homo sapiens)	taxid:9606(Homo sapiens)	-	MI:0468(hprd)|biogrid|MI:0469(intact)|MI:0471(mint)|i2d|stelzl05	-	0.73		PRKN	RGS2
entrez gene:5071	entrez gene:5879	uniprotkb:PRKN2_HUMAN	uniprotkb:RAC1_HUMAN	-	-	MI:0018(two hybrid)	Stelzl U (2005)	pubmed:16169070	taxid:9606(Homo sapiens)	taxid:9606(Homo sapiens)	-	MI:0468(hprd)|biogrid|MI:0469(intact)|stelzl05	-	0.63		PRKN	RAC1
entrez gene:10381	entrez gene:10573	uniprotkb:TBB3_HUMAN	uniprotkb:RM28_HUMAN	-	-	MI:0018(two hybrid)	Stelzl U (2005)	pubmed:16169070	taxid:9606(Homo sapiens)	taxid:9606(Homo sapiens)	-	MI:0468(hprd)|biogrid|stelzl05	-	0.63		TUBB3	MRPL28
entrez gene:6133	entrez gene:6188	uniprotkb:RL9_HUMAN	uniprotkb:RS3_HUMAN	-	-	MI:0018(two hybrid)	Stelzl U (2005)|Havugimana PC (2012)|Wan C (2015)	pubmed:16169070|pubmed:22939629|pubmed:26344197	taxid:9606(Homo sapiens)	taxid:9606(Homo sapiens)	-	MI:0468(hprd)|biogrid|MI:0469(intact)|MI:0471(mint)|i2d|ortho|stelzl05	-	0.8	taxid:4932(Saccharomyces cerevisiae (Baker's yeast))	RPL9	RPS3
entrez gene:6456	entrez gene:6919	uniprotkb:SH3G2_HUMAN	uniprotkb:TCEA2_HUMAN	-	-	MI:0018(two hybrid)	Stelzl U (2005)|Lim J (2006)	pubmed:16169070|pubmed:16713569	taxid:9606(Homo sapiens)	taxid:9606(Homo sapiens)	-	MI:0468(hprd)|biogrid|MI:0469(intact)|MI:0471(mint)|i2d|stelzl05|lim06	-	0.73		SH3GL2	TCEA2
entrez gene:8874	entrez gene:10381	uniprotkb:ARHG7_HUMAN	uniprotkb:TBB3_HUMAN	-	-	MI:0018(two hybrid)	Stelzl U (2005)	pubmed:16169070	taxid:9606(Homo sapiens)	taxid:9606(Homo sapiens)	-	MI:0468(hprd)|biogrid|stelzl05	-	0.63		ARHGEF7	TUBB3
entrez gene:1915	entrez gene:60	uniprotkb:EF1A1_HUMAN	uniprotkb:ACTB_HUMAN	-	-	MI:0493(in vivo)	Liu G (2002)|Wan C (2015)	pubmed:11854414|pubmed:26344197	taxid:9606(Homo sapiens)	taxid:9606(Homo sapiens)	-	MI:0468(hprd)|i2d|biogrid	-	0.68	taxid:4932(Saccharomyces cerevisiae (Baker's yeast))	EEF1A1	ACTB
entrez gene:1114	entrez gene:7841	uniprotkb:SCG1_HUMAN	uniprotkb:MOGS_HUMAN	-	-	MI:0018(two hybrid)	Stelzl U (2005)	pubmed:16169070	taxid:9606(Homo sapiens)	taxid:9606(Homo sapiens)	-	MI:0468(hprd)|biogrid|MI:0469(intact)|MI:0471(mint)|i2d|stelzl05	-	0.63		CHGB	MOGS
entrez gene:1114	entrez gene:5424	uniprotkb:SCG1_HUMAN	uniprotkb:DPOD1_HUMAN	-	-	MI:0018(two hybrid)	Stelzl U (2005)	pubmed:16169070	taxid:9606(Homo sapiens)	taxid:9606(Homo sapiens)	-	MI:0468(hprd)|biogrid|MI:0469(intact)|MI:0471(mint)|i2d|stelzl05	-	0.63		CHGB	POLD1
entrez gene:4131	entrez gene:60	uniprotkb:MAP1B_HUMAN	uniprotkb:ACTB_HUMAN	-	-	MI:0493(in vivo)	T??gel M (1998)	pubmed:9813091	taxid:9606(Homo sapiens)	taxid:9606(Homo sapiens)	-	MI:0468(hprd)	-	0.52		MAP1B	ACTB
entrez gene:4137	entrez gene:60	uniprotkb:TAU_HUMAN	uniprotkb:ACTB_HUMAN	-	-	MI:0492(in vitro)	Selden SC (1983)	pubmed:6304075	taxid:9606(Homo sapiens)	taxid:9606(Homo sapiens)	-	MI:0468(hprd)|MI:1014(string)	-	0.52		MAPT	ACTB
entrez gene:23421	entrez gene:9112	uniprotkb:CENPR_HUMAN	uniprotkb:MTA1_HUMAN	-	-	MI:0492(in vitro)|MI:0493(in vivo)|MI:0018(two hybrid)|MI:0096(pull down)	Talukder AH (2004)	pubmed:15254226	taxid:9606(Homo sapiens)	taxid:9606(Homo sapiens)	-	MI:0468(hprd)|i2d|biogrid	-	0.71		ITGB3BP	MTA1
entrez gene:7763	entrez gene:9861	uniprotkb:ZFAN5_HUMAN	uniprotkb:PSMD6_HUMAN	-	-	MI:0492(in vitro)|MI:0018(two hybrid)|MI:0007(anti tag coimmunoprecipitation)|MI:0004(affinity chromatography technology)	Hishiya A (2006)	pubmed:16424905	taxid:9606(Homo sapiens)	taxid:9606(Homo sapiens)	-	MI:0468(hprd)|MI:0471(mint)|i2d|biogrid|MI:0469(intact)	-	0.77		ZFAND5	PSMD6
entrez gene:998	entrez gene:207	uniprotkb:CDC42_HUMAN	uniprotkb:AKT1_HUMAN	-	-	MI:0493(in vivo)	Wang JB (2005)	pubmed:15824104	taxid:9606(Homo sapiens)	taxid:9606(Homo sapiens)	-	MI:0468(hprd)	-	0.52		CDC42	AKT1
entrez gene:7534	entrez gene:7531	uniprotkb:1433Z_HUMAN	uniprotkb:1433E_HUMAN	-	-	MI:0493(in vivo)|MI:0007(anti tag coimmunoprecipitation)|MI:0676(tandem affinity purification)|MI:0018(two hybrid)|MI:0663(confocal microscopy)|MI:0004(affinity chromatography technology)|MI:0096(pull down)	Gu YM (2005)|Pozuelo-Rubio M (2010)|Bandyopadhyay S (2010)|Zippo A (2009)|Wang J (2011)|Gloeckner CJ (2007)|Kristensen AR (2012)|Havugimana PC (2012)|Hein MY (2015)|Wan C (2015)	pubmed:16376338|pubmed:20618440|pubmed:20936779|pubmed:19766566|pubmed:21988832|pubmed:17979178|pubmed:22863883|pubmed:22939629|pubmed:26496610|pubmed:26344197	taxid:9606(Homo sapiens)	taxid:9606(Homo sapiens)	-	MI:0468(hprd)|MI:0471(mint)|i2d|MI:0469(intact)|biogrid	-	0.96	taxid:7227(Drosophila melanogaster (Fruit fly))	YWHAZ	YWHAE
entrez gene:7157	entrez gene:5347	uniprotkb:P53_HUMAN	uniprotkb:PLK1_HUMAN	-	-	MI:0493(in vivo)|MI:0006(anti bait coimmunoprecipitation)|MI:0018(two hybrid)|MI:0424(protein kinase assay)|MI:0415(enzymatic study)|MI:0007(anti tag coimmunoprecipitation)	Chen J (2006)|Dias SS (2009)|Coffill CR (2012)	pubmed:16753148|pubmed:19833129|pubmed:22653443	taxid:9606(Homo sapiens)	taxid:9606(Homo sapiens)	-	MI:0468(hprd)|MI:0471(mint)|i2d|biogrid|MI:0469(intact)|MI:1014(string)	-	0.89		TP53	PLK1
entrez gene:841	entrez gene:5595	uniprotkb:CASP8_HUMAN	uniprotkb:MK03_HUMAN	-	-	MI:0493(in vivo)|MI:0007(anti tag coimmunoprecipitation)	Yao Z (2007)	pubmed:17290218	taxid:9606(Homo sapiens)	taxid:9606(Homo sapiens)	-	MI:0468(hprd)|MI:0471(mint)|i2d|MI:0469(intact)|MI:1014(string)	-	0.65		CASP8	MAPK3
entrez gene:23164	entrez gene:23164	uniprotkb:MPRIP_HUMAN	uniprotkb:MPRIP_HUMAN	-	-	MI:0493(in vivo)|MI:0007(anti tag coimmunoprecipitation)|MI:0096(pull down)	Mulder J (2005)	pubmed:16243315	taxid:9606(Homo sapiens)	taxid:9606(Homo sapiens)	-	MI:0468(hprd)|MI:0471(mint)|i2d|MI:0469(intact)	-	0.7		MPRIP	MPRIP
entrez gene:4869	entrez gene:7157	uniprotkb:NPM_HUMAN	uniprotkb:P53_HUMAN	-	-	MI:0492(in vitro)|MI:0493(in vivo)|MI:0019(coimmunoprecipitation)|MI:0006(anti bait coimmunoprecipitation)|MI:0030(cross-linking study)|MI:0107(surface plasmon resonance)|MI:0004(affinity chromatography technology)|MI:0096(pull down)	Colombo E (2002)|Lambert B (2005)|Kurki S (2004)|Dhar SK (2006)|Fogeron ML (0)|Li J (2005)	pubmed:12080348|pubmed:16376884|pubmed:15144954|pubmed:16740634|pubmed:23443559|pubmed:15964625	taxid:9606(Homo sapiens)	taxid:9606(Homo sapiens)	-	MI:0468(hprd)|MI:0469(intact)|MI:0471(mint)|i2d|biogrid	-	0.9		NPM1	TP53
entrez gene:10494	entrez gene:2801	uniprotkb:STK25_HUMAN	uniprotkb:GOGA2_HUMAN	-	-	MI:0492(in vitro)|MI:0018(two hybrid)|MI:0676(tandem affinity purification)|MI:0004(affinity chromatography technology)	Preisinger C (2004)|Varjosalo M (2013)|Huttlin EL (2015)|Rolland T (2014)|Huttlin EL (2017)|Yachie N (2016)|Yang X (2016)	pubmed:15037601|pubmed:23455922|pubmed:26186194|pubmed:25416956|pubmed:28514442|pubmed:27107012|pubmed:26871637	taxid:9606(Homo sapiens)	taxid:9606(Homo sapiens)	-	MI:0468(hprd)|MI:0469(intact)|i2d|biogrid	-	0.88		STK25	GOLGA2
entrez gene:10494	entrez gene:10494	uniprotkb:STK25_HUMAN	uniprotkb:STK25_HUMAN	-	-	MI:0018(two hybrid)|MI:0424(protein kinase assay)|MI:0004(affinity chromatography technology)	Preisinger C (2004)|Varjosalo M (2013)	pubmed:15037601|pubmed:23455922	taxid:9606(Homo sapiens)	taxid:9606(Homo sapiens)	-	MI:0468(hprd)|MI:0469(intact)|biogrid	-	0.87		STK25	STK25
entrez gene:10494	entrez gene:7534	uniprotkb:STK25_HUMAN	uniprotkb:1433Z_HUMAN	-	-	MI:0492(in vitro)|MI:0424(protein kinase assay)	Preisinger C (2004)	pubmed:15037601	taxid:9606(Homo sapiens)	taxid:9606(Homo sapiens)	-	MI:0468(hprd)|MI:0469(intact)|i2d	-	0.7		STK25	YWHAZ
entrez gene:23164	entrez gene:387	uniprotkb:MPRIP_HUMAN	uniprotkb:RHOA_HUMAN	-	-	MI:0492(in vitro)|MI:0493(in vivo)|MI:0018(two hybrid)|Reconstituted Complex|MI:0096(pull down)|MI:0006(anti bait coimmunoprecipitation)	Surks HK (2003)|Gebbink MF (1997)	pubmed:14506264|pubmed:9199174	taxid:9606(Homo sapiens)	taxid:9606(Homo sapiens)	-	MI:0468(hprd)|biogrid|MI:0469(intact)	-	0.88		MPRIP	RHOA
entrez gene:7168	entrez gene:60	uniprotkb:TPM1_HUMAN	uniprotkb:ACTB_HUMAN	-	-	MI:0493(in vivo)	Gunning P (1997)|Rual JF (2005)	pubmed:9108196|pubmed:16189514	taxid:9606(Homo sapiens)	taxid:9606(Homo sapiens)	-	MI:0468(hprd)|rual05|MI:1014(string)	-	0.62		TPM1	ACTB
entrez gene:7533	entrez gene:6622	uniprotkb:1433F_HUMAN	uniprotkb:SYUA_HUMAN	-	-	MI:0493(in vivo)|MI:0020(transmission electron microscopy)|MI:0872(atomic force microscopy)|MI:0016(circular dichroism)|MI:0053(fluorescence polarization spectroscopy)|MI:0663(confocal microscopy)	Sato S (2005)|Plotegher N (2014)	pubmed:16096643|pubmed:24895406	taxid:9606(Homo sapiens)	taxid:9606(Homo sapiens)	-	MI:0468(hprd)|homomint|MI:0469(intact)	-	0.95	taxid:10090(Mus musculus (Mouse))	YWHAH	SNCA
entrez gene:7533	entrez gene:5071	uniprotkb:1433F_HUMAN	uniprotkb:PRKN2_HUMAN	-	-	MI:0493(in vivo)|MI:0004(affinity chromatography technology)	Sato S (2005)	pubmed:16096643	taxid:9606(Homo sapiens)	taxid:9606(Homo sapiens)	-	MI:0468(hprd)|homomint|biogrid	-	0.72	taxid:10090(Mus musculus (Mouse))	YWHAH	PRKN
entrez gene:7170	entrez gene:60	uniprotkb:TPM3_HUMAN	uniprotkb:ACTB_HUMAN	-	-	MI:0493(in vivo)	Gunning P (1997)|Rual JF (2005)	pubmed:9108196|pubmed:16189514	taxid:9606(Homo sapiens)	taxid:9606(Homo sapiens)	-	MI:0468(hprd)|rual05	-	0.62		TPM3	ACTB
entrez gene:7175	entrez gene:10971	uniprotkb:TPR_HUMAN	uniprotkb:1433T_HUMAN	-	-	MI:0018(two hybrid)	De Andrea M (2002)	pubmed:12513910	taxid:9606(Homo sapiens)	taxid:9606(Homo sapiens)	-	MI:0468(hprd)	-	0.63		TPR	YWHAQ
entrez gene:2010	entrez gene:60	uniprotkb:EMD_HUMAN	uniprotkb:ACTB_HUMAN	-	-	MI:0492(in vitro)|MI:0096(pull down)|MI:0006(anti bait coimmunoprecipitation)|MI:0004(affinity chromatography technology)	Lattanzi G (2003)|Holaska JM (2004)|Rual JF (2005)|Holaska JM (2007)	pubmed:12670476|pubmed:15328537|pubmed:16189514|pubmed:17620012	taxid:9606(Homo sapiens)	taxid:9606(Homo sapiens)	-	MI:0468(hprd)|MI:0465(dip)|rual05|biogrid|MI:0469(intact)	-	0.86		EMD	ACTB
entrez gene:2810	entrez gene:1915	uniprotkb:1433S_HUMAN	uniprotkb:EF1A1_HUMAN	-	-	MI:0492(in vitro)|MI:0047(far western blotting)	Wilker EW (2007)	pubmed:17361185	taxid:9606(Homo sapiens)	taxid:9606(Homo sapiens)	-	MI:0468(hprd)|biogrid	-	0.65		SFN	EEF1A1
entrez gene:3091	entrez gene:9112	uniprotkb:HIF1A_HUMAN	uniprotkb:MTA1_HUMAN	-	-	MI:0493(in vivo)|Affinity Capture-Western|Reconstituted Complex|MI:0006(anti bait coimmunoprecipitation)|MI:0022(colocalization by immunostaining)|MI:0007(anti tag coimmunoprecipitation)|MI:0004(affinity chromatography technology)|MI:0428(imaging technique)|MI:0096(pull down)	Yoo YG (2006)|Moon HE (2006)	pubmed:16511565|pubmed:16969516	taxid:9606(Homo sapiens)	taxid:9606(Homo sapiens)	-	MI:0468(hprd)|biogrid|MI:0471(mint)|i2d|MI:0469(intact)	-	0.89		HIF1A	MTA1
entrez gene:675	entrez gene:1017	uniprotkb:BRCA2_HUMAN	uniprotkb:CDK2_HUMAN	-	-	MI:0492(in vitro)|MI:0415(enzymatic study)	Loughney K (2005)|Esashi F (2005)	pubmed:15800651|pubmed:15800615	taxid:9606(Homo sapiens)	taxid:9606(Homo sapiens)	-	MI:0468(hprd)|biogrid	-	0.65		BRCA2	CDK2
entrez gene:64837	entrez gene:3796	uniprotkb:KLC2_HUMAN	uniprotkb:KIF2A_HUMAN	-	-	MI:0493(in vivo)	Araki Y (2007)	pubmed:17332754	taxid:9606(Homo sapiens)	taxid:9606(Homo sapiens)	-	MI:0468(hprd)	-	0.52		KLC2	KIF2A
entrez gene:5499	entrez gene:581	uniprotkb:PP1A_HUMAN	uniprotkb:BAX_HUMAN	-	-	MI:0492(in vitro)|MI:0493(in vivo)	Flores-Delgado G (2007)	pubmed:17274640	taxid:9606(Homo sapiens)	taxid:9606(Homo sapiens)	-	MI:0468(hprd)|MI:1014(string)	-	0.55		PPP1CA	BAX
entrez gene:5499	entrez gene:3308	uniprotkb:PP1A_HUMAN	uniprotkb:HSP74_HUMAN	-	-	MI:0492(in vitro)|MI:0493(in vivo)|MI:0004(affinity chromatography technology)	Flores-Delgado G (2007)	pubmed:17274640	taxid:9606(Homo sapiens)	taxid:9606(Homo sapiens)	-	MI:0468(hprd)|biogrid|MI:1014(string)	-	0.67		PPP1CA	HSPA4
entrez gene:5499	entrez gene:5111	uniprotkb:PP1A_HUMAN	uniprotkb:PCNA_HUMAN	-	-	MI:0492(in vitro)|MI:0493(in vivo)	Flores-Delgado G (2007)	pubmed:17274640	taxid:9606(Homo sapiens)	taxid:9606(Homo sapiens)	-	MI:0468(hprd)|i2d	-	0.62	taxid:10090(Mus musculus (Mouse))	PPP1CA	PCNA
entrez gene:1452	entrez gene:60	uniprotkb:KC1A_HUMAN	uniprotkb:ACTB_HUMAN	-	-	MI:0492(in vitro)	Dubois T (2002)	pubmed:12062430	taxid:9606(Homo sapiens)	taxid:9606(Homo sapiens)	-	MI:0468(hprd)|MI:1014(string)	-	0.52		CSNK1A1	ACTB
entrez gene:5518	entrez gene:5520	uniprotkb:2AAA_HUMAN	uniprotkb:2ABA_HUMAN	-	-	MI:0493(in vivo)|Affinity Capture-MS|Affinity Capture-Western|Reconstituted Complex|MI:0007(anti tag coimmunoprecipitation)|MI:0676(tandem affinity purification)|MI:0004(affinity chromatography technology)|MI:0096(pull down)|MI:0404(comigration in non denaturing gel electrophoresis)	Sablina AA (2007)|Goudreault M (2008)|Zhou J (2003)|Junttila MR (2005)|Junttila MR (2007)|Puustinen P (2009)|Glatter T (2009)|Li HH (2007)|Schmitz MH (2010)|Havugimana PC (2012)|Fogeron ML (0)|Hein MY (2015)|Wan C (2015)|Boldt K (2016)|Yadav L (2017)|Chen Y (2007)|Takemoto A (2009)	pubmed:17540176|pubmed:18782753|pubmed:12370081|pubmed:15761952|pubmed:17632056|pubmed:19293187|pubmed:19156129|pubmed:17245430|pubmed:20711181|pubmed:22939629|pubmed:23443559|pubmed:26496610|pubmed:26344197|pubmed:27173435|pubmed:28330616|pubmed:17529992|pubmed:19915589	taxid:9606(Homo sapiens)	taxid:9606(Homo sapiens)	-	MI:0468(hprd)|biogrid|MI:0469(intact)|MI:0471(mint)|homomint|i2d|ortho	-	0.99	taxid:4932(Saccharomyces cerevisiae (Baker's yeast))|taxid:10090(Mus musculus (Mouse))	PPP2R1A	PPP2R2A
entrez gene:5518	entrez gene:8766	uniprotkb:2AAA_HUMAN	uniprotkb:RB11A_HUMAN	-	-	MI:0493(in vivo)|MI:0007(anti tag coimmunoprecipitation)|MI:0004(affinity chromatography technology)	Sablina AA (2007)	pubmed:17540176	taxid:9606(Homo sapiens)	taxid:9606(Homo sapiens)	-	MI:0468(hprd)|MI:0469(intact)|i2d|biogrid	-	0.73		PPP2R1A	RAB11A
entrez gene:5518	entrez gene:7879	uniprotkb:2AAA_HUMAN	uniprotkb:RAB7A_HUMAN	-	-	MI:0493(in vivo)|MI:0007(anti tag coimmunoprecipitation)|MI:0004(affinity chromatography technology)	Sablina AA (2007)	pubmed:17540176	taxid:9606(Homo sapiens)	taxid:9606(Homo sapiens)	-	MI:0468(hprd)|MI:0469(intact)|i2d|biogrid	-	0.73		PPP2R1A	RAB7A
entrez gene:5518	entrez gene:3329	uniprotkb:2AAA_HUMAN	uniprotkb:CH60_HUMAN	-	-	MI:0493(in vivo)|MI:0007(anti tag coimmunoprecipitation)	Sablina AA (2007)	pubmed:17540176	taxid:9606(Homo sapiens)	taxid:9606(Homo sapiens)	-	MI:0468(hprd)|MI:0469(intact)|i2d	-	0.65		PPP2R1A	HSPD1
entrez gene:5518	entrez gene:1938	uniprotkb:2AAA_HUMAN	uniprotkb:EF2_HUMAN	-	-	MI:0493(in vivo)|MI:0007(anti tag coimmunoprecipitation)|MI:0004(affinity chromatography technology)	Sablina AA (2007)	pubmed:17540176	taxid:9606(Homo sapiens)	taxid:9606(Homo sapiens)	-	MI:0468(hprd)|MI:0469(intact)|i2d|ortho|biogrid	-	0.8	taxid:4932(Saccharomyces cerevisiae (Baker's yeast))	PPP2R1A	EEF2
entrez gene:5518	entrez gene:8717	uniprotkb:2AAA_HUMAN	uniprotkb:TRADD_HUMAN	-	-	MI:0493(in vivo)|MI:0007(anti tag coimmunoprecipitation)|MI:0004(affinity chromatography technology)	Sablina AA (2007)	pubmed:17540176	taxid:9606(Homo sapiens)	taxid:9606(Homo sapiens)	-	MI:0468(hprd)|MI:0469(intact)|i2d|biogrid|MI:1014(string)	-	0.73		PPP2R1A	TRADD
entrez gene:2932	entrez gene:1020	uniprotkb:GSK3B_HUMAN	uniprotkb:CDK5_HUMAN	-	-	MI:0492(in vitro)	Yoshimura T (2005)	pubmed:15652488	taxid:9606(Homo sapiens)	taxid:9606(Homo sapiens)	-	MI:0468(hprd)|MI:1014(string)	-	0.52		GSK3B	CDK5
entrez gene:1453	entrez gene:23557	uniprotkb:KC1D_HUMAN	uniprotkb:SNAPN_HUMAN	-	-	MI:0492(in vitro)|MI:0018(two hybrid)	Wolff S (2006)	pubmed:17101137	taxid:9606(Homo sapiens)	taxid:9606(Homo sapiens)	-	MI:0468(hprd)|homomint	-	0.74	taxid:10090(Mus musculus (Mouse))|taxid:10116(Rattus norvegicus (Rat))	CSNK1D	SNAPIN
entrez gene:829	entrez gene:60	uniprotkb:CAZA1_HUMAN	uniprotkb:ACTB_HUMAN	-	-	MI:0492(in vitro)	Maun NA (1996)	pubmed:8639502	taxid:9606(Homo sapiens)	taxid:9606(Homo sapiens)	-	MI:0468(hprd)	-	0.52		CAPZA1	ACTB
entrez gene:5071	entrez gene:5903	uniprotkb:PRKN2_HUMAN	uniprotkb:RBP2_HUMAN	-	-	MI:0492(in vitro)|MI:0493(in vivo)|MI:0007(anti tag coimmunoprecipitation)|MI:0006(anti bait coimmunoprecipitation)|MI:0416(fluorescence microscopy)|MI:0018(two hybrid)|MI:0096(pull down)|MI:0415(enzymatic study)|MI:0004(affinity chromatography technology)	Um JW (2005)	pubmed:16332688	taxid:9606(Homo sapiens)	taxid:9606(Homo sapiens)	-	MI:0468(hprd)|MI:0469(intact)|i2d|biogrid	-	0.85	taxid:10090(Mus musculus (Mouse))	PRKN	RANBP2
entrez gene:1938	entrez gene:1938	uniprotkb:EF2_HUMAN	uniprotkb:EF2_HUMAN	-	-	MI:0492(in vitro)	Nyg??rd O (1990)|Shibatani T (2005)	pubmed:2318846|pubmed:15835887	taxid:9606(Homo sapiens)	taxid:9606(Homo sapiens)	-	MI:0468(hprd)|i2d|ortho	-	0.68	taxid:4932(Saccharomyces cerevisiae (Baker's yeast))	EEF2	EEF2
entrez gene:7157	entrez gene:1938	uniprotkb:P53_HUMAN	uniprotkb:EF2_HUMAN	-	-	MI:0493(in vivo)|Affinity Capture-Western|MI:0004(affinity chromatography technology)|MI:0007(anti tag coimmunoprecipitation)	Yin X (2003)|Lim J (2006)|Coffill CR (2012)	pubmed:12891704|pubmed:16713569|pubmed:22653443	taxid:9606(Homo sapiens)	taxid:9606(Homo sapiens)	-	MI:0468(hprd)|biogrid|i2d|lim06|MI:0469(intact)|MI:0471(mint)	-	0.88		TP53	EEF2
entrez gene:5879	entrez gene:60	uniprotkb:RAC1_HUMAN	uniprotkb:ACTB_HUMAN	-	-	MI:0492(in vitro)|MI:0493(in vivo)|MI:0047(far western blotting)	Tamura M (2000)|Rual JF (2005)	pubmed:11027608|pubmed:16189514	taxid:9606(Homo sapiens)	taxid:9606(Homo sapiens)	-	MI:0468(hprd)|biogrid|rual05	-	0.77		RAC1	ACTB
entrez gene:1017	entrez gene:1017	uniprotkb:CDK2_HUMAN	uniprotkb:CDK2_HUMAN	-	-	MI:0493(in vivo)|MI:0006(anti bait coimmunoprecipitation)|MI:0415(enzymatic study)|MI:0004(affinity chromatography technology)	Wissing J (2006)|Ewing RM (2007)|Rual JF (2005)|Abbas T (2007)|Neganova I (2011)|Varjosalo M (2013)|Varjosalo M (2013)	pubmed:17192257|pubmed:17353931|pubmed:16189514|pubmed:17361108|pubmed:21319273|pubmed:23455922|pubmed:23602568	taxid:9606(Homo sapiens)	taxid:9606(Homo sapiens)	-	MI:0468(hprd)|MI:0469(intact)|homomint|i2d|rual05|biogrid	-	0.92	taxid:4932(Saccharomyces cerevisiae (Baker's yeast))	CDK2	CDK2
entrez gene:2768	entrez gene:60	uniprotkb:GNA12_HUMAN	uniprotkb:ACTB_HUMAN	-	-	MI:0493(in vivo)	Wang YJ (2000)	pubmed:10787407	taxid:9606(Homo sapiens)	taxid:9606(Homo sapiens)	-	MI:0468(hprd)|MI:1014(string)	-	0.52		GNA12	ACTB
entrez gene:22948	entrez gene:60	uniprotkb:TCPE_HUMAN	uniprotkb:ACTB_HUMAN	-	-	MI:0492(in vitro)|MI:0493(in vivo)|Co-crystal Structure|MI:0114(x-ray crystallography)	McCormack EA (2001)	pubmed:11580269	taxid:9606(Homo sapiens)	taxid:9606(Homo sapiens)	-	MI:0468(hprd)|biogrid	-	0.78		CCT5	ACTB
entrez gene:10095	entrez gene:60	uniprotkb:ARC1B_HUMAN	uniprotkb:ACTB_HUMAN	-	-	MI:0492(in vitro)	Robinson RC (2001)|Volkmann N (2001)	pubmed:11721045|pubmed:11533442	taxid:9606(Homo sapiens)	taxid:9606(Homo sapiens)	-	MI:0468(hprd)|MI:0470(kegg)|MI:1014(string)	-	0.62		ARPC1B	ACTB
entrez gene:7169	entrez gene:60	uniprotkb:TPM2_HUMAN	uniprotkb:ACTB_HUMAN	-	-	MI:0493(in vivo)	Gunning P (1997)	pubmed:9108196	taxid:9606(Homo sapiens)	taxid:9606(Homo sapiens)	-	MI:0468(hprd)|MI:1014(string)	-	0.52		TPM2	ACTB
entrez gene:55257	entrez gene:60	uniprotkb:MRGBP_HUMAN	uniprotkb:ACTB_HUMAN	-	-	MI:0492(in vitro)|MI:0004(affinity chromatography technology)	Cai Y (2003)|Hayakawa T (2007)	pubmed:12963728|pubmed:17573780	taxid:9606(Homo sapiens)	taxid:9606(Homo sapiens)	-	MI:0468(hprd)|biogrid	-	0.75		MRGBP	ACTB
entrez gene:3320	entrez gene:2058	uniprotkb:HS90A_HUMAN	uniprotkb:SYEP_HUMAN	-	-	MI:0492(in vitro)|MI:0493(in vivo)|MI:0018(two hybrid)|Affinity Capture-Western|Reconstituted Complex|MI:0025(copurification)|MI:0019(coimmunoprecipitation)|MI:0096(pull down)|MI:0004(affinity chromatography technology)	Kang J (2000)	pubmed:10913161	taxid:9606(Homo sapiens)	taxid:9606(Homo sapiens)	-	MI:0468(hprd)|biogrid|MI:0471(mint)|i2d|MI:0469(intact)	-	0.79		HSP90AA1	ERPS1
entrez gene:3303	entrez gene:3303	uniprotkb:HSP71_HUMAN	uniprotkb:HSP71_HUMAN	entrez gene:3304|uniprotkb:[HSP71_HUMAN, HS71B_HUMAN]	entrez gene:3304|uniprotkb:[HSP71_HUMAN, HS71B_HUMAN]	MI:0493(in vivo)	Ruchalski K (2003)	pubmed:12930708	taxid:9606(Homo sapiens)	taxid:9606(Homo sapiens)	-	MI:0468(hprd)|ortho	-	0.59	taxid:4932(Saccharomyces cerevisiae (Baker's yeast))	HSPA1A	HSPA1A
entrez gene:10971	entrez gene:3303	uniprotkb:1433T_HUMAN	uniprotkb:HSP71_HUMAN	-	entrez gene:3304|uniprotkb:[HSP71_HUMAN, HS71B_HUMAN]	MI:0493(in vivo)|MI:0019(coimmunoprecipitation)	Jin J (2004)	pubmed:15324660	taxid:9606(Homo sapiens)	taxid:9606(Homo sapiens)	-	MI:0468(hprd)|MI:0471(mint)|i2d|MI:0469(intact)	-	0.65		YWHAQ	HSPA1A
entrez gene:387	entrez gene:3303	uniprotkb:RHOA_HUMAN	uniprotkb:HSP71_HUMAN	-	entrez gene:3304|uniprotkb:[HSP71_HUMAN, HS71B_HUMAN]	MI:0493(in vivo)|Affinity Capture-Western|MI:0004(affinity chromatography technology)	Liu TS (2002)	pubmed:12490434	taxid:9606(Homo sapiens)	taxid:9606(Homo sapiens)	-	MI:0468(hprd)|biogrid	-	0.73		RHOA	HSPA1A
entrez gene:581	entrez gene:291	uniprotkb:BAX_HUMAN	uniprotkb:ADT1_HUMAN	-	-	MI:0493(in vivo)|MI:0018(two hybrid)|Affinity Capture-Western|MI:0004(affinity chromatography technology)	Marzo I (1998)|Rual JF (2005)	pubmed:9748162|pubmed:16189514	taxid:9606(Homo sapiens)	taxid:9606(Homo sapiens)	-	MI:0468(hprd)|biogrid|i2d|rual05	-	0.86		BAX	SLC25A4
entrez gene:7157	entrez gene:3303	uniprotkb:P53_HUMAN	uniprotkb:HSP71_HUMAN	-	entrez gene:3304|uniprotkb:[HSP71_HUMAN, HS71B_HUMAN]	MI:0493(in vivo)|MI:0004(affinity chromatography technology)|MI:0428(imaging technique)	Selkirk JK (0)|Rual JF (2005)|Lim J (2006)|Kaur J (1996)|Fogeron ML (0)|Horikawa I (2014)|Chen TC (2014)|Matsumoto H (1994)	pubmed:7811761|pubmed:16189514|pubmed:16713569|pubmed:8729618|pubmed:23443559|pubmed:25144556|pubmed:25241761|pubmed:7954368	taxid:9606(Homo sapiens)	taxid:9606(Homo sapiens)	-	MI:0468(hprd)|i2d|rual05|lim06|biogrid|MI:0469(intact)	-	0.78		TP53	HSPA1A
entrez gene:9532	entrez gene:3303	uniprotkb:BAG2_HUMAN	uniprotkb:HSP71_HUMAN	-	entrez gene:3304|uniprotkb:[HSP71_HUMAN, HS71B_HUMAN]	MI:0492(in vitro)|MI:0493(in vivo)|MI:0018(two hybrid)|MI:0027(cosedimentation)|MI:0676(tandem affinity purification)|MI:0004(affinity chromatography technology)|MI:0030(cross-linking study)	Takayama S (1999)|Lim J (2006)|Forsman A (2008)|Sch??nb??hler B (2016)|Fasci D (2018)	pubmed:9873016|pubmed:16713569|pubmed:18457437|pubmed:28042827|pubmed:30021884	taxid:9606(Homo sapiens)	taxid:9606(Homo sapiens)	-	MI:0468(hprd)|lim06|MI:0471(mint)|MI:0469(intact)|biogrid	-	0.9		BAG2	HSPA1A
entrez gene:9531	entrez gene:3303	uniprotkb:BAG3_HUMAN	uniprotkb:HSP71_HUMAN	-	entrez gene:3304|uniprotkb:[HSP71_HUMAN, HS71B_HUMAN]	MI:0492(in vitro)|MI:0493(in vivo)|Affinity Capture-Western|MI:0004(affinity chromatography technology)|MI:0416(fluorescence microscopy)|MI:0006(anti bait coimmunoprecipitation)	Takayama S (1999)|Doong H (2000)|Antoku K (2001)|Rual JF (2005)|Lim J (2006)|Gamerdinger M (2011)|Gamerdinger M (2009)|Chen Y (2013)|Hein MY (2015)	pubmed:9873016|pubmed:10980614|pubmed:11527400|pubmed:16189514|pubmed:16713569|pubmed:21252941|pubmed:19229298|pubmed:23824909|pubmed:26496610	taxid:9606(Homo sapiens)	taxid:9606(Homo sapiens)	-	MI:0468(hprd)|biogrid|i2d|rual05|lim06|MI:0471(mint)|MI:0469(intact)	-	0.95	taxid:10090(Mus musculus (Mouse))	BAG3	HSPA1A
entrez gene:10963	entrez gene:3303	uniprotkb:STIP1_HUMAN	uniprotkb:HSP71_HUMAN	-	entrez gene:3304|uniprotkb:[HSP71_HUMAN, HS71B_HUMAN]	MI:0492(in vitro)|MI:0493(in vivo)|MI:0399(two hybrid fragment pooling approach)|MI:0004(affinity chromatography technology)	Hern??ndez MP (2002)|Scheufler C (2000)|Blandin G (2013)|Wan C (2015)|Scholz GM (2001)	pubmed:12161444|pubmed:10786835|pubmed:23414517|pubmed:26344197|pubmed:11413142	taxid:9606(Homo sapiens)	taxid:9606(Homo sapiens)	-	MI:0468(hprd)|i2d|MI:0469(intact)|biogrid	-	0.85		STIP1	HSPA1A
entrez gene:7532	entrez gene:3303	uniprotkb:1433G_HUMAN	uniprotkb:HSP71_HUMAN	-	entrez gene:3304|uniprotkb:[HSP71_HUMAN, HS71B_HUMAN]	MI:0493(in vivo)|MI:0019(coimmunoprecipitation)|MI:0004(affinity chromatography technology)	Jin J (2004)	pubmed:15324660	taxid:9606(Homo sapiens)	taxid:9606(Homo sapiens)	-	MI:0468(hprd)|MI:0471(mint)|i2d|biogrid|MI:0469(intact)	-	0.73		YWHAG	HSPA1A
entrez gene:3312	entrez gene:3303	uniprotkb:HSP7C_HUMAN	uniprotkb:HSP71_HUMAN	-	entrez gene:3304|uniprotkb:[HSP71_HUMAN, HS71B_HUMAN]	MI:0492(in vitro)|MI:0004(affinity chromatography technology)|MI:0027(cosedimentation)	Takayama S (1997)|Brive L (2001)|Kristensen AR (2012)|Havugimana PC (2012)|Forsman A (2008)|Rosenbluh J (2016)	pubmed:9305631|pubmed:11741305|pubmed:22863883|pubmed:22939629|pubmed:18457437|pubmed:27684187	taxid:9606(Homo sapiens)	taxid:9606(Homo sapiens)	-	MI:0468(hprd)|ortho|biogrid|MI:0471(mint)	-	0.87	taxid:4932(Saccharomyces cerevisiae (Baker's yeast))	HSPA8	HSPA1A
entrez gene:10093	entrez gene:10097	uniprotkb:ARPC4_HUMAN	uniprotkb:ARP2_HUMAN	-	-	MI:0492(in vitro)|MI:0493(in vivo)|MI:0004(affinity chromatography technology)|MI:0007(anti tag coimmunoprecipitation)	Gournier H (2001)|Robinson RC (2001)|Kristensen AR (2012)|Havugimana PC (2012)|Hein MY (2015)|Wan C (2015)	pubmed:11741539|pubmed:11721045|pubmed:22863883|pubmed:22939629|pubmed:26496610|pubmed:26344197	taxid:9606(Homo sapiens)	taxid:9606(Homo sapiens)	-	MI:0468(hprd)|i2d|biogrid|MI:0469(intact)	-	0.94	taxid:4932(Saccharomyces cerevisiae (Baker's yeast))|taxid:6239(Caenorhabditis elegans)	ARPC4	ACTR2
entrez gene:10097	entrez gene:10096	uniprotkb:ARP2_HUMAN	uniprotkb:ARP3_HUMAN	-	-	MI:0492(in vitro)|MI:0493(in vivo)|MI:0025(copurification)|MI:0004(affinity chromatography technology)|MI:0007(anti tag coimmunoprecipitation)	Gournier H (2001)|Robinson RC (2001)|Kristensen AR (2012)|Havugimana PC (2012)|Hein MY (2015)|Wan C (2015)|Huttlin EL (2017)	pubmed:11741539|pubmed:11721045|pubmed:22863883|pubmed:22939629|pubmed:26496610|pubmed:26344197|pubmed:28514442	taxid:9606(Homo sapiens)	taxid:9606(Homo sapiens)	-	MI:0468(hprd)|biogrid|homomint|i2d|ortho|MI:0469(intact)	-	0.96	taxid:4932(Saccharomyces cerevisiae (Baker's yeast))|taxid:7227(Drosophila melanogaster (Fruit fly))|taxid:6239(Caenorhabditis elegans)	ACTR2	ACTR3
entrez gene:10095	entrez gene:10097	uniprotkb:ARC1B_HUMAN	uniprotkb:ARP2_HUMAN	-	-	MI:0492(in vitro)|MI:0493(in vivo)|MI:0004(affinity chromatography technology)|MI:0007(anti tag coimmunoprecipitation)|MI:0226(ion exchange chromatography)|MI:0096(pull down)|MI:0071(molecular sieving)	Gournier H (2001)|Robinson RC (2001)|Rual JF (2005)|Kristensen AR (2012)|Havugimana PC (2012)|Huttlin EL (2015)|Hein MY (2015)|Wan C (2015)|Huttlin EL (2017)|Goley ED (2010)|Abella JV (2015)	pubmed:11741539|pubmed:11721045|pubmed:16189514|pubmed:22863883|pubmed:22939629|pubmed:26186194|pubmed:26496610|pubmed:26344197|pubmed:28514442|pubmed:20404198|pubmed:26655834	taxid:9606(Homo sapiens)	taxid:9606(Homo sapiens)	-	MI:0468(hprd)|i2d|ortho|rual05|biogrid|MI:0469(intact)	-	0.95	taxid:4932(Saccharomyces cerevisiae (Baker's yeast))	ARPC1B	ACTR2
entrez gene:10095	entrez gene:10109	uniprotkb:ARC1B_HUMAN	uniprotkb:ARPC2_HUMAN	-	-	MI:0492(in vitro)|MI:0493(in vivo)|MI:0004(affinity chromatography technology)|MI:0096(pull down)|MI:0226(ion exchange chromatography)|MI:0071(molecular sieving)|MI:0007(anti tag coimmunoprecipitation)|MI:0006(anti bait coimmunoprecipitation)	Gournier H (2001)|Robinson RC (2001)|Molli PR (2010)|Kristensen AR (2012)|Havugimana PC (2012)|Huttlin EL (2015)|Wan C (2015)|Huttlin EL (2017)|Goley ED (2010)|Abella JV (2015)	pubmed:11741539|pubmed:11721045|pubmed:20603326|pubmed:22863883|pubmed:22939629|pubmed:26186194|pubmed:26344197|pubmed:28514442|pubmed:20404198|pubmed:26655834	taxid:9606(Homo sapiens)	taxid:9606(Homo sapiens)	-	MI:0468(hprd)|i2d|ortho|MI:0462(bind)|biogrid|MI:1014(string)|MI:0469(intact)	-	0.96	taxid:4932(Saccharomyces cerevisiae (Baker's yeast))	ARPC1B	ARPC2
entrez gene:10093	entrez gene:10096	uniprotkb:ARPC4_HUMAN	uniprotkb:ARP3_HUMAN	-	-	MI:0492(in vitro)|MI:0493(in vivo)|MI:0025(copurification)|MI:0004(affinity chromatography technology)	Gournier H (2001)|Robinson RC (2001)|Kristensen AR (2012)|Havugimana PC (2012)|Wan C (2015)|Huttlin EL (2017)	pubmed:11741539|pubmed:11721045|pubmed:22863883|pubmed:22939629|pubmed:26344197|pubmed:28514442	taxid:9606(Homo sapiens)	taxid:9606(Homo sapiens)	-	MI:0468(hprd)|biogrid|i2d	-	0.91	taxid:4932(Saccharomyces cerevisiae (Baker's yeast))|taxid:6239(Caenorhabditis elegans)	ARPC4	ACTR3
entrez gene:3320	entrez gene:3320	uniprotkb:HS90A_HUMAN	uniprotkb:HS90A_HUMAN	-	-	MI:0492(in vitro)|MI:0493(in vivo)|MI:0018(two hybrid)|MI:0030(cross-linking study)|MI:0276(blue native page)|MI:0007(anti tag coimmunoprecipitation)|MI:0004(affinity chromatography technology)|MI:0096(pull down)|MI:0071(molecular sieving)	Panaretou B (2002)|Fujita N (2002)|Huang T (2002)|Angeletti PC (2002)|Nemoto T (1995)|Stelzl U (2005)|Minami Y (1994)|Skarra DV (2011)|Brychzy A (2003)|Taipale M (2014)|Lepvrier E (2015)|Park SJ (2011)	pubmed:12504007|pubmed:11779851|pubmed:12167617|pubmed:12482202|pubmed:7588731|pubmed:16169070|pubmed:8289821|pubmed:21360678|pubmed:12853476|pubmed:25036637|pubmed:26151834|pubmed:21460846	taxid:9606(Homo sapiens)	taxid:9606(Homo sapiens)	-	MI:0468(hprd)|biogrid|MI:0469(intact)|MI:0471(mint)|MI:0465(dip)|homomint|i2d|ortho|stelzl05	-	0.99	taxid:6239(Caenorhabditis elegans)|taxid:4932(Saccharomyces cerevisiae (Baker's yeast))	HSP90AA1	HSP90AA1
entrez gene:207	entrez gene:3320	uniprotkb:AKT1_HUMAN	uniprotkb:HS90A_HUMAN	-	-	MI:0493(in vivo)|Affinity Capture-Western|MI:0004(affinity chromatography technology)|MI:0096(pull down)|MI:0428(imaging technique)	Sato S (2000)|Kim Y (2009)|Haendeler J (2003)|Kawauchi K (2005)|Rual JF (2005)|Su CH (2011)|Basso AD (2002)|Klein JB (2005)|Sun L (2012)|Guo XB (2017)|Deng X (2017)	pubmed:10995457|pubmed:19356729|pubmed:12586360|pubmed:15843522|pubmed:16189514|pubmed:21767636|pubmed:12176997|pubmed:16027165|pubmed:22504172|pubmed:29139175|pubmed:29311840	taxid:9606(Homo sapiens)	taxid:9606(Homo sapiens)	-	MI:0468(hprd)|biogrid|homomint|rual05|MI:1014(string)	-	0.94	taxid:10090(Mus musculus (Mouse))	AKT1	HSP90AA1
entrez gene:7157	entrez gene:3320	uniprotkb:P53_HUMAN	uniprotkb:HS90A_HUMAN	-	-	MI:0493(in vivo)|Affinity Capture-Western|MI:0004(affinity chromatography technology)|MI:0415(enzymatic study)|MI:0096(pull down)|MI:0077(nuclear magnetic resonance)	Peng Y (2001)|Wang C (2002)|Akakura S (2001)|Rual JF (2005)|Lim J (2006)|Nagata Y (1999)|Wang J (2011)|Burch L (2004)|Taipale M (2012)|Fogeron ML (0)|Walerych D (2004)|Park SJ (2011)	pubmed:11507088|pubmed:12427754|pubmed:11297531|pubmed:16189514|pubmed:16713569|pubmed:10557093|pubmed:21268072|pubmed:15001357|pubmed:22939624|pubmed:23443559|pubmed:15358769|pubmed:21460846	taxid:9606(Homo sapiens)	taxid:9606(Homo sapiens)	-	MI:0468(hprd)|biogrid|i2d|rual05|lim06|biocarta|MI:1014(string)|MI:0469(intact)	-	0.9		TP53	HSP90AA1
entrez gene:5591	entrez gene:3320	uniprotkb:PRKDC_HUMAN	uniprotkb:HS90A_HUMAN	-	-	MI:0492(in vitro)|MI:0004(affinity chromatography technology)	Lees-Miller SP (1989)|Falsone SF (2005)	pubmed:2507541|pubmed:16263121	taxid:9606(Homo sapiens)	taxid:9606(Homo sapiens)	-	MI:0468(hprd)|i2d|biogrid|MI:1014(string)	-	0.75		PRKDC	HSP90AA1
entrez gene:3091	entrez gene:3320	uniprotkb:HIF1A_HUMAN	uniprotkb:HS90A_HUMAN	-	-	MI:0492(in vitro)|MI:0493(in vivo)|Reconstituted Complex|MI:0107(surface plasmon resonance)|MI:0004(affinity chromatography technology)|MI:0096(pull down)|MI:0018(two hybrid)	Ueda K (2008)|Rual JF (2005)|Hogenesch JB (1997)|Qian DZ (2006)|Kong X (2006)|Kubo T (2004)|Zhou J (2004)|Choi YK (2010)|Fu B (2007)|Liu YV (2007)|Lee JM (2011)|Trisciuoglio D (2010)|Katschinski DM (0)|Sun H (2013)|Kawanami D (2009)|Prince TL (2015)|Lee SH (2015)|Zhou Z (2014)|Isaacs JS (2004)|Kim JH (2014)	pubmed:18538669|pubmed:16189514|pubmed:9079689|pubmed:16951198|pubmed:16507982|pubmed:15147973|pubmed:14726529|pubmed:20724477|pubmed:17237281|pubmed:17244529|pubmed:21413014|pubmed:20668552|pubmed:15319539|pubmed:23722539|pubmed:19491109|pubmed:26517842|pubmed:25204544|pubmed:24648344|pubmed:14764593|pubmed:24844779	taxid:9606(Homo sapiens)	taxid:9606(Homo sapiens)	-	MI:0468(hprd)|biogrid|MI:0471(mint)|i2d|rual05|mips|MI:0469(intact)|biocarta|MI:1014(string)	-	0.9		HIF1A	HSP90AA1
entrez gene:2768	entrez gene:3320	uniprotkb:GNA12_HUMAN	uniprotkb:HS90A_HUMAN	-	-	MI:0492(in vitro)|MI:0493(in vivo)|MI:0018(two hybrid)|Affinity Capture-Western|MI:0004(affinity chromatography technology)	Waheed AA (2002)|Vaiskunaite R (2001)|Rual JF (2005)	pubmed:12117999|pubmed:11598136|pubmed:16189514	taxid:9606(Homo sapiens)	taxid:9606(Homo sapiens)	-	MI:0468(hprd)|biogrid|i2d|rual05|MI:1014(string)	-	0.88		GNA12	HSP90AA1
entrez gene:10963	entrez gene:3320	uniprotkb:STIP1_HUMAN	uniprotkb:HS90A_HUMAN	-	-	MI:0492(in vitro)|MI:0493(in vivo)|Reconstituted Complex|Affinity Capture-Western|MI:0004(affinity chromatography technology)|MI:0007(anti tag coimmunoprecipitation)|MI:0096(pull down)|MI:0030(cross-linking study)|MI:0071(molecular sieving)	Scheufler C (2000)|Johnson BD (1998)|Mollapour M (2010)|Li J (2010)|Tsutsumi S (2012)|Kundrat L (2010)|Skarra DV (2011)|Sarkar S (2012)|Gano JJ (2009)|Brinker A (2002)|Horibe T (2011)|Taipale M (2014)|Mollapour M (2014)|Graumann K (2000)|Kirschke E (2014)|Hein MY (2015)|Chadli A (2009)|Woodford MR (2016)|Woodford MR (2016)|Chadli A (2008)|Scholz GM (2001)|Huttlin EL (2017)|Sun L (2012)	pubmed:10786835|pubmed:9452498|pubmed:20159553|pubmed:21170051|pubmed:22315411|pubmed:20704274|pubmed:21360678|pubmed:22729780|pubmed:19875381|pubmed:11877417|pubmed:21235734|pubmed:25036637|pubmed:24462205|pubmed:10642522|pubmed:24949977|pubmed:26496610|pubmed:19996313|pubmed:27353360|pubmed:26804907|pubmed:18285346|pubmed:11413142|pubmed:28514442|pubmed:22504172	taxid:9606(Homo sapiens)	taxid:9606(Homo sapiens)	-	MI:0468(hprd)|biogrid|homomint|i2d|ortho|MI:0469(intact)	-	0.99	taxid:7227(Drosophila melanogaster (Fruit fly))|taxid:4932(Saccharomyces cerevisiae (Baker's yeast))	STIP1	HSP90AA1
entrez gene:3312	entrez gene:3320	uniprotkb:HSP7C_HUMAN	uniprotkb:HS90A_HUMAN	-	-	MI:0493(in vivo)|Affinity Capture-Western|MI:0004(affinity chromatography technology)|MI:0676(tandem affinity purification)|MI:0007(anti tag coimmunoprecipitation)|MI:0096(pull down)	Polanowska-Grabowska R (1997)|Rual JF (2005)|Gano JJ (2009)|Giommarelli C (2009)|Skarra DV (2011)|Wan C (2015)|Seo JH (2016)|Sun L (2012)	pubmed:9269769|pubmed:16189514|pubmed:19875381|pubmed:20039095|pubmed:21360678|pubmed:26344197|pubmed:27708256|pubmed:22504172	taxid:9606(Homo sapiens)	taxid:9606(Homo sapiens)	-	MI:0468(hprd)|biogrid|i2d|rual05|MI:0469(intact)	-	0.89		HSPA8	HSP90AA1
entrez gene:7416	entrez gene:3098	uniprotkb:VDAC1_HUMAN	uniprotkb:HXK1_HUMAN	-	-	MI:0493(in vivo)|MI:0030(cross-linking study)|MI:0004(affinity chromatography technology)	Andreoni F (2000)|Rual JF (2005)|Lau E (2012)	pubmed:10978502|pubmed:16189514|pubmed:22304920	taxid:9606(Homo sapiens)	taxid:9606(Homo sapiens)	-	MI:0468(hprd)|i2d|rual05|MI:0469(intact)|biogrid	-	0.84		VDAC1	HK1
entrez gene:27183	entrez gene:27183	uniprotkb:VPS4A_HUMAN	uniprotkb:VPS4A_HUMAN	-	-	MI:0018(two hybrid)	Tsang HT (2006)	pubmed:16730941	taxid:9606(Homo sapiens)	taxid:9606(Homo sapiens)	-	MI:0468(hprd)|homomint|biogrid|MI:0469(intact)	-	0.7	taxid:4932(Saccharomyces cerevisiae (Baker's yeast))	VPS4A	VPS4A
entrez gene:10971	entrez gene:10971	uniprotkb:1433T_HUMAN	uniprotkb:1433T_HUMAN	-	-	MI:0492(in vitro)|MI:0493(in vivo)|MI:0114(x-ray crystallography)|MI:0069(mass spectrometry studies of complexes)	Liu YC (1996)|Yang X (2006)	pubmed:8663231|pubmed:17085597	taxid:9606(Homo sapiens)	taxid:9606(Homo sapiens)	-	MI:0468(hprd)|i2d|MI:0469(intact)	-	0.87		YWHAQ	YWHAQ
entrez gene:581	entrez gene:10971	uniprotkb:BAX_HUMAN	uniprotkb:1433T_HUMAN	-	-	MI:0492(in vitro)|MI:0493(in vivo)|Affinity Capture-Western|Reconstituted Complex|MI:0004(affinity chromatography technology)|MI:0096(pull down)	Nomura M (2002)|Lim J (2006)	pubmed:12426317|pubmed:16713569	taxid:9606(Homo sapiens)	taxid:9606(Homo sapiens)	-	MI:0468(hprd)|biogrid|i2d|lim06|MI:1014(string)	-	0.88		BAX	YWHAQ
entrez gene:4773	entrez gene:10971	uniprotkb:NFAC2_HUMAN	uniprotkb:1433T_HUMAN	-	-	MI:0492(in vitro)|MI:0004(affinity chromatography technology)	Chow CW (2000)|Lim J (2006)|Gabriel CH (2016)	pubmed:10611249|pubmed:16713569|pubmed:27637333	taxid:9606(Homo sapiens)	taxid:9606(Homo sapiens)	-	MI:0468(hprd)|i2d|lim06|biogrid	-	0.76		NFATC2	YWHAQ
entrez gene:1452	entrez gene:10971	uniprotkb:KC1A_HUMAN	uniprotkb:1433T_HUMAN	-	-	MI:0492(in vitro)|MI:0004(affinity chromatography technology)	Dubois T (1997)|Varjosalo M (2013)|Rosenbluh J (2016)	pubmed:9360956|pubmed:23455922|pubmed:27684187	taxid:9606(Homo sapiens)	taxid:9606(Homo sapiens)	-	MI:0468(hprd)|i2d|biogrid|MI:1014(string)	-	0.76		CSNK1A1	YWHAQ
entrez gene:3312	entrez gene:10971	uniprotkb:HSP7C_HUMAN	uniprotkb:1433T_HUMAN	-	-	MI:0493(in vivo)|MI:0019(coimmunoprecipitation)|MI:0004(affinity chromatography technology)	Jin J (2004)|Rosenbluh J (2016)	pubmed:15324660|pubmed:27684187	taxid:9606(Homo sapiens)	taxid:9606(Homo sapiens)	-	MI:0468(hprd)|MI:0471(mint)|i2d|biogrid|MI:0469(intact)|MI:1014(string)	-	0.83		HSPA8	YWHAQ
entrez gene:3939	entrez gene:3939	uniprotkb:LDHA_HUMAN	uniprotkb:LDHA_HUMAN	-	-	MI:0492(in vitro)|MI:0018(two hybrid)	Read JA (2001)|Wang J (2011)	pubmed:11276087|pubmed:21988832	taxid:9606(Homo sapiens)	taxid:9606(Homo sapiens)	-	MI:0468(hprd)|i2d|MI:0469(intact)|biogrid	-	0.75		LDHA	LDHA
entrez gene:7112	entrez gene:4001	uniprotkb:LAP2A_HUMAN	uniprotkb:LMNB1_HUMAN	-	-	MI:0492(in vitro)|MI:0018(two hybrid)|Reconstituted Complex|MI:0096(pull down)|MI:0004(affinity chromatography technology)	Furukawa K (1998)|Foisner R (1993)|Lim J (2006)|Hein MY (2015)	pubmed:9490046|pubmed:8324822|pubmed:16713569|pubmed:26496610	taxid:9606(Homo sapiens)	taxid:9606(Homo sapiens)	-	MI:0468(hprd)|biogrid|i2d|lim06	-	0.89		TMPO	LMNB1
entrez gene:26092	entrez gene:4001	uniprotkb:TOIP1_HUMAN	uniprotkb:LMNB1_HUMAN	-	-	MI:0493(in vivo)	Maison C (1997)	pubmed:9305626	taxid:9606(Homo sapiens)	taxid:9606(Homo sapiens)	-	MI:0468(hprd)|i2d	-	0.52		TOR1AIP1	LMNB1
entrez gene:84823	entrez gene:84823	uniprotkb:LMNB2_HUMAN	uniprotkb:LMNB2_HUMAN	-	-	MI:0492(in vitro)	de Stanchina E (2000)	pubmed:10835276	taxid:9606(Homo sapiens)	taxid:9606(Homo sapiens)	-	MI:0468(hprd)|i2d	-	0.52		LMNB2	LMNB2
entrez gene:1020	entrez gene:351	uniprotkb:CDK5_HUMAN	uniprotkb:A4_HUMAN	-	-	MI:0492(in vitro)|MI:0493(in vivo)|MI:0096(pull down)	Aplin AE (1996)|Iijima K (2000)|Taru H (2004)|Ol??h J (2011)	pubmed:8764598|pubmed:10936190|pubmed:15178331|pubmed:21832049	taxid:9606(Homo sapiens)	taxid:9606(Homo sapiens)	-	MI:0468(hprd)|i2d|biogrid	-	0.73		CDK5	APP
entrez gene:5511	entrez gene:5499	uniprotkb:PP1R8_HUMAN	uniprotkb:PP1A_HUMAN	-	-	Reconstituted Complex|MI:0018(two hybrid)|MI:0007(anti tag coimmunoprecipitation)|MI:0004(affinity chromatography technology)|MI:0096(pull down)|MI:0226(ion exchange chromatography)|MI:0114(x-ray crystallography)|MI:0065(isothermal titration calorimetry)|MI:0071(molecular sieving)|MI:0077(nuclear magnetic resonance)|MI:0676(tandem affinity purification)|MI:0006(anti bait coimmunoprecipitation)	Jin Q (2003)|Ajuh PM (2000)|Rual JF (2005)|Colland F (2004)|Lee JH (2010)|Van Dessel N (2010)|Tanuma N (2008)|Hegele A (2012)|Havugimana PC (2012)|Huttlin EL (2015)|Wan C (2015)|Boldt K (2016)|Yadav L (2017)|Huttlin EL (2017)|St-Denis N (2016)|O'Connell N (2012)|Chiang DY (2015)	pubmed:12788942|pubmed:10637318|pubmed:16189514|pubmed:15231748|pubmed:20516061|pubmed:20671031|pubmed:18842582|pubmed:22365833|pubmed:22939629|pubmed:26186194|pubmed:26344197|pubmed:27173435|pubmed:28330616|pubmed:28514442|pubmed:27880917|pubmed:22940584|pubmed:25593058	taxid:9606(Homo sapiens)	taxid:9606(Homo sapiens)	-	MI:0468(hprd)|biogrid|MI:0471(mint)|i2d|ortho|rual05|colland04|MI:0469(intact)	-	0.97	taxid:7227(Drosophila melanogaster (Fruit fly))	PPP1R8	PPP1CA
entrez gene:6622	entrez gene:351	uniprotkb:SYUA_HUMAN	uniprotkb:A4_HUMAN	-	-	MI:0492(in vitro)|Reconstituted Complex|MI:0096(pull down)|MI:0004(affinity chromatography technology)|MI:0428(imaging technique)	Jensen PH (1997)|Tsigelny IF (2008)|Yoshimoto M (1995)|Ol??h J (2011)|Chen TC (2014)	pubmed:9163350|pubmed:18769546|pubmed:7568089|pubmed:21832049|pubmed:25241761	taxid:9606(Homo sapiens)	taxid:9606(Homo sapiens)	-	MI:0468(hprd)|biogrid|i2d|MI:0469(intact)	-	0.89		SNCA	APP
entrez gene:6622	entrez gene:4131	uniprotkb:SYUA_HUMAN	uniprotkb:MAP1B_HUMAN	-	-	MI:0492(in vitro)|MI:0493(in vivo)|Reconstituted Complex|MI:0096(pull down)	Jensen PH (2000)	pubmed:10764738	taxid:9606(Homo sapiens)	taxid:9606(Homo sapiens)	-	MI:0468(hprd)|biogrid|i2d	-	0.76		SNCA	MAP1B
entrez gene:4137	entrez gene:4137	uniprotkb:TAU_HUMAN	uniprotkb:TAU_HUMAN	-	-	MI:0492(in vitro)|MI:0493(in vivo)|MI:0107(surface plasmon resonance)|MI:0096(pull down)|MI:0020(transmission electron microscopy)|MI:0872(atomic force microscopy)|MI:0006(anti bait coimmunoprecipitation)|MI:0416(fluorescence microscopy)|MI:0808(comigration in sds page)|MI:0410(electron tomography)	Barbato C (2003)|Lu PJ (1999)|Guo JP (2006)|Paudel HK (1997)|Wang YP (2007)|Poepsel S (2015)|Falcon B (2018)	pubmed:14697667|pubmed:10391244|pubmed:16446437|pubmed:9353289|pubmed:17535890|pubmed:26436840|pubmed:30158706	taxid:9606(Homo sapiens)	taxid:9606(Homo sapiens)	-	MI:0468(hprd)|MI:0469(intact)|i2d|biogrid	-	0.9		MAPT	MAPT
entrez gene:6622	entrez gene:4137	uniprotkb:SYUA_HUMAN	uniprotkb:TAU_HUMAN	-	-	MI:0492(in vitro)|MI:0493(in vivo)|Reconstituted Complex|MI:0025(copurification)|MI:0096(pull down)|MI:0004(affinity chromatography technology)|MI:0428(imaging technique)	Jensen PH (1999)|Kawakami F (2011)|Qureshi HY (2010)|Esposito A (2007)|Benussi L (2005)	pubmed:10464279|pubmed:21985244|pubmed:21127069|pubmed:17408955|pubmed:15904919	taxid:9606(Homo sapiens)	taxid:9606(Homo sapiens)	-	MI:0468(hprd)|biogrid|i2d|MI:0469(intact)	-	0.89		SNCA	MAPT
entrez gene:2932	entrez gene:4137	uniprotkb:GSK3B_HUMAN	uniprotkb:TAU_HUMAN	-	-	MI:0492(in vitro)|MI:0424(protein kinase assay)|MI:0415(enzymatic study)|MI:0004(affinity chromatography technology)|MI:0096(pull down)|MI:0007(anti tag coimmunoprecipitation)	Hanger DP (1998)|Morishima-Kawashima M (1995)|Lund ET (2001)|Wang JZ (1998)|Goedert M (1997)|Liu F (2006)|Virdee K (2007)|Shimura H (2003)|Schneider A (1999)|Richet E (2012)|Kawakami F (2011)|Zheng-Fischh??fer Q (1998)|Liu F (2002)|Kawakami F (2013)|Sadik G (2008)|Sasaki K (2009)|Watcharasit P (2002)	pubmed:9832145|pubmed:7566346|pubmed:11181841|pubmed:9771888|pubmed:9199504|pubmed:17078951|pubmed:17512525|pubmed:14612456|pubmed:10090741|pubmed:22965877|pubmed:21985244|pubmed:9546672|pubmed:12387894|pubmed:24165324|pubmed:19014373|pubmed:19527721|pubmed:12048243	taxid:9606(Homo sapiens)	taxid:9606(Homo sapiens)	-	MI:0468(hprd)|MI:0471(mint)|i2d|MI:0462(bind)|biogrid|MI:0469(intact)|MI:1014(string)	-	0.89		GSK3B	MAPT
entrez gene:203068	entrez gene:4137	uniprotkb:TBB5_HUMAN	uniprotkb:TAU_HUMAN	-	-	MI:0492(in vitro)	Chau MF (1998)	pubmed:9922135	taxid:9606(Homo sapiens)	taxid:9606(Homo sapiens)	-	MI:0468(hprd)|MI:1014(string)	-	0.52		TUBB	MAPT
entrez gene:7534	entrez gene:4137	uniprotkb:1433Z_HUMAN	uniprotkb:TAU_HUMAN	-	-	MI:0493(in vivo)|Affinity Capture-Western|Reconstituted Complex|MI:0030(cross-linking study)|MI:0071(molecular sieving)|MI:0404(comigration in non denaturing gel electrophoresis)|MI:0004(affinity chromatography technology)|MI:0019(coimmunoprecipitation)|MI:0096(pull down)|MI:0007(anti tag coimmunoprecipitation)|MI:0006(anti bait coimmunoprecipitation)	Hashiguchi M (2000)|Sluchanko NN (2009)|Sluchanko NN (2009)|Li T (2007)|Chun J (2004)	pubmed:10840038|pubmed:19647741|pubmed:19138662|pubmed:17317006|pubmed:15650334	taxid:9606(Homo sapiens)	taxid:9606(Homo sapiens)	-	MI:0468(hprd)|biogrid|MI:0471(mint)|homomint|i2d|MI:0462(bind)|MI:0469(intact)	-	0.97	taxid:9913(Bos taurus (Bovine))	YWHAZ	MAPT
entrez gene:7529	entrez gene:4137	uniprotkb:1433B_HUMAN	uniprotkb:TAU_HUMAN	-	-	MI:0493(in vivo)|Affinity Capture-Western|MI:0004(affinity chromatography technology)|MI:0006(anti bait coimmunoprecipitation)	Hashiguchi M (2000)|Nellist M (2002)|Meier S (0)	pubmed:10840038|pubmed:12176984|pubmed:26402096	taxid:9606(Homo sapiens)	taxid:9606(Homo sapiens)	-	MI:0468(hprd)|biogrid|homomint|i2d|MI:0469(intact)	-	0.97	taxid:9913(Bos taurus (Bovine))|taxid:10090(Mus musculus (Mouse))	YWHAB	MAPT
entrez gene:841	entrez gene:4137	uniprotkb:CASP8_HUMAN	uniprotkb:TAU_HUMAN	-	-	MI:0492(in vitro)|MI:0493(in vivo)	Gamblin TC (2003)	pubmed:12888622	taxid:9606(Homo sapiens)	taxid:9606(Homo sapiens)	-	MI:0468(hprd)|i2d|MI:1014(string)	-	0.55		CASP8	MAPT
entrez gene:4139	entrez gene:4137	uniprotkb:MARK1_HUMAN	uniprotkb:TAU_HUMAN	-	-	MI:0492(in vitro)|MI:0415(enzymatic study)|MI:0055(fluorescent resonance energy transfer)	Wang JZ (1998)|Sengupta A (1998)|Schneider A (1999)|Hanger DP (1998)|Liu F (2002)|Drewes G (1995)|Paudel HK (1997)|Reynolds CH (2000)|Liu F (0)|Yang SD (1994)|Illenberger S (1996)|Gu GJ (2013)	pubmed:9771888|pubmed:9735171|pubmed:10090741|pubmed:9832145|pubmed:12387894|pubmed:7706316|pubmed:8999860|pubmed:10737616|pubmed:12435421|pubmed:7931292|pubmed:8631898|pubmed:23666762	taxid:9606(Homo sapiens)	taxid:9606(Homo sapiens)	-	MI:0468(hprd)|i2d|biogrid|MI:0469(intact)	-	0.8		MARK1	MAPT
entrez gene:841	entrez gene:351	uniprotkb:CASP8_HUMAN	uniprotkb:A4_HUMAN	-	-	MI:0492(in vitro)	Gunyuzlu PL (2000)	pubmed:10911620	taxid:9606(Homo sapiens)	taxid:9606(Homo sapiens)	-	MI:0468(hprd)|i2d	-	0.52		CASP8	APP
entrez gene:5566	entrez gene:4155	uniprotkb:KAPCA_HUMAN	uniprotkb:MBP_HUMAN	-	-	MI:0492(in vitro)	Kishimoto A (1985)	pubmed:2413024	taxid:9606(Homo sapiens)	taxid:9606(Homo sapiens)	-	MI:0468(hprd)|i2d	-	0.52		PRKACA	MBP
entrez gene:6732	entrez gene:4155	uniprotkb:SRPK1_HUMAN	uniprotkb:MBP_HUMAN	-	-	MI:0492(in vitro)	Papoutsopoulou S (1999)	pubmed:10390541	taxid:9606(Homo sapiens)	taxid:9606(Homo sapiens)	-	MI:0468(hprd)|i2d	-	0.52		SRPK1	MBP
entrez gene:4300	entrez gene:4300	uniprotkb:AF9_HUMAN	uniprotkb:AF9_HUMAN	-	-	MI:0492(in vitro)|MI:0493(in vivo)|MI:0018(two hybrid)|MI:0004(affinity chromatography technology)	Srinivasan RS (2003)|Takahashi H (2011)	pubmed:12776190|pubmed:21729782	taxid:9606(Homo sapiens)	taxid:9606(Homo sapiens)	-	MI:0468(hprd)|i2d|biogrid	-	0.84		MLLT3	MLLT3
entrez gene:2932	entrez gene:351	uniprotkb:GSK3B_HUMAN	uniprotkb:A4_HUMAN	-	-	MI:0492(in vitro)|MI:0493(in vivo)|MI:0004(affinity chromatography technology)|MI:0096(pull down)	Aplin AE (1996)|Iijima K (2000)|Taru H (2004)|Zhou F (2012)|Ol??h J (2011)	pubmed:8764598|pubmed:10936190|pubmed:15178331|pubmed:22613765|pubmed:21832049	taxid:9606(Homo sapiens)	taxid:9606(Homo sapiens)	-	MI:0468(hprd)|i2d|biogrid	-	0.82		GSK3B	APP
entrez gene:7157	entrez gene:5499	uniprotkb:P53_HUMAN	uniprotkb:PP1A_HUMAN	-	-	MI:0018(two hybrid)	Rual JF (2005)|Colland F (2004)|Lim J (2006)	pubmed:16189514|pubmed:15231748|pubmed:16713569	taxid:9606(Homo sapiens)	taxid:9606(Homo sapiens)	-	MI:0468(hprd)|MI:0471(mint)|i2d|rual05|colland04|lim06|MI:0469(intact)|biogrid|MI:1014(string)	-	0.74		TP53	PPP1CA
entrez gene:1453	entrez gene:6622	uniprotkb:KC1D_HUMAN	uniprotkb:SYUA_HUMAN	-	-	MI:0492(in vitro)|MI:0493(in vivo)|MI:0415(enzymatic study)|MI:0428(imaging technique)	Okochi M (2000)|Pronin AN (2000)|Yin H (2006)|Chen TC (2014)	pubmed:10617630|pubmed:10852916|pubmed:16618118|pubmed:25241761	taxid:9606(Homo sapiens)	taxid:9606(Homo sapiens)	-	MI:0468(hprd)|biogrid|MI:0469(intact)	-	0.71		CSNK1D	SNCA
entrez gene:7529	entrez gene:6622	uniprotkb:1433B_HUMAN	uniprotkb:SYUA_HUMAN	-	-	MI:0493(in vivo)	Ostrerova N (1999)	pubmed:10407019	taxid:9606(Homo sapiens)	taxid:9606(Homo sapiens)	-	MI:0468(hprd)|i2d	-	0.52		YWHAB	SNCA
entrez gene:8878	entrez gene:6622	uniprotkb:SQSTM_HUMAN	uniprotkb:SYUA_HUMAN	-	-	MI:0493(in vivo)|MI:0428(imaging technique)	Kuusisto E (2001)|Schwarz L (2012)	pubmed:11447312|pubmed:22411133	taxid:9606(Homo sapiens)	taxid:9606(Homo sapiens)	-	MI:0468(hprd)|i2d|biogrid	-	0.65		SQSTM1	SNCA
entrez gene:7846	entrez gene:6622	uniprotkb:TBA1A_HUMAN	uniprotkb:SYUA_HUMAN	-	-	MI:0492(in vitro)	Payton JE (2001)	pubmed:11687285	taxid:9606(Homo sapiens)	taxid:9606(Homo sapiens)	-	MI:0468(hprd)	-	0.52		TUBA1A	SNCA
entrez gene:5071	entrez gene:6622	uniprotkb:PRKN2_HUMAN	uniprotkb:SYUA_HUMAN	-	-	MI:0493(in vivo)|Affinity Capture-Western|MI:0004(affinity chromatography technology)	Choi P (2001)|Kawahara K (2008)|Hampe C (2006)|Nemes Z (2009)|Norris KL (2015)	pubmed:11588587|pubmed:18195004|pubmed:16714300|pubmed:19651786|pubmed:25861987	taxid:9606(Homo sapiens)	taxid:9606(Homo sapiens)	-	MI:0468(hprd)|biogrid|i2d	-	0.84		PRKN	SNCA
entrez gene:7531	entrez gene:6622	uniprotkb:1433E_HUMAN	uniprotkb:SYUA_HUMAN	-	-	MI:0493(in vivo)	Ostrerova N (1999)	pubmed:10407019	taxid:9606(Homo sapiens)	taxid:9606(Homo sapiens)	-	MI:0468(hprd)|i2d	-	0.52		YWHAE	SNCA
entrez gene:4869	entrez gene:4691	uniprotkb:NPM_HUMAN	uniprotkb:NUCL_HUMAN	-	-	MI:0492(in vitro)|MI:0493(in vivo)|MI:0018(two hybrid)|Affinity Capture-Western|Reconstituted Complex|MI:0004(affinity chromatography technology)|MI:0096(pull down)	Liu HT (1999)|Li YP (1996)|Rual JF (2005)|Park G (2010)|Okuwaki M (2012)|Yu Y (2006)|Havugimana PC (2012)|Johansson H (2010)|Huttlin EL (2017)	pubmed:10503877|pubmed:8620867|pubmed:16189514|pubmed:20431927|pubmed:22362753|pubmed:16648475|pubmed:22939629|pubmed:21048921|pubmed:28514442	taxid:9606(Homo sapiens)	taxid:9606(Homo sapiens)	-	MI:0468(hprd)|biogrid|i2d|rual05|MI:0469(intact)	-	0.9		NPM1	NCL
entrez gene:5590	entrez gene:4691	uniprotkb:KPCZ_HUMAN	uniprotkb:NUCL_HUMAN	-	-	MI:0492(in vitro)|MI:0493(in vivo)|Biochemical Activity|MI:0415(enzymatic study)	Zhou G (1997)|Rual JF (2005)	pubmed:9388266|pubmed:16189514	taxid:9606(Homo sapiens)	taxid:9606(Homo sapiens)	-	MI:0468(hprd)|biogrid|i2d|rual05	-	0.79		PRKCZ	NCL
entrez gene:7157	entrez gene:4691	uniprotkb:P53_HUMAN	uniprotkb:NUCL_HUMAN	-	-	MI:0492(in vitro)|MI:0493(in vivo)|Affinity Capture-Western|MI:0047(far western blotting)|MI:0004(affinity chromatography technology)|MI:0096(pull down)	Daniely Y (2002)|Rual JF (2005)|Lim J (2006)|Bhatt P (2011)|Lim KH (2015)	pubmed:12138209|pubmed:16189514|pubmed:16713569|pubmed:22103682|pubmed:26238070	taxid:9606(Homo sapiens)	taxid:9606(Homo sapiens)	-	MI:0468(hprd)|biogrid|i2d|rual05|lim06|MI:0471(mint)|MI:0469(intact)	-	0.89		TP53	NCL
entrez gene:5347	entrez gene:4869	uniprotkb:PLK1_HUMAN	uniprotkb:NPM_HUMAN	-	-	MI:0492(in vitro)|MI:0493(in vivo)	Zhang H (2004)	pubmed:15190079	taxid:9606(Homo sapiens)	taxid:9606(Homo sapiens)	-	MI:0468(hprd)|i2d	-	0.55		PLK1	NPM1
entrez gene:7532	entrez gene:498	uniprotkb:1433G_HUMAN	uniprotkb:ATPA_HUMAN	-	-	MI:0493(in vivo)|MI:0019(coimmunoprecipitation)|MI:0004(affinity chromatography technology)	Jin J (2004)	pubmed:15324660	taxid:9606(Homo sapiens)	taxid:9606(Homo sapiens)	-	MI:0468(hprd)|MI:0471(mint)|i2d|biogrid|MI:0469(intact)	-	0.73		YWHAG	ATP5F1A
entrez gene:5590	entrez gene:207	uniprotkb:KPCZ_HUMAN	uniprotkb:AKT1_HUMAN	-	-	MI:0492(in vitro)|MI:0493(in vivo)|Affinity Capture-Western|MI:0006(anti bait coimmunoprecipitation)|MI:0424(protein kinase assay)|MI:0004(affinity chromatography technology)|MI:0415(enzymatic study)	Doornbos RP (1999)|Bourbon NA (2001)|Powell DJ (2003)|Rual JF (2005)|Joshi J (2008)|Wang J (2008)	pubmed:10085094|pubmed:11723139|pubmed:14560023|pubmed:16189514|pubmed:18650932|pubmed:18353613	taxid:9606(Homo sapiens)	taxid:9606(Homo sapiens)	-	MI:0468(hprd)|biogrid|MI:0471(mint)|i2d|rual05|MI:0469(intact)	-	0.9		PRKCZ	AKT1
entrez gene:207	entrez gene:7534	uniprotkb:AKT1_HUMAN	uniprotkb:1433Z_HUMAN	-	-	MI:0492(in vitro)|MI:0493(in vivo)|Affinity Capture-Western|Reconstituted Complex|Biochemical Activity|MI:0415(enzymatic study)|MI:0004(affinity chromatography technology)|MI:0096(pull down)	Powell DW (2002)|Klein JB (2005)	pubmed:11956222|pubmed:16027165	taxid:9606(Homo sapiens)	taxid:9606(Homo sapiens)	-	MI:0468(hprd)|biogrid|MI:0462(bind)	-	0.89		AKT1	YWHAZ
entrez gene:207	entrez gene:6416	uniprotkb:AKT1_HUMAN	uniprotkb:MP2K4_HUMAN	-	-	MI:0492(in vitro)|MI:0493(in vivo)|Affinity Capture-Western|Biochemical Activity|MI:0415(enzymatic study)|MI:0004(affinity chromatography technology)	Park HS (2001)|Song JJ (2005)	pubmed:11707464|pubmed:15998799	taxid:9606(Homo sapiens)	taxid:9606(Homo sapiens)	-	MI:0468(hprd)|biogrid	-	0.87		AKT1	MAP2K4
entrez gene:207	entrez gene:5879	uniprotkb:AKT1_HUMAN	uniprotkb:RAC1_HUMAN	-	-	MI:0492(in vitro)|MI:0493(in vivo)|MI:0415(enzymatic study)	Kwon T (2000)	pubmed:10617634	taxid:9606(Homo sapiens)	taxid:9606(Homo sapiens)	-	MI:0468(hprd)|biogrid	-	0.58		AKT1	RAC1
entrez gene:207	entrez gene:1978	uniprotkb:AKT1_HUMAN	uniprotkb:4EBP1_HUMAN	-	-	MI:0492(in vitro)|MI:0428(imaging technique)	Liu G (2002)|Chen TC (2014)	pubmed:11777913|pubmed:25241761	taxid:9606(Homo sapiens)	taxid:9606(Homo sapiens)	-	MI:0468(hprd)|MI:0469(intact)|biogrid	-	0.65		AKT1	EIF4EBP1
entrez gene:3326	entrez gene:207	uniprotkb:HS90B_HUMAN	uniprotkb:AKT1_HUMAN	-	-	MI:0493(in vivo)|Affinity Capture-Western|MI:0004(affinity chromatography technology)	Sato S (2000)	pubmed:10995457	taxid:9606(Homo sapiens)	taxid:9606(Homo sapiens)	-	MI:0468(hprd)|biogrid	-	0.73		HSP90AB1	AKT1
entrez gene:207	entrez gene:79026	uniprotkb:AKT1_HUMAN	uniprotkb:AHNK_HUMAN	-	-	MI:0492(in vitro)	Sussman J (2001)	pubmed:11535620	taxid:9606(Homo sapiens)	taxid:9606(Homo sapiens)	-	MI:0468(hprd)	-	0.52		AKT1	AHNAK
entrez gene:9861	entrez gene:5708	uniprotkb:PSMD6_HUMAN	uniprotkb:PSMD2_HUMAN	-	-	Affinity Capture-MS|MI:0006(anti bait coimmunoprecipitation)|MI:0004(affinity chromatography technology)|MI:0096(pull down)	Ewing RM (2007)|Kristensen AR (2012)|Havugimana PC (2012)|Wan C (2015)|Wang X (2017)	pubmed:17353931|pubmed:22863883|pubmed:22939629|pubmed:26344197|pubmed:28292943	taxid:9606(Homo sapiens)	taxid:9606(Homo sapiens)	-	biogrid|MI:0469(intact)|i2d|ortho	-	0.95	taxid:4932(Saccharomyces cerevisiae (Baker's yeast))	PSMD6	PSMD2
entrez gene:1917	entrez gene:1936	uniprotkb:EF1A2_HUMAN	uniprotkb:EF1D_HUMAN	-	-	Affinity Capture-MS|MI:0006(anti bait coimmunoprecipitation)|MI:0004(affinity chromatography technology)	Ewing RM (2007)|Huttlin EL (2017)	pubmed:17353931|pubmed:28514442	taxid:9606(Homo sapiens)	taxid:9606(Homo sapiens)	-	biogrid|MI:0469(intact)|i2d|ortho	-	0.93	taxid:4932(Saccharomyces cerevisiae (Baker's yeast))	EEF1A2	EEF1D
entrez gene:9861	entrez gene:5717	uniprotkb:PSMD6_HUMAN	uniprotkb:PSD11_HUMAN	-	-	Affinity Capture-MS|MI:0006(anti bait coimmunoprecipitation)|MI:0004(affinity chromatography technology)|MI:0096(pull down)	Ewing RM (2007)|Kristensen AR (2012)|Havugimana PC (2012)|Wan C (2015)|Wang X (2017)	pubmed:17353931|pubmed:22863883|pubmed:22939629|pubmed:26344197|pubmed:28292943	taxid:9606(Homo sapiens)	taxid:9606(Homo sapiens)	-	biogrid|MI:0469(intact)|i2d|ortho	-	0.95	taxid:4932(Saccharomyces cerevisiae (Baker's yeast))	PSMD6	PSMD11
entrez gene:8428	entrez gene:5518	uniprotkb:STK24_HUMAN	uniprotkb:2AAA_HUMAN	-	-	Affinity Capture-MS|MI:0007(anti tag coimmunoprecipitation)|MI:0004(affinity chromatography technology)|MI:0006(anti bait coimmunoprecipitation)|MI:0676(tandem affinity purification)	Ewing RM (2007)|Goudreault M (2008)|Varjosalo M (2013)	pubmed:17353931|pubmed:18782753|pubmed:23455922	taxid:9606(Homo sapiens)	taxid:9606(Homo sapiens)	-	biogrid|MI:0469(intact)	-	0.89		STK24	PPP2R1A
entrez gene:10971	entrez gene:23164	uniprotkb:1433T_HUMAN	uniprotkb:MPRIP_HUMAN	-	-	Affinity Capture-MS|MI:0006(anti bait coimmunoprecipitation)|MI:0019(coimmunoprecipitation)|MI:0004(affinity chromatography technology)|MI:0018(two hybrid)|MI:0096(pull down)	Ewing RM (2007)|Jin J (2004)|Meek SE (2004)|Wang J (2011)	pubmed:17353931|pubmed:15324660|pubmed:15161933|pubmed:21988832	taxid:9606(Homo sapiens)	taxid:9606(Homo sapiens)	-	biogrid|MI:0469(intact)|MI:0471(mint)|i2d	-	0.9		YWHAQ	MPRIP
entrez gene:8428	entrez gene:10494	uniprotkb:STK24_HUMAN	uniprotkb:STK25_HUMAN	-	-	Affinity Capture-MS|MI:0007(anti tag coimmunoprecipitation)|MI:0004(affinity chromatography technology)|MI:0006(anti bait coimmunoprecipitation)|MI:0676(tandem affinity purification)	Ewing RM (2007)|Goudreault M (2008)|Varjosalo M (2013)|Huttlin EL (2015)|Huttlin EL (2017)	pubmed:17353931|pubmed:18782753|pubmed:23455922|pubmed:26186194|pubmed:28514442	taxid:9606(Homo sapiens)	taxid:9606(Homo sapiens)	-	biogrid|MI:0469(intact)	-	0.9		STK24	STK25
entrez gene:10890	entrez gene:4218	uniprotkb:RAB10_HUMAN	uniprotkb:RAB8A_HUMAN	-	-	Affinity Capture-MS|MI:0006(anti bait coimmunoprecipitation)|MI:0004(affinity chromatography technology)	Ewing RM (2007)|Wan C (2015)	pubmed:17353931|pubmed:26344197	taxid:9606(Homo sapiens)	taxid:9606(Homo sapiens)	-	biogrid|MI:0469(intact)|i2d	-	0.86		RAB10	RAB8A
entrez gene:9861	entrez gene:5706	uniprotkb:PSMD6_HUMAN	uniprotkb:PRS10_HUMAN	-	-	Affinity Capture-MS|MI:0006(anti bait coimmunoprecipitation)|MI:0004(affinity chromatography technology)	Ewing RM (2007)|Lee SH (2012)|Havugimana PC (2012)|Wan C (2015)	pubmed:17353931|pubmed:22275368|pubmed:22939629|pubmed:26344197	taxid:9606(Homo sapiens)	taxid:9606(Homo sapiens)	-	biogrid|MI:0469(intact)|i2d|ortho	-	0.94	taxid:4932(Saccharomyces cerevisiae (Baker's yeast))	PSMD6	PSMC6
entrez gene:10856	entrez gene:6205	uniprotkb:RUVB2_HUMAN	uniprotkb:RS11_HUMAN	-	-	Affinity Capture-MS|MI:0006(anti bait coimmunoprecipitation)|MI:0004(affinity chromatography technology)	Ewing RM (2007)	pubmed:17353931	taxid:9606(Homo sapiens)	taxid:9606(Homo sapiens)	-	biogrid|MI:0469(intact)|i2d	-	0.76		RUVBL2	RPS11
entrez gene:7534	entrez gene:26064	uniprotkb:1433Z_HUMAN	uniprotkb:RAI14_HUMAN	-	-	Affinity Capture-MS|MI:0006(anti bait coimmunoprecipitation)|MI:0059(gst pull down)|MI:0004(affinity chromatography technology)|MI:0096(pull down)	Ewing RM (2007)|Meek SE (2004)	pubmed:17353931|pubmed:15161933	taxid:9606(Homo sapiens)	taxid:9606(Homo sapiens)	-	biogrid|MI:0469(intact)|MI:0471(mint)|i2d	-	0.88		YWHAZ	RAI14
entrez gene:8767	entrez gene:6208	uniprotkb:RIPK2_HUMAN	uniprotkb:RS14_HUMAN	-	-	Affinity Capture-MS|MI:0006(anti bait coimmunoprecipitation)|MI:0004(affinity chromatography technology)	Ewing RM (2007)	pubmed:17353931	taxid:9606(Homo sapiens)	taxid:9606(Homo sapiens)	-	biogrid|MI:0469(intact)|i2d	-	0.76		RIPK2	RPS14
entrez gene:10971	entrez gene:56924	uniprotkb:1433T_HUMAN	uniprotkb:PAK6_HUMAN	-	-	Affinity Capture-MS|MI:0006(anti bait coimmunoprecipitation)|MI:0004(affinity chromatography technology)	Ewing RM (2007)	pubmed:17353931	taxid:9606(Homo sapiens)	taxid:9606(Homo sapiens)	-	biogrid|MI:0469(intact)|i2d	-	0.76		YWHAQ	PAK6
entrez gene:8428	entrez gene:1655	uniprotkb:STK24_HUMAN	uniprotkb:DDX5_HUMAN	-	-	Affinity Capture-MS|MI:0004(affinity chromatography technology)|MI:0006(anti bait coimmunoprecipitation)	Ewing RM (2007)	pubmed:17353931	taxid:9606(Homo sapiens)	taxid:9606(Homo sapiens)	-	biogrid|MI:0469(intact)	-	0.76		STK24	DDX5
entrez gene:10971	entrez gene:6144	uniprotkb:1433T_HUMAN	uniprotkb:RL21_HUMAN	-	-	Affinity Capture-MS|MI:0004(affinity chromatography technology)	Ewing RM (2007)	pubmed:17353931	taxid:9606(Homo sapiens)	taxid:9606(Homo sapiens)	-	biogrid	-	0.72		YWHAQ	RPL21
entrez gene:2932	entrez gene:23451	uniprotkb:GSK3B_HUMAN	uniprotkb:SF3B1_HUMAN	-	-	Affinity Capture-MS|MI:0006(anti bait coimmunoprecipitation)|MI:0004(affinity chromatography technology)	Ewing RM (2007)	pubmed:17353931	taxid:9606(Homo sapiens)	taxid:9606(Homo sapiens)	-	biogrid|MI:0469(intact)|i2d	-	0.76		GSK3B	SF3B1
entrez gene:7534	entrez gene:23451	uniprotkb:1433Z_HUMAN	uniprotkb:SF3B1_HUMAN	-	-	Affinity Capture-MS|MI:0006(anti bait coimmunoprecipitation)|MI:0004(affinity chromatography technology)	Ewing RM (2007)	pubmed:17353931	taxid:9606(Homo sapiens)	taxid:9606(Homo sapiens)	-	biogrid|MI:0469(intact)|i2d	-	0.76		YWHAZ	SF3B1
entrez gene:387	entrez gene:8772	uniprotkb:RHOA_HUMAN	uniprotkb:FADD_HUMAN	-	-	MI:0025(copurification)|MI:0428(imaging technique)	Gajate C (2005)|Chen TC (2014)	pubmed:15659383|pubmed:25241761	taxid:9606(Homo sapiens)	taxid:9606(Homo sapiens)	-	biogrid|MI:0469(intact)	-	0.68		RHOA	FADD
entrez gene:4478	entrez gene:8772	uniprotkb:MOES_HUMAN	uniprotkb:FADD_HUMAN	-	-	MI:0025(copurification)	Gajate C (2005)	pubmed:15659383	taxid:9606(Homo sapiens)	taxid:9606(Homo sapiens)	-	biogrid	-	0.55		MSN	FADD
entrez gene:387	entrez gene:4478	uniprotkb:RHOA_HUMAN	uniprotkb:MOES_HUMAN	-	-	MI:0025(copurification)	Gajate C (2005)	pubmed:15659383	taxid:9606(Homo sapiens)	taxid:9606(Homo sapiens)	-	biogrid	-	0.55		RHOA	MSN
entrez gene:4478	entrez gene:841	uniprotkb:MOES_HUMAN	uniprotkb:CASP8_HUMAN	-	-	MI:0025(copurification)	Gajate C (2005)	pubmed:15659383	taxid:9606(Homo sapiens)	taxid:9606(Homo sapiens)	-	biogrid	-	0.55		MSN	CASP8
entrez gene:387	entrez gene:841	uniprotkb:RHOA_HUMAN	uniprotkb:CASP8_HUMAN	-	-	MI:0025(copurification)	Gajate C (2005)	pubmed:15659383	taxid:9606(Homo sapiens)	taxid:9606(Homo sapiens)	-	biogrid	-	0.55		RHOA	CASP8
entrez gene:2810	entrez gene:3983	uniprotkb:1433S_HUMAN	uniprotkb:ABLM1_HUMAN	-	-	Affinity Capture-MS|MI:0676(tandem affinity purification)|MI:0004(affinity chromatography technology)	Benzinger A (2005)	pubmed:15778465	taxid:9606(Homo sapiens)	taxid:9606(Homo sapiens)	-	biogrid|MI:0471(mint)|MI:0469(intact)	-	0.76		SFN	ABLIM1
entrez gene:2810	entrez gene:83737	uniprotkb:1433S_HUMAN	uniprotkb:ITCH_HUMAN	-	-	Affinity Capture-MS|MI:0676(tandem affinity purification)|MI:0004(affinity chromatography technology)	Benzinger A (2005)	pubmed:15778465	taxid:9606(Homo sapiens)	taxid:9606(Homo sapiens)	-	biogrid|MI:0471(mint)|MI:0469(intact)	-	0.76		SFN	ITCH
entrez gene:2810	entrez gene:64837	uniprotkb:1433S_HUMAN	uniprotkb:KLC2_HUMAN	-	-	Affinity Capture-MS|MI:0676(tandem affinity purification)|MI:0004(affinity chromatography technology)	Benzinger A (2005)	pubmed:15778465	taxid:9606(Homo sapiens)	taxid:9606(Homo sapiens)	-	biogrid|MI:0471(mint)|MI:0469(intact)	-	0.76		SFN	KLC2
entrez gene:2810	entrez gene:4139	uniprotkb:1433S_HUMAN	uniprotkb:MARK1_HUMAN	-	-	Affinity Capture-MS|MI:0676(tandem affinity purification)|MI:0004(affinity chromatography technology)	Benzinger A (2005)	pubmed:15778465	taxid:9606(Homo sapiens)	taxid:9606(Homo sapiens)	-	biogrid|MI:0471(mint)|MI:0469(intact)	-	0.76		SFN	MARK1
entrez gene:2810	entrez gene:23164	uniprotkb:1433S_HUMAN	uniprotkb:MPRIP_HUMAN	-	-	Affinity Capture-MS|MI:0676(tandem affinity purification)|MI:0004(affinity chromatography technology)	Benzinger A (2005)	pubmed:15778465	taxid:9606(Homo sapiens)	taxid:9606(Homo sapiens)	-	biogrid|MI:0471(mint)|MI:0469(intact)	-	0.76		SFN	MPRIP
entrez gene:7157	entrez gene:2810	uniprotkb:P53_HUMAN	uniprotkb:1433S_HUMAN	-	-	Affinity Capture-Western|MI:0004(affinity chromatography technology)|MI:0114(x-ray crystallography)|MI:0065(isothermal titration calorimetry)|MI:0096(pull down)|MI:0006(anti bait coimmunoprecipitation)	Tian H (2002)|Yang HY (2007)|Schumacher B (2010)|Yang HY (2003)|Choi HH (2011)	pubmed:11896572|pubmed:17546054|pubmed:20206173|pubmed:14517281|pubmed:21625211	taxid:9606(Homo sapiens)	taxid:9606(Homo sapiens)	-	biogrid|MI:0471(mint)|MI:0469(intact)	-	0.9		TP53	SFN
entrez gene:9212	entrez gene:9212	uniprotkb:AURKB_HUMAN	uniprotkb:AURKB_HUMAN	-	-	Affinity Capture-Western|MI:0004(affinity chromatography technology)|MI:0415(enzymatic study)	Gassmann R (2004)|Ferrand A (2009)|Wang F (2011)|Chan YW (2012)	pubmed:15249581|pubmed:18710370|pubmed:21658950|pubmed:22371557	taxid:9606(Homo sapiens)	taxid:9606(Homo sapiens)	-	biogrid	-	0.84		AURKB	AURKB
entrez gene:57122	entrez gene:23279	uniprotkb:NU107_HUMAN	uniprotkb:NU160_HUMAN	-	-	Affinity Capture-Western|MI:0019(coimmunoprecipitation)|MI:0004(affinity chromatography technology)|MI:0071(molecular sieving)|MI:0007(anti tag coimmunoprecipitation)	Lo??odice I (2004)|Belgareh N (2001)|Franz C (2007)|Kaur S (2010)|Glavy JS (2007)|Hein MY (2015)|Kim DI (2014)	pubmed:15146057|pubmed:11564755|pubmed:17235358|pubmed:20676042|pubmed:17360435|pubmed:26496610|pubmed:24927568	taxid:9606(Homo sapiens)	taxid:9606(Homo sapiens)	-	biogrid|MI:0469(intact)|i2d|MI:0471(mint)	-	0.89		NUP107	NUP160
entrez gene:6135	entrez gene:7157	uniprotkb:RL11_HUMAN	uniprotkb:P53_HUMAN	-	-	Affinity Capture-Western|MI:0004(affinity chromatography technology)	Zhang Y (2003)|Dai MS (2004)|Bursa?? S (2012)|Fogeron ML (0)	pubmed:14612427|pubmed:15308643|pubmed:23169665|pubmed:23443559	taxid:9606(Homo sapiens)	taxid:9606(Homo sapiens)	-	biogrid	-	0.83		RPL11	TP53
entrez gene:9112	entrez gene:9112	uniprotkb:MTA1_HUMAN	uniprotkb:MTA1_HUMAN	-	-	Affinity Capture-MS|MI:0004(affinity chromatography technology)	Yao YL (2003)	pubmed:12920132	taxid:9606(Homo sapiens)	taxid:9606(Homo sapiens)	-	biogrid	-	0.72		MTA1	MTA1
entrez gene:9112	entrez gene:5931	uniprotkb:MTA1_HUMAN	uniprotkb:RBBP7_HUMAN	-	-	Affinity Capture-Western|MI:0004(affinity chromatography technology)|MI:0007(anti tag coimmunoprecipitation)|MI:0676(tandem affinity purification)	Yao YL (2003)|Roche AE (2007)|Huttlin EL (2015)|Si W (2015)|Millard CJ (2016)|Huttlin EL (2017)|Hauri S (2016)	pubmed:12920132|pubmed:18067919|pubmed:26186194|pubmed:26028330|pubmed:27098840|pubmed:28514442|pubmed:27705803	taxid:9606(Homo sapiens)	taxid:9606(Homo sapiens)	-	biogrid|ortho|MI:0469(intact)	-	0.96	taxid:6239(Caenorhabditis elegans)	MTA1	RBBP7
entrez gene:7534	entrez gene:5590	uniprotkb:1433Z_HUMAN	uniprotkb:KPCZ_HUMAN	-	-	Reconstituted Complex|Biochemical Activity|MI:0415(enzymatic study)|MI:0096(pull down)|MI:0004(affinity chromatography technology)	Zemlickova E (2003)|Van Der Hoeven PC (2000)|Hou C (2018)	pubmed:12893243|pubmed:10620507|pubmed:29491746	taxid:9606(Homo sapiens)	taxid:9606(Homo sapiens)	-	biogrid	-	0.89		YWHAZ	PRKCZ
entrez gene:841	entrez gene:8717	uniprotkb:CASP8_HUMAN	uniprotkb:TRADD_HUMAN	-	-	Affinity Capture-Western|MI:0006(anti bait coimmunoprecipitation)|MI:0004(affinity chromatography technology)	Micheau O (2003)|Cho YS (2009)|R??b?? C (2006)|Kolliputi N (2008)	pubmed:12887920|pubmed:19524513|pubmed:17047155|pubmed:18776134	taxid:9606(Homo sapiens)	taxid:9606(Homo sapiens)	-	biogrid|MI:0469(intact)|i2d|biocarta|MI:0470(kegg)|MI:1014(string)	-	0.87		CASP8	TRADD
entrez gene:7175	entrez gene:57122	uniprotkb:TPR_HUMAN	uniprotkb:NU107_HUMAN	-	-	Affinity Capture-Western|MI:0004(affinity chromatography technology)|MI:0007(anti tag coimmunoprecipitation)	Hase ME (2003)|Hein MY (2015)|Wan C (2015)|Kim DI (2014)	pubmed:12802065|pubmed:26496610|pubmed:26344197|pubmed:24927568	taxid:9606(Homo sapiens)	taxid:9606(Homo sapiens)	-	biogrid|MI:0469(intact)	-	0.87		TPR	NUP107
entrez gene:2010	entrez gene:72	uniprotkb:EMD_HUMAN	uniprotkb:ACTH_HUMAN	-	-	Affinity Capture-Western|Reconstituted Complex|MI:0004(affinity chromatography technology)|MI:0096(pull down)	Lattanzi G (2003)	pubmed:12670476	taxid:9606(Homo sapiens)	taxid:9606(Homo sapiens)	-	biogrid	-	0.78		EMD	ACTG2
entrez gene:2010	entrez gene:4001	uniprotkb:EMD_HUMAN	uniprotkb:LMNB1_HUMAN	-	-	Affinity Capture-Western|MI:0004(affinity chromatography technology)	Lattanzi G (2003)|Holaska JM (2007)	pubmed:12670476|pubmed:17620012	taxid:9606(Homo sapiens)	taxid:9606(Homo sapiens)	-	biogrid	-	0.82		EMD	LMNB1
entrez gene:3320	entrez gene:7846	uniprotkb:HS90A_HUMAN	uniprotkb:TBA1A_HUMAN	-	-	Affinity Capture-Western|MI:0004(affinity chromatography technology)|MI:0007(anti tag coimmunoprecipitation)|MI:0096(pull down)	Hu Y (2003)|Skarra DV (2011)|Yu N (2016)	pubmed:12621024|pubmed:21360678|pubmed:27291054	taxid:9606(Homo sapiens)	taxid:9606(Homo sapiens)	-	biogrid|MI:0469(intact)	-	0.88		HSP90AA1	TUBA1A
entrez gene:5499	entrez gene:2932	uniprotkb:PP1A_HUMAN	uniprotkb:GSK3B_HUMAN	-	-	Affinity Capture-Western|MI:0004(affinity chromatography technology)|MI:0676(tandem affinity purification)	Tanji C (2002)|Varjosalo M (2013)|St-Denis N (2016)	pubmed:12147701|pubmed:23455922|pubmed:27880917	taxid:9606(Homo sapiens)	taxid:9606(Homo sapiens)	-	biogrid|MI:0469(intact)	-	0.87		PPP1CA	GSK3B
entrez gene:7083	entrez gene:7280	uniprotkb:KITH_HUMAN	uniprotkb:TBB2A_HUMAN	-	-	MI:0018(two hybrid)	Stelzl U (2005)|Vinayagam A (2011)	pubmed:16169070|pubmed:21900206	taxid:9606(Homo sapiens)	taxid:9606(Homo sapiens)	-	biogrid|MI:0469(intact)|MI:0471(mint)|i2d	-	0.73		TK1	TUBB2A
entrez gene:5717	entrez gene:7280	uniprotkb:PSD11_HUMAN	uniprotkb:TBB2A_HUMAN	-	-	MI:0018(two hybrid)	Stelzl U (2005)	pubmed:16169070	taxid:9606(Homo sapiens)	taxid:9606(Homo sapiens)	-	biogrid|MI:0469(intact)|MI:0471(mint)|i2d	-	0.63		PSMD11	TUBB2A
entrez gene:7280	entrez gene:1114	uniprotkb:TBB2A_HUMAN	uniprotkb:SCG1_HUMAN	-	-	MI:0018(two hybrid)	Stelzl U (2005)	pubmed:16169070	taxid:9606(Homo sapiens)	taxid:9606(Homo sapiens)	-	biogrid|MI:0469(intact)|MI:0471(mint)|i2d|stelzl05	-	0.63		TUBB2A	CHGB
entrez gene:10992	entrez gene:23451	uniprotkb:SF3B2_HUMAN	uniprotkb:SF3B1_HUMAN	-	-	Affinity Capture-Western|Affinity Capture-MS|MI:0004(affinity chromatography technology)|MI:0006(anti bait coimmunoprecipitation)	Das BK (1999)|Will CL (2002)|Yokoi A (2011)|Havugimana PC (2012)|Wan C (2015)	pubmed:10490618|pubmed:12234937|pubmed:21981285|pubmed:22939629|pubmed:26344197	taxid:9606(Homo sapiens)	taxid:9606(Homo sapiens)	-	biogrid|ortho|MI:0471(mint)|MI:0469(intact)	-	0.96	taxid:4932(Saccharomyces cerevisiae (Baker's yeast))	SF3B2	SF3B1
entrez gene:10992	entrez gene:23450	uniprotkb:SF3B2_HUMAN	uniprotkb:SF3B3_HUMAN	-	-	Affinity Capture-Western|MI:0004(affinity chromatography technology)	Das BK (1999)|Havugimana PC (2012)|Wan C (2015)	pubmed:10490618|pubmed:22939629|pubmed:26344197	taxid:9606(Homo sapiens)	taxid:9606(Homo sapiens)	-	biogrid|ortho	-	0.89	taxid:4932(Saccharomyces cerevisiae (Baker's yeast))	SF3B2	SF3B3
entrez gene:207	entrez gene:3315	uniprotkb:AKT1_HUMAN	uniprotkb:HSPB1_HUMAN	-	-	Affinity Capture-Western|MI:0004(affinity chromatography technology)|MI:0096(pull down)|MI:0415(enzymatic study)	Rane MJ (2000)|Liu CH (2013)|Wu R (2007)|Rane MJ (2003)	pubmed:11042204|pubmed:23397142|pubmed:17510053|pubmed:12740362	taxid:9606(Homo sapiens)	taxid:9606(Homo sapiens)	-	biogrid|MI:0469(intact)	-	0.86		AKT1	HSPB1
entrez gene:5902	entrez gene:3837	uniprotkb:RANG_HUMAN	uniprotkb:IMB1_HUMAN	-	-	Reconstituted Complex|MI:0004(affinity chromatography technology)|MI:0096(pull down)|MI:0007(anti tag coimmunoprecipitation)	Yaseen NR (1999)|Plafker K (2000)|Ciciarello M (2010)|Hieda M (1999)|Chi NC (1996)|Chi NC (1997)|Hein MY (2015)	pubmed:10473610|pubmed:10779340|pubmed:20658144|pubmed:10037787|pubmed:8909533|pubmed:9045717|pubmed:26496610	taxid:9606(Homo sapiens)	taxid:9606(Homo sapiens)	-	biogrid|ortho|MI:0469(intact)	-	0.96	taxid:4932(Saccharomyces cerevisiae (Baker's yeast))	RANBP1	KPNB1
entrez gene:998	entrez gene:5879	uniprotkb:CDC42_HUMAN	uniprotkb:RAC1_HUMAN	-	-	MI:0018(two hybrid)	Nagata Ki (1998)	pubmed:9427749	taxid:9606(Homo sapiens)	taxid:9606(Homo sapiens)	-	biogrid|homomint|i2d	-	0.7	taxid:10090(Mus musculus (Mouse))	CDC42	RAC1
entrez gene:6622	entrez gene:581	uniprotkb:SYUA_HUMAN	uniprotkb:BAX_HUMAN	-	-	Reconstituted Complex|MI:0096(pull down)|MI:0428(imaging technique)	Nagano Y (2001)|Chen TC (2014)	pubmed:11742726|pubmed:25241761	taxid:9606(Homo sapiens)	taxid:9606(Homo sapiens)	-	biogrid|MI:0469(intact)	-	0.85		SNCA	BAX
entrez gene:998	entrez gene:998	uniprotkb:CDC42_HUMAN	uniprotkb:CDC42_HUMAN	-	-	Co-crystal Structure|MI:0114(x-ray crystallography)|MI:0091(chromatography technology)|MI:0096(pull down)	Rudolph MG (1999)|Rual JF (2005)|Zhang B (1998)	pubmed:10211824|pubmed:16189514|pubmed:9748241	taxid:9606(Homo sapiens)	taxid:9606(Homo sapiens)	-	biogrid|i2d|rual05|MI:0469(intact)	-	0.89		CDC42	CDC42
entrez gene:10096	entrez gene:10095	uniprotkb:ARP3_HUMAN	uniprotkb:ARC1B_HUMAN	-	-	MI:0025(copurification)|MI:0004(affinity chromatography technology)|MI:0226(ion exchange chromatography)|MI:0096(pull down)|MI:0071(molecular sieving)|MI:0007(anti tag coimmunoprecipitation)|MI:0006(anti bait coimmunoprecipitation)	Gournier H (2001)|Molli PR (2010)|Kristensen AR (2012)|Havugimana PC (2012)|Huttlin EL (2015)|Wan C (2015)|Huttlin EL (2017)|Goley ED (2010)|Abella JV (2015)	pubmed:11741539|pubmed:20603326|pubmed:22863883|pubmed:22939629|pubmed:26186194|pubmed:26344197|pubmed:28514442|pubmed:20404198|pubmed:26655834	taxid:9606(Homo sapiens)	taxid:9606(Homo sapiens)	-	biogrid|ortho|MI:0469(intact)	-	0.96	taxid:4932(Saccharomyces cerevisiae (Baker's yeast))	ACTR3	ARPC1B
entrez gene:3312	entrez gene:5499	uniprotkb:HSP7C_HUMAN	uniprotkb:PP1A_HUMAN	-	-	Affinity Capture-Western|MI:0004(affinity chromatography technology)	Polanowska-Grabowska R (1997)|Cid C (2007)	pubmed:9269769|pubmed:17683050	taxid:9606(Homo sapiens)	taxid:9606(Homo sapiens)	-	biogrid	-	0.82		HSPA8	PPP1CA
entrez gene:3320	entrez gene:3303	uniprotkb:HS90A_HUMAN	uniprotkb:HSP71_HUMAN	-	entrez gene:3304|uniprotkb:[HSP71_HUMAN, HS71B_HUMAN]	Reconstituted Complex|MI:0676(tandem affinity purification)|MI:0007(anti tag coimmunoprecipitation)|MI:0096(pull down)|MI:0018(two hybrid)|MI:0004(affinity chromatography technology)|MI:0030(cross-linking study)|MI:0071(molecular sieving)	Kanelakis KC (2002)|Gano JJ (2009)|Skarra DV (2011)|Brychzy A (2003)|Falsone SF (2005)|Kirschke E (2014)|Scholz GM (2001)|Woodford MR (2016)	pubmed:12093808|pubmed:19875381|pubmed:21360678|pubmed:12853476|pubmed:16263121|pubmed:24949977|pubmed:11413142|pubmed:27353360	taxid:9606(Homo sapiens)	taxid:9606(Homo sapiens)	-	biogrid|MI:0469(intact)	-	0.9		HSP90AA1	HSPA1A
entrez gene:6622	entrez gene:5595	uniprotkb:SYUA_HUMAN	uniprotkb:MK03_HUMAN	-	-	Affinity Capture-Western|MI:0004(affinity chromatography technology)	Pan ZZ (2002)	pubmed:12121974	taxid:9606(Homo sapiens)	taxid:9606(Homo sapiens)	-	biogrid	-	0.72		SNCA	MAPK3
entrez gene:3329	entrez gene:581	uniprotkb:CH60_HUMAN	uniprotkb:BAX_HUMAN	-	-	Affinity Capture-Western|MI:0004(affinity chromatography technology)	Kirchhoff SR (2002)	pubmed:12070120	taxid:9606(Homo sapiens)	taxid:9606(Homo sapiens)	-	biogrid	-	0.72		HSPD1	BAX
entrez gene:581	entrez gene:581	uniprotkb:BAX_HUMAN	uniprotkb:BAX_HUMAN	-	-	MI:0018(two hybrid)|MI:0055(fluorescent resonance energy transfer)|MI:0045(experimental interaction detection)|MI:0030(cross-linking study)|MI:0276(blue native page)|MI:0071(molecular sieving)|MI:0953(polymerization)|MI:0006(anti bait coimmunoprecipitation)|MI:0364(inferred by curator)|MI:0808(comigration in sds page)|MI:0007(anti tag coimmunoprecipitation)|MI:0004(affinity chromatography technol…	Pierrat B (2001)|Lovell JF (2008)|Krieger NS (1992)|Billen LP (2008)|Hermjakob H (2004)|Kolluri SK (2008)|Mamidipudi V (2009)|Lu D (2007)|Antonsson B (2000)|Montessuit S (2010)|Renault TT (2011)|Chipuk JE (2004)|Willis SN (2007)|Etxebarria A (2008)|Gogada R (2011)|Chattopadhyay S (2010)|Czabotar PE (2013)|Taylor JM (2006)	pubmed:11161816|pubmed:19062087|pubmed:1558161|pubmed:18547146|pubmed:14681455|pubmed:18835031|pubmed:19767770|pubmed:17668322|pubmed:10620504|pubmed:20850011|pubmed:22198199|pubmed:14963330|pubmed:17289999|pubmed:19074440|pubmed:21712378|pubmed:20360684|pubmed:23374347|pubmed:17074758	taxid:9606(Homo sapiens)	taxid:9606(Homo sapiens)	-	biogrid|MI:0469(intact)|MI:0471(mint)|MI:0465(dip)|i2d	-	0.97	taxid:10090(Mus musculus (Mouse))	BAX	BAX
entrez gene:5520	entrez gene:1978	uniprotkb:2ABA_HUMAN	uniprotkb:4EBP1_HUMAN	-	-	Affinity Capture-Western|MI:0004(affinity chromatography technology)	Bishop JD (2006)	pubmed:16899564	taxid:9606(Homo sapiens)	taxid:9606(Homo sapiens)	-	biogrid	-	0.72		PPP2R2A	EIF4EBP1
entrez gene:207	entrez gene:56924	uniprotkb:AKT1_HUMAN	uniprotkb:PAK6_HUMAN	-	-	Reconstituted Complex|MI:0096(pull down)	Lee SR (2002)	pubmed:11773441	taxid:9606(Homo sapiens)	taxid:9606(Homo sapiens)	-	biogrid	-	0.75		AKT1	PAK6
entrez gene:10971	entrez gene:1612	uniprotkb:1433T_HUMAN	uniprotkb:DAPK1_HUMAN	-	-	Affinity Capture-Western|MI:0004(affinity chromatography technology)	Henshall DC (2003)	pubmed:12911633	taxid:9606(Homo sapiens)	taxid:9606(Homo sapiens)	-	biogrid	-	0.72		YWHAQ	DAPK1
entrez gene:23191	entrez gene:4691	uniprotkb:CYFP1_HUMAN	uniprotkb:NUCL_HUMAN	-	-	Affinity Capture-Western|MI:0004(affinity chromatography technology)	Schenck A (2001)	pubmed:11438699	taxid:9606(Homo sapiens)	taxid:9606(Homo sapiens)	-	biogrid	-	0.72		CYFIP1	NCL
entrez gene:10963	entrez gene:3308	uniprotkb:STIP1_HUMAN	uniprotkb:HSP74_HUMAN	-	-	Affinity Capture-Western|MI:0004(affinity chromatography technology)|MI:0096(pull down)	Johnson BD (1998)|Brinker A (2002)|Horibe T (2011)|Graumann K (2000)|Wan C (2015)	pubmed:9452498|pubmed:11877417|pubmed:21235734|pubmed:10642522|pubmed:26344197	taxid:9606(Homo sapiens)	taxid:9606(Homo sapiens)	-	biogrid	-	0.85		STIP1	HSPA4
entrez gene:2104	entrez gene:2104	uniprotkb:ERR3_HUMAN	uniprotkb:ERR3_HUMAN	-	-	Co-crystal Structure|Reconstituted Complex|MI:0047(far western blotting)|MI:0114(x-ray crystallography)|MI:0096(pull down)|MI:0018(two hybrid)	Greschik H (2002)|Hentschke M (2002)|Hentschke M (2003)|Rolland T (2014)	pubmed:11864604|pubmed:12180985|pubmed:14651967|pubmed:25416956	taxid:9606(Homo sapiens)	taxid:9606(Homo sapiens)	-	biogrid|i2d|MI:0469(intact)	-	0.97	taxid:10090(Mus musculus (Mouse))	ESRRG	ESRRG
entrez gene:8428	entrez gene:7203	uniprotkb:STK24_HUMAN	uniprotkb:TCPG_HUMAN	-	-	Affinity Capture-MS|MI:0007(anti tag coimmunoprecipitation)|MI:0004(affinity chromatography technology)	Goudreault M (2008)	pubmed:18782753	taxid:9606(Homo sapiens)	taxid:9606(Homo sapiens)	-	biogrid|MI:0469(intact)	-	0.76		STK24	CCT3
entrez gene:8428	entrez gene:22948	uniprotkb:STK24_HUMAN	uniprotkb:TCPE_HUMAN	-	-	Affinity Capture-MS|MI:0007(anti tag coimmunoprecipitation)|MI:0004(affinity chromatography technology)	Goudreault M (2008)	pubmed:18782753	taxid:9606(Homo sapiens)	taxid:9606(Homo sapiens)	-	biogrid|MI:0469(intact)	-	0.76		STK24	CCT5
entrez gene:10494	entrez gene:5518	uniprotkb:STK25_HUMAN	uniprotkb:2AAA_HUMAN	-	-	Affinity Capture-MS|MI:0007(anti tag coimmunoprecipitation)|MI:0004(affinity chromatography technology)|MI:0676(tandem affinity purification)	Goudreault M (2008)|Varjosalo M (2013)	pubmed:18782753|pubmed:23455922	taxid:9606(Homo sapiens)	taxid:9606(Homo sapiens)	-	biogrid|MI:0469(intact)	-	0.88		STK25	PPP2R1A
entrez gene:7168	entrez gene:7168	uniprotkb:TPM1_HUMAN	uniprotkb:TPM1_HUMAN	-	-	Affinity Capture-Western|Reconstituted Complex|MI:0004(affinity chromatography technology)|MI:0096(pull down)	Gimona M (1995)|Brown HR (1985)	pubmed:7568216|pubmed:3857586	taxid:9606(Homo sapiens)	taxid:9606(Homo sapiens)	-	biogrid|i2d|ortho	-	0.97	taxid:10116(Rattus norvegicus (Rat))|taxid:7227(Drosophila melanogaster (Fruit fly))	TPM1	TPM1
entrez gene:7879	entrez gene:5868	uniprotkb:RAB7A_HUMAN	uniprotkb:RAB5A_HUMAN	-	-	MI:0018(two hybrid)	Bucci C (1999)|Havugimana PC (2012)|Wan C (2015)	pubmed:10329441|pubmed:22939629|pubmed:26344197	taxid:9606(Homo sapiens)	taxid:9606(Homo sapiens)	-	biogrid|ortho	-	0.8	taxid:4932(Saccharomyces cerevisiae (Baker's yeast))	RAB7A	RAB5A
entrez gene:7879	entrez gene:5869	uniprotkb:RAB7A_HUMAN	uniprotkb:RAB5B_HUMAN	-	-	MI:0018(two hybrid)	Bucci C (1999)|Wan C (2015)	pubmed:10329441|pubmed:26344197	taxid:9606(Homo sapiens)	taxid:9606(Homo sapiens)	-	biogrid|ortho	-	0.79	taxid:4932(Saccharomyces cerevisiae (Baker's yeast))	RAB7A	RAB5B
entrez gene:5590	entrez gene:7532	uniprotkb:KPCZ_HUMAN	uniprotkb:1433G_HUMAN	-	-	Affinity Capture-Western|MI:0004(affinity chromatography technology)	Van Der Hoeven PC (2000)	pubmed:10620507	taxid:9606(Homo sapiens)	taxid:9606(Homo sapiens)	-	biogrid|MI:1014(string)	-	0.72		PRKCZ	YWHAG
entrez gene:5590	entrez gene:10971	uniprotkb:KPCZ_HUMAN	uniprotkb:1433T_HUMAN	-	-	Affinity Capture-Western|Reconstituted Complex|Biochemical Activity|MI:0415(enzymatic study)|MI:0004(affinity chromatography technology)|MI:0096(pull down)	Van Der Hoeven PC (2000)	pubmed:10620507	taxid:9606(Homo sapiens)	taxid:9606(Homo sapiens)	-	biogrid	-	0.79		PRKCZ	YWHAQ
entrez gene:5590	entrez gene:7533	uniprotkb:KPCZ_HUMAN	uniprotkb:1433F_HUMAN	-	-	Affinity Capture-Western|MI:0004(affinity chromatography technology)	Van Der Hoeven PC (2000)	pubmed:10620507	taxid:9606(Homo sapiens)	taxid:9606(Homo sapiens)	-	biogrid	-	0.72		PRKCZ	YWHAH
entrez gene:24148	entrez gene:7529	uniprotkb:PRP6_HUMAN	uniprotkb:1433B_HUMAN	-	-	MI:0018(two hybrid)	Yuryev A (2000)	pubmed:10848612	taxid:9606(Homo sapiens)	taxid:9606(Homo sapiens)	-	biogrid	-	0.63		PRPF6	YWHAB
entrez gene:5111	entrez gene:10856	uniprotkb:PCNA_HUMAN	uniprotkb:RUVB2_HUMAN	-	-	Affinity Capture-MS|MI:0004(affinity chromatography technology)	Ohta S (2002)	pubmed:12171929	taxid:9606(Homo sapiens)	taxid:9606(Homo sapiens)	-	biogrid	-	0.72		PCNA	RUVBL2
entrez gene:387	entrez gene:2768	uniprotkb:RHOA_HUMAN	uniprotkb:GNA12_HUMAN	-	-	Reconstituted Complex|MI:0096(pull down)	Suzuki N (2003)	pubmed:12515866	taxid:9606(Homo sapiens)	taxid:9606(Homo sapiens)	-	biogrid	-	0.75		RHOA	GNA12
entrez gene:7157	entrez gene:3312	uniprotkb:P53_HUMAN	uniprotkb:HSP7C_HUMAN	-	-	Reconstituted Complex|MI:0004(affinity chromatography technology)|MI:0096(pull down)	Akakura S (2001)|Kaur J (1996)|Fogeron ML (0)|Horikawa I (2014)|Karras GI (2017)|Matsumoto H (1994)	pubmed:11297531|pubmed:8729618|pubmed:23443559|pubmed:25144556|pubmed:28215707|pubmed:7954368	taxid:9606(Homo sapiens)	taxid:9606(Homo sapiens)	-	biogrid|i2d|MI:1014(string)	-	0.88		TP53	HSPA8
entrez gene:7431	entrez gene:4001	uniprotkb:VIME_HUMAN	uniprotkb:LMNB1_HUMAN	-	-	Affinity Capture-Western|MI:0004(affinity chromatography technology)	Brown MJ (2001)	pubmed:11441066	taxid:9606(Homo sapiens)	taxid:9606(Homo sapiens)	-	biogrid	-	0.72		VIM	LMNB1
entrez gene:573	entrez gene:3308	uniprotkb:BAG1_HUMAN	uniprotkb:HSP74_HUMAN	-	-	Reconstituted Complex|MI:0004(affinity chromatography technology)|MI:0096(pull down)	Takayama S (1997)|Kalia SK (2004)|L??ders J (2000)|Townsend PA (2003)|Gamerdinger M (2009)|Takahashi N (2001)|Song J (2001)|Deeg S (2010)	pubmed:9305631|pubmed:15603737|pubmed:10671488|pubmed:12874020|pubmed:19229298|pubmed:11520069|pubmed:11231577|pubmed:20156966	taxid:9606(Homo sapiens)	taxid:9606(Homo sapiens)	-	biogrid	-	0.88		BAG1	HSPA4
entrez gene:4436	entrez gene:4436	uniprotkb:MSH2_HUMAN	uniprotkb:MSH2_HUMAN	-	-	Reconstituted Complex|MI:0096(pull down)	Acharya S (1996)|Guerrette S (1998)	pubmed:8942985|pubmed:9774676	taxid:9606(Homo sapiens)	taxid:9606(Homo sapiens)	-	biogrid|MI:0469(intact)|homomint|i2d	-	0.91	taxid:4932(Saccharomyces cerevisiae (Baker's yeast))	MSH2	MSH2
entrez gene:5071	entrez gene:3303	uniprotkb:PRKN2_HUMAN	uniprotkb:HSP71_HUMAN	-	entrez gene:3304|uniprotkb:[HSP71_HUMAN, HS71B_HUMAN]	Affinity Capture-MS|Affinity Capture-Western|Reconstituted Complex|MI:0004(affinity chromatography technology)|MI:0096(pull down)	Imai Y (2002)|Zanon A (2013)	pubmed:12150907|pubmed:24244333	taxid:9606(Homo sapiens)	taxid:9606(Homo sapiens)	-	biogrid	-	0.89		PRKN	HSPA1A
entrez gene:7112	entrez gene:84823	uniprotkb:LAP2A_HUMAN	uniprotkb:LMNB2_HUMAN	-	-	MI:0018(two hybrid)	Furukawa K (1998)	pubmed:9490046	taxid:9606(Homo sapiens)	taxid:9606(Homo sapiens)	-	biogrid	-	0.63		TMPO	LMNB2
entrez gene:5071	entrez gene:3301	uniprotkb:PRKN2_HUMAN	uniprotkb:DNJA1_HUMAN	-	-	Affinity Capture-Western|MI:0004(affinity chromatography technology)	Imai Y (2002)|Imai Y (2003)|Zanon A (2013)	pubmed:12150907|pubmed:14532270|pubmed:24244333	taxid:9606(Homo sapiens)	taxid:9606(Homo sapiens)	-	biogrid	-	0.83		PRKN	DNAJA1
entrez gene:5071	entrez gene:3312	uniprotkb:PRKN2_HUMAN	uniprotkb:HSP7C_HUMAN	-	-	Affinity Capture-Western|Reconstituted Complex|MI:0004(affinity chromatography technology)|MI:0096(pull down)	Imai Y (2002)|Imai Y (2003)|Zanon A (2013)	pubmed:12150907|pubmed:14532270|pubmed:24244333	taxid:9606(Homo sapiens)	taxid:9606(Homo sapiens)	-	biogrid	-	0.89		PRKN	HSPA8
entrez gene:675	entrez gene:9212	uniprotkb:BRCA2_HUMAN	uniprotkb:AURKB_HUMAN	-	-	Affinity Capture-Western|MI:0004(affinity chromatography technology)	Ryser S (2009)	pubmed:19176389	taxid:9606(Homo sapiens)	taxid:9606(Homo sapiens)	-	biogrid	-	0.72		BRCA2	AURKB
entrez gene:83737	entrez gene:8737	uniprotkb:ITCH_HUMAN	uniprotkb:RIPK1_HUMAN	-	-	Affinity Capture-Western|MI:0004(affinity chromatography technology)	Shembade N (2009)	pubmed:19131965	taxid:9606(Homo sapiens)	taxid:9606(Homo sapiens)	-	biogrid|MI:1014(string)	-	0.72		ITCH	RIPK1
entrez gene:207	entrez gene:4869	uniprotkb:AKT1_HUMAN	uniprotkb:NPM_HUMAN	-	-	Reconstituted Complex|Affinity Capture-Western|MI:0004(affinity chromatography technology)|MI:0096(pull down)	Lee SB (2008)	pubmed:18931307	taxid:9606(Homo sapiens)	taxid:9606(Homo sapiens)	-	biogrid	-	0.78		AKT1	NPM1
entrez gene:54541	entrez gene:55183	uniprotkb:DDIT4_HUMAN	uniprotkb:RIF1_HUMAN	-	-	-	Stelzl U (2005)	pubmed:16169070	taxid:9606(Homo sapiens)	taxid:9606(Homo sapiens)	-	MI:0469(intact)	-	0.49		DDIT4	RIF1
entrez gene:7157	entrez gene:83737	uniprotkb:P53_HUMAN	uniprotkb:ITCH_HUMAN	-	-	Affinity Capture-Western|MI:0004(affinity chromatography technology)|MI:0006(anti bait coimmunoprecipitation)	Abedini MR (2008)|Saha A (2011)|Rossi M (2006)	pubmed:18559494|pubmed:21474069|pubmed:16908849	taxid:9606(Homo sapiens)	taxid:9606(Homo sapiens)	-	biogrid|MI:1014(string)|MI:0469(intact)	-	0.87		TP53	ITCH
[truncated: 4,286 more rows]

## Sheet: TableS9
Topological.Clusters	Interactor	Degree_in_network
A	MYO1B	7
A	FAM90A1	1
A	TMOD3	7
A	MRPL28	3
A	OPA1	1
A	E2F4	1
A	MRPL19	2
A	SAMHD1	3
A	ATP5PO	2
A	RPS5	15
A	TUFM	2
A	RPS23	19
A	RPL19	6
A	LATS1	3
A	CHD1L	2
A	RPL30	11
A	RPS6KB2	1
A	RPS20	19
A	RPS18	19
A	RPS8	27
A	RPS13	18
A	RPSA	13
A	RPS27	15
A	RPS16	21
A	FANCM	1
A	RPS14	19
A	RPS11	14
A	POLD1	2
A	ATP5F1A	10
A	RPS3A	24
A	PRDX3	5
A	RPS19	16
A	MSN	1
[truncated: 305 more rows]

[truncated: 1 more sheets: TableS10]
